# Supplementary material for: Tagging and Enriching Proteins Enables Cell-Specific Proteomics
Source: Cell Chem Biol. 2016 Jul 21;23(7):805–15. doi: 10.1016/j.chembiol.2016.05.018 (PMC4959846; doi:10.1016/j.chembiol.2016.05.018)
Supplement: Table S1. Protein Identities and LFQ of SORT-E from E. coli [file mmc2.xlsx]

## Sheet: AGA(Ser)+1
LFQ1+	LFQ2+	LFQ3+	Protein IDs	Protein names	Gene names
4413400000	2526100000	3235300000	A1A766;A7ZHA4;A7ZVV7;B1IRG0;P0A6Y8;P0A6Y9;P0A6Z0;Q0TLX5;Q1RGI8	Chaperone protein DnaK	dnaK
5870500	8474400	5304000	A1A780;A7ZHC0;A7ZVX9;B1IRE5;B1LFW1;B1XBF6;B6HYX9;B7L4F3;B7M0C7;B7MAF2;B7MNN7;B7N7Q5;B7NHD5;C4ZPV7;P04036;Q0TLW0;Q1RGH0;Q8FLB4;B5YYC3;B7UI76;P58209	Dihydrodipicolinate reductase	dapB
6297900	4497500	5544200	A1A7A3;P31554;Q0TLT4;Q1RGE3;Q8CWE6;Q8XA13	LPS-assembly protein lptD	lptD
3078900	5572900	6162600	A1A7E1;A7ZHI7;A7ZW48;B1IR82;B5YZD2;B7LFW6;B7M139;B7MAL9;B7MNV5;B7N7W9;B7NHK2;B7UIE6;P0A725;P0A726;P0A727;Q0TLP3;Q1RG99	UDP-3-O-[3-hydroxymyristoyl] N-acetylglucosamine deacetylase	lpxC
22412000	26200000	23316000	A1A7E3;A7ZHI9;A7ZW50;B1IR80;B5YZD4;B7M141;B7MAM1;B7MNV7;B7N7X1;B7NHK4;B7UIE8;P10408;Q0TLP1;Q1RG97;Q8FL61;Q8X996;B7LFW8	Protein translocase subunit SecA	secA
6050200	6381800	0	A1A7E7;A7ZHJ5;A7ZW55;B1IQN5;B5YZD9;B7LFX2;B7M145;B7MAM6;B7MNW1;B7N7X5;B7NI65;B7UIF3;P60560;P60561;Q0TLN6;Q1RG92;Q8X984	GMP reductase	guaC
0	1289600	1716100	A1A7G7;A7ZHL0;A7ZW70;B1IQL9;B5YZF6;B7LFY8;B7M162;B7MBA4;B7MNY3;B7N7Z1;B7NI81;B7UIG9;P09158;P66833;P66834;Q0TLL3;Q1RG70	Spermidine synthase	speE
6200000	7271300	8203200	A1A7K2;A7ZHP8;A7ZWA4;B1IQI4;B5Z0D6;B7LGL8;B7M197;B7MBD9;B7MP18;B7N825;B7NIB9;B7UIK3;P0ACC3;P0ACC4;P0ACC5;Q0TLH5;Q1RG32	Iron-sulfur cluster insertion protein ErpA;Iron--sulfur cluster insertion protein ErpA	erpA
0	39124000	33622000	A1A7K5;A7ZHQ1;A7ZWA7;B1IQI1;B5Z0D9;B7LGM1;B7M1A0;B7MBE2;B7MP21;B7N828;B7NIC2;B7UIK6;P0AF12;P0AF13;P0AF14;Q0TLH2;Q1RG29	5-methylthioadenosine/S-adenosylhomocysteine nucleosidase	mtnN
91680000	51851000	225160000	A1A7L3;B1IQH2;B5Z0E7;B7MBF0;B7MP29;B7N836;B7NID0;B7UIL4;P0A7V0;P0A7V1;P0A7V2;Q0TLG4;Q1RG21;A7ZHQ9;A7ZWB5;B7LGN0;B7M1A9	30S ribosomal protein S2	rpsB
162930000	145870000	130980000	A1A7M1;A7ZHR7;A7ZWC3;B1IQG4;B5Z0F6;B7LGN8;B7M1Y0;B7MBF8;B7N844;B7NID9;B7UIM2;P0A940;P0A941;P0A942;Q0TLF6;Q1RG12;B7MP37	Outer membrane protein assembly factor BamA	bamA
21824000	10479000	18958000	A1A7M9;A7ZHS5;A7ZWD1;B1IQF6;B5Z0G4;B7LGP7;B7M1Y8;B7MBG6;B7MP45;B7N852;B7NIE7;B7UJ86;P0ABD5;P0ABD6;Q0TLE8;Q1RG04;Q8FL03	Acetyl-coenzyme A carboxylase carboxyl transferase subunit alpha	accA
8760400	25641000	16238000	A1A7V4;B1J0Z1;B7MC93;B7MQ79;B7N8H4;B7NK82;B7UJD1;P07004;Q1RFS7;Q8FKM3;Q0TL73;A7ZI02;A7ZWK6;B7L3Z5;B7M272;B5Z1I7;Q8X7N4	Gamma-glutamyl phosphate reductase	proA
0	15682000	23417000	A1A835;A7ZIA4;A7ZX04;B1J085;P25437;Q0TKS7;Q1RFI7;Q8FKG1;Q8X5J4	S-(hydroxymethyl)glutathione dehydrogenase	frmA
841430	1223800	938350	A1A890;A7ZIH3;A7ZX72;B1J029;B5Z3S5;B7M3Q9;B7MD78;P77488;Q1RFC0;Q8XE76;B7L654;B7MQD5;B7N8X3;B7NJ77;B7UJP3;Q0TKM1;Q8FKB9	1-deoxy-D-xylulose-5-phosphate synthase	dxs
41156000	66567000	25911000	A1A8A7;A7ZIJ6;A7ZX96;B1J010;B5Z3U5;B7L675;B7M3T1;B7MD97;B7MQF4;B7N8Z2;B7NJ56;B7UJR1;P0A6H1;P0A6H2;P0A6H3;Q0TKK3;Q1RF97	ATP-dependent Clp protease ATP-binding subunit ClpX	clpX
594380000	745160000	873790000	A1A8D9;A7ZXD1;B1IZC1;P0A6Z3;P0A6Z4;P0A6Z5;Q0TKG8;Q1RF62;A7ZIN3	Chaperone protein htpG	htpG
4770200	0	6040000	A1A8J2;A7ZIT5;A7ZXI1;B1IZ75;B5YPP1;B7L7F3;B7M4M9;B7ME49;B7MRI9;B7N980;B7NL20;B7UKK3;P21888;Q0TKB5;Q1RF08;Q8FK44;Q8XCT9	Cysteine--tRNA ligase	cysS
0	2762300	1299500	A1A8J4;A7ZIT8;A7ZXI3;B1IZ72;B5YPP4;B7L7F6;B7M4N2;B7ME52;B7MRJ2;B7N983;B7NL23;B7UKK6;P24186;Q0TKB2;Q1RF04;Q8FK41;Q8XCT6	Bifunctional protein FolD;Methylenetetrahydrofolate dehydrogenase;Methenyltetrahydrofolate cyclohydrolase	folD
2912000	3220500	0	A1A8Q3;A7ZJ15;A7ZXQ4;B1IYI0;B5YQH9;B7L9H2;B7M5F5;B7MFQ1;B7MRR5;B7N9N3;B7NLY7;B7UKR9;P60716;P60717;P60718;Q0TK45;Q1RET3	Lipoyl synthase	lipA
5679200	6653800	7719900	A1A8R9;A7ZJ42;A7ZXS0;B1IYF7;B5YQK2;B7L9J7;B7M5H8;B7MFR7;B7MRT1;B7N9Q7;B7UKT4;P41409;Q0TK29;Q8FJY8;Q8XBL8;B7NM03	Pyrimidine-specific ribonucleoside hydrolase RihA	rihA
12795000	8723500	7124100	A1A8S9;A7ZJ54;A7ZXT0;B1IYE7;B5YQL3;B7L9K8;B7M5I8;B7MFS7;B7MPH7;B7N9R6;B7NM12;P0AEI1;P0AEI2;P0AEI3;Q0TK19;Q1REQ5	(Dimethylallyl)adenosine tRNA methylthiotransferase MiaB	miaB
0	3252500	4390000	A1A8T7;A7ZJ60;A7ZXT7;B1IY50;B5YQM0;B7L9L4;B7M5J6;B7MFT4;B7MPI3;B7N9S4;B7NMM9;B7UKV0;P0A759;P0A760;Q0TK13;Q1REP9;Q8FJX7	Glucosamine-6-phosphate deaminase	nagB
4602100	6278200	6377700	A1A8U7;A7ZJ63;A7ZXU0;B1IY48;B5YQM4;B7L9L7;B7M5J8;B7MFU7;B7MPI5;B7N9S6;B7NMN1;B7UKW1;P00962;Q0TK03;Q1REN7;Q8FJW4;Q8X9H8	Glutamine--tRNA ligase	glnS
100280000	49958000	56581000	A1A8Z8;A7ZJD0;A7ZY11;B1IXY1;B5YRF2;B7LAF6;B7M6B8;B7MGL2;B7MPN9;B7N9Z7;B7NNH7;B7ULM8;P62707;P62708;P62709;Q0TJU6	2,3-bisphosphoglycerate-dependent phosphoglycerate mutase	gpmA
47147000	23183000	0	A1A909;A7ZJE2;A7ZY23;B1IXL9;B7LB75;B7M6D0;B7MGM4;B7MPQ2;B7NA10;B7ULP0;P52697;Q0TJT3;Q1REG3;Q8FJR2;B5YRG5;Q8X926;B7NNI9	6-phosphogluconolactonase	pgl
13150000	16853000	14939000	A1A9D6;A7ZJW2;A7ZYJ7;B1IWN0;B5YT28;B7LD85;B7M821;B7MHK5;B7MRV6;B7NAP4;B7NM82;B7UMY4;P0A8L1;P0A8L2;P0A8L3;Q0TJF7;Q1RE21	Serine--tRNA ligase	serS
21624000	21756000	28070000	A1A9I4;A7ZJZ6;A7ZYL0;B1IW24;B5YT41;B7LD99;B7M835;B7MHL6;B7MS22;B7NM68;P23721;Q0TJE6;Q1RDV1;Q8FJB7;Q8XEA7;B7NAQ6;B7UMZ3	Phosphoserine aminotransferase	serC
16501000	0	14614000	A1A9Q9;A7ZKA9;A7ZYV7;B1IV93;B5YU47;B7LFB3;B7M8Y8;B7MIE9;B7N3F9;B7NLC1;B7UNY7;P0A8G6;P0A8G7;Q0TJ63;Q1RDL3;Q8X4B4	Flavoprotein WrbA;Putative flavoprotein WrbA	wrbA
23982000	8662900	22646000	A1A9U6;B1LIW2;B5YVS0;Q1RDB0;A7ZKF2;A7ZZ05;B1IV53;B1X9G2;B6I9C6;B7LFG0;B7M924;B7MIJ0;B7MTI1;B7NAS5;B7NL86;B7UP63;C4ZRY9;P33136;P67555;P67556;Q0TJ25	Glucans biosynthesis protein G	mdoG
0	1200100	691820	A1A9V4;A7ZKG4;A7ZZ17;B1IV43;B7LFZ3;B7M934;B7MIK0;B7MTJ0;B7NAT4;B7NL75;P40874;Q0TJ15;Q1RD98;Q8FIR3;B5YVS9;P58523;B7UP73	N-methyl-L-tryptophan oxidase	solA
1146600	888780	1776400	A1A9V7;A7ZKG7;A7ZZ20;B1IV40;B5YVT2;B7LFZ6;B7M937;B7MIK3;B7MTJ3;B7NAT7;B7NL72;B7UP76;P05020;Q0TJ12;Q1RD95;Q8FIR2;Q8X8N8	Dihydroorotase	pyrC
0	8065200	4791000	A1A9W2;A7ZKH2;A7ZZ25;B1IV35;B5YVT7;B7LG01;B7M942;B7MIK8;B7NAU2;P29217;Q1RD90;Q8FIR0;Q8X8M9;B7MTJ8;B7UP81;Q0TJ07;B7NL67	UPF0502 protein YceH	yceH
42098000	69581000	24488000	A1A9Y5;A7ZKJ4;P0A6R0;P0A6R1;P0A6R2;Q0TIY3;Q1RD66;A7ZZ48;B1IUH4	3-oxoacyl-[acyl-carrier-protein] synthase 3	fabH
4103100	2835100	3713600	A1A9Z2;A7ZKK1;A7ZZ55;B1IUG7;B5YVW6;B7LG31;B7LX32;B7MJ85;B7MTM8;B7NAX6;B7NKI2;B7UPB4;P0A720;Q0TIX6;Q1RD57;Q8FIN9;Q8X8H6	Thymidylate kinase	tmk
4702000	7557100	2205600	A7ZKR7;A1AA21;A7ZZ82;B1IUE0;B7MJB5;B7MTQ8;B7N3N7;B7UQ36;P29745;P65803;P65804;Q1RD26;Q0TIU6	Peptidase T	pepT
0	2094500	3290700	A1AAA0;A7ZKU7;B1IUB5;B5YXJ9;B7LGT4;B7LX89;B7MK73;B7MTV4;B7N3Y0;B7NJG6;B7UQ61;P18196;Q0TIK0;Q8FI31;Q8XDN0	Probable septum site-determining protein MinC;Septum site-determining protein MinC	minC
1276300	1931000	3356700	A1AAD8;A7ZKY5;A7ZZE7;B1IU82;B5YXM9;B7LGX2;B7LXC6;B7MKB3;B7MTZ5;B7N422;B7NUX7;B7UQ99;P0A7I0;P0A7I1;P0A7I2;Q0TIF9;Q1RCM7	Peptide chain release factor 1	prfA
0	7973600	7417700	A1AAE2;A7ZKY9;A7ZZF1;B1ITN8;B5YXN3;B7LGX6;B7LXX2;B7MKB7;B7MTZ9;B7N426;B7NUY1;B7UQA3;P0A715;Q1RCM3;Q8XDE7;Q0TIF5;Q8FHZ8	2-dehydro-3-deoxyphosphooctonate aldolase	kdsA
13869000	25777000	36347000	A1AB75;A7ZLS1;A8A036;B1IRX9;B5Z1T9;B7L7H9;B7LZ73;B7MMW1;B7MUR3;B7N4P2;B7NHU3;B7URL9;P26616;Q0THU1;Q1RBT9;Q8FHH1;Q8XAS9	NAD-dependent malic enzyme	maeA
5778700	9458400	0	A1ABG8;A7ZM83;A8A0G5;B1IQD2;B5Z457;B7L5H5;B7M0H9;B7M9X6;B7MVA0;B7NB76;B7NU11;P22333;Q0THK5;Q1RBH5;Q8FH99;Q8X661;B7URW2	Adenosine deaminase	add
12496000	10947000	17859000	A1ABN0;A7ZMF8;B5YPY0;B7L5P5;B7M0P9;B7MAQ3;B7MVG9;B7N529;B7NTU3;B7US32;P05194;Q0THD6;Q1RBA3;Q8FH42;Q8X5X7;A8A0N9;B1IQ63	3-dehydroquinate dehydratase	aroD
9141800	30050000	25701000	A1ABQ2;B5YQ07;B7MAS9;B7MVJ7;B7N556;B7NT58;B7USA2;P0A8M3;P0A8M4;Q0THB0;Q1RB76;Q8XE27;A7ZMI6;A8A0R2;B1IPK9;B7L6J2;B7M1C7	Threonine--tRNA ligase	thrS
2245100	0	3574600	A1AC53;Q0TGU0;Q1RAP1;Q8FGN6;A7ZN22;A8A1A0;B1J0J4;P31677;Q8XCE7	Alpha,alpha-trehalose-phosphate synthase [UDP-forming]	otsA
0	16243000	9909100	A1ACN1;A7ZNJ1;A8A1P3;B1IZ55;B5YU75;B7L9P6;B7M3Z8;B7MDH3;B7MWT8;B7NC59;B7NQH1;B7UT56;P60757;P60758;Q0TG68;Q1RA54;Q8X8T4	ATP phosphoribosyltransferase	hisG
8701400	11411000	17096000	A1ACN7;A7ZNJ7;B1IZ49;B5YU81;B7L9Q2;B7M404;B7MDH9;B7MWU3;B7UT62;P60664;P60665;A8A1P9;B7NQG5;Q0TG62;Q1RA48;Q8FG48;B7NC65	Imidazole glycerol phosphate synthase subunit HisF	hisF
34388000	51799000	79726000	A1ACX8;A7ZNT3;A8A1X8;B1IYW7;B7L9Y6;B7M4V9;B7MEG9;B7MX36;B7NCE4;B7NPL8;P00959;Q0TFX8;Q1R9V8;Q8FFX8;B5YV64;B7UFD1;Q8X7E7	Methionine--tRNA ligase	metG
0	4535000	4142800	A1AD04;A8A204;B5YW75;B7LA09;B7M4Y8;B7MF55;B7MXF5;B7NCH2;B7NMA8;B7UFF9;P0ABF6;Q0TFU8;Q1R9T0;Q8FFV3;Q8X648;A7ZNW5;B1IYC6	Cytidine deaminase	cdd
15641000	28653000	11628000	A1AD13;A7ZNX6;A8A214;B1IYB6;B5YWU3;B7LAH4;B7M4Z9;B7MF66;B7MXG6;B7NCI3;B7NMB8;B7UFG9;P0A6T5;P0A6T6;P0A6T7;Q0TFT7;Q1R9R9	GTP cyclohydrolase 1	folE
18370000	20496000	24716000	A1ADD4;A7ZPA0;A8A2F5;B1IXQ6;B1LLN9;B1X8Z8;B6I7N6;B7LAU8;B7M5W5;B7MG50;B7MXG5;B7N5P8;B7NNW5;B7UFU4;Q1R9D1;Q8FFJ7;P33599;Q0TFG0;B5YXS6;Q8XCW9	NADH-quinone oxidoreductase subunit C/D	nuoC
68625000	97411000	75925000	A1ADD5;A7ZPA1;A8A2F6;B1IXQ5;B1LLP0;B1X8Z9;B5YXS7;B6I7N7;B7LBP8;B7M5W6;B7MG51;B7MXW6;B7N5P9;B7NNW6;B7UFU5;C4ZUD0;P0AFC7;P0AFC8;P0AFC9;Q0TFF9;Q1R9D0	NADH-quinone oxidoreductase subunit B	nuoB
8282200	17951000	9862800	A1ADG5;A7ZPD1;A8A2I5;B1IXM6;P0A9Q5;P0A9Q6;Q1R996;Q8FFH5;Q0TFD0	Acetyl-coenzyme A carboxylase carboxyl transferase subunit beta	accD
0	7897200	5313500	A1ADR4;A7ZPJ8;A8A2P2;B1IX74;B5YZU2;B7LCE0;B7M6Q8;B7MH48;B7MY46;B7N5Y9;B7NPS4;B7UG97;P0A6V8;P0A6V9;Q0TF72;Q1R8X8;Q8FFD4	Glucokinase	glk
0	1605400	2644600	A1ADT5;A7ZPL9;A8A2R4;B1IX53;B5YZW5;B7LCG3;B7M6S8;B7MHS2;B7MY71;B7N609;B7NPV5;B7UGB9;P40191;Q0TF48;Q1R8V2;Q8FFB5;Q8XBL0	Pyridoxine kinase	pdxK
20447000	32326000	18239000	A1ADZ1;A7ZPU1;A8A2Z0;B1IWG2;B5Z035;B7LCN8;B7M7K2;B7MHX9;B7MYC5;B7N680;B7NQN7;B7UGN6;P0A8F0;P0A8F1;P0A8F2;Q0TEZ0	Uracil phosphoribosyltransferase	upp
13151000	3358300	2541100	A1AE43;A7ZPV1;A8A313;B1IWF4;B5Z0X6;B7LCP7;B7M7L1;B7MHY8;B7MYD5;B7N691;B7NQV3;B7UGU5;P04079;P64294;P64295;Q0TEY1;Q1R8M9	GMP synthase [glutamine-hydrolyzing]	guaA
9625800	39883000	17364000	A1AE52;A7ZPV7;A8A320;B1IWE7;B5Z0Y3;B7LCQ4;B7M7L8;B7MHZ9;B7MYE9;B7N6A2;B7NRG4;B7UGW0;P60906;P60907;P60908;Q0TEX1;Q1R8L9	Histidine--tRNA ligase	hisS
27111000	17892000	31191000	A1AE53;A7ZPV8;A8A321;B1IWE6;B1XAZ0;B5Z0Y4;B6I587;B7LDA7;B7M7L9;B7MI00;B7MYF0;B7N6A3;B7NRG5;B7UGW1;C4ZX90;P62620;P62621;P62622;Q0TEX0;Q1R8L8;B1LNH0	4-hydroxy-3-methylbut-2-en-1-yl diphosphate synthase	ispG
0	9083400	11321000	A1AE68;A7ZPX5;A8A337;B1IWD0;B5Z105;B7LDC3;B7M7N4;B7MIM1;B7MYG4;B7N6B8;B7NRI0;B7UGX7;P0AGK8;P0AGK9;P0AGL0;Q0TEV4;Q1R8K1	HTH-type transcriptional regulator IscR	iscR
0	2117700	3292400	A1AE69;P0AE01;P0AE02;Q0TEV3;Q1R8K0;Q8XA83	tRNA (cytidine/uridine-2-O-)-methyltransferase TrmJ	trmJ
228170000	270220000	252700000	A1AE82;A7ZPZ4;A8A359;B1IVS6;B5Z123;B7LDE3;B7M8A7;B7MIN5;B7MYI0;B7N6D8;B7NRK2;B7UGZ1;P0A825;P0A826;Q0TET8;Q1R8I4;Q8XA55	Serine hydroxymethyltransferase	glyA
27416000	13721000	17272000	A1AE96;A7ZQ10;A8A376;B1IVR1;B5Z140;B7LDF9;B7M8H9;B7MIQ1;B7MYJ7;B7N6F4;B7NRL9;B7UH06;P06616;P58070;Q0TES2;Q1R8G7;Q8FF17	GTPase Era	era
15809000	28207000	19743000	A1AE97;A7ZQ11;A8A377;B1IVR0;B5Z141;B7LDG0;B7M8I0;B7MIQ2;B7MYJ8;B7N6F5;B7NRM0;B7UH07;P0A7Y0;P0A7Y1;P0A7Y2;Q0TES1;Q1R8G6	Ribonuclease 3	rnc
11670000	11265000	9192100	A1AE99;A7ZQ13;A8A379;B1IVQ8;B5Z143;B7LDG2;B7M8I2;B7MIQ4;B7MYK1;B7N6F7;B7NRM2;B7UH09;P60785;P60786;P60787;Q0TER9;Q1R8G3	Elongation factor 4	lepA
0	5050600	3886600	B5Z227;A1AED9;A7ZQ48;A8A3B5;B1IVM5;B7LDJ7;B7M977;B7MIU6;B7MYA1;B7N6J4;B7NSA7;B7UH57;P0A7X6;P0A7X7;P0A7X8;Q0TEN1;Q1R8B7	Ribosome maturation factor RimM	rimM
4288300	5692200	4262200	A1AEV0;A7ZQK7;B1IU77;P38038;Q0TEA2;Q1R7T4;Q8FEI7;A8A3P5;Q8X7U1	Sulfite reductase [NADPH] flavoprotein alpha-component	cysJ
3272900000	3091800000	2995500000	A1AEW7;A7ZQM2;A8A3R4;B1IU62;B5Z3E3;B7LEJ8;B7LXJ5;B7MLA0;B7MZ75;B7N715;B7NV69;B7UHJ5;P0A6P9;P0A6Q0;P0A6Q1;Q0TE80;Q1R7R4	Enolase	eno
39909000	7611400	25468000	A1AEW8;A7ZQM3;A8A3R5;B1IU61;B5Z3E4;B7LEK0;B7LXJ6;B7MLA1;B7MZ76;B7N716;B7NV70;P0A7E5;P0A7E6;P0A7E7;Q0TE79;Q1R7R3;B7UHJ6	CTP synthase	pyrG
13442000	18338000	54412000	A1AFA2;Q0TDT9;A7ZR23;A8A454;B1IT89;B5YQA8;B7LFH2;B7LYT1;B7MM99;B7MZL0;B7N7F6;B7NHX4;B7UHW1;P0A7Z0;P0A7Z1;P0A7Z2	Ribose-5-phosphate isomerase A	rpiA
2449100000	3979400000	3398200000	A1AFB0;A7ZR34;B1IT77;P0A799;P0A7A0;Q0TDT0;Q8XD03;A8A466	Phosphoglycerate kinase	pgk
11859000	12503000	0	A1AFD4;A7ZR71;A8A488;B5YQE6;B7LFL1;B7LYX8;B7MMD6;B7MZP7;B7N7K1;B7NI11;B7UHZ5;P0A8W5;P0A8W6;Q0TDQ3;Q1R779;Q8XCW1	UPF0301 protein yqgE	yqgE
15635000	9942500	12781000	A1AFX4;A7ZRT3;A8A4K6;B1IRR4;B7LGY7;B7LZK1;B7MAC8;B7N0K1;B7ND40;B7NJR5;B7UIW0;P76658;Q0TD55;Q1R6S9;Q8FDH5;B5YR91;Q7AAQ7	Bifunctional protein HldE;D-beta-D-heptose 7-phosphate kinase;D-beta-D-heptose 1-phosphate adenosyltransferase	hldE
382240	0	1647500	A1AG09;A7ZRX6;A8A4Q0;B1IRM5;B5YRY4;B7LH20;B7LZZ6;B7MB25;B7N095;B7ND80;B7NJV5;B7UIZ9;P0A8G3;P0A8G4;Q0TD14;Q8XAI7	Uronate isomerase	uxaC
1041300000	502530000	1408200000	A1AG69;A7ZS61;A8A4Y0;B1IQV7;B5YS54;B7LH99;B7M072;B7MB85;B7N0U9;B7NDF0;B7NKN3;P05055;Q0TCU5;Q1R6H4;Q8FD87;Q8X9M3;B7UJ59	Polyribonucleotide nucleotidyltransferase	pnp
40903000	0	22682000	A1AG70;A7ZS62;A8A4Y1;B1IQV6;B7LGI7;B7M073;B7MB86;B7N0V0;B7NDF1;B7NKN4;B7UJ60;P0ADZ4;P0ADZ5;Q0TCU4;Q1R6H3;B5YS55;Q8X9M2	30S ribosomal protein S15	rpsO
0	17826000	13705000	A1AG91;A7ZS86;A8A504;B1IQT4;B7LHP8;B7M095;B7MBV8;B7N0X1;B7NDH3;B7NKQ6;B7UJS9;P0A749;P0A750;Q0TCS1;Q1R6E7;B5YS78;Q8X9J9	UDP-N-acetylglucosamine 1-carboxyvinyltransferase	murA
0	12008000	17080000	A1AGB7;A8A533;B1IQQ6;B5YSV0;B7M0T5;B7MBY5;B7NDK1;B7UJV6;P0A761;P0A762;Q0TCP3;Q8X9G9;A7ZSB6;B7NKT4	Putative N-acetylmannosamine-6-phosphate 2-epimerase	nanE
2387900	6504600	8120000	A1AGB9;A7ZSB8;A8A535;B1IQQ4;B5YSV2;B7LHT3;B7M0T7;B7MBY7;B7NKT6;B7UJV8;P0A6L4;P0A6L5;Q0TCP1;Q1R6B5;Q8FD58	N-acetylneuraminate lyase	nanA
6482100	4233400	2632800	A1AGC3;A7ZSC4;A8A539;B1IQP9;B5YSV6;B7LHT8;B7M0U2;B7MBZ1;B7N102;B7NDK8;B7NKU2;B7UJW2;P0A7X3;P0A7X4;P0A7X5;Q0TCN6;Q1R6B0	30S ribosomal protein S9	rpsI
3580200000	2028100000	970850000	A1AGC9;A7ZSD0;A8A545;B1IQP3;B5YSW2;B7LHU4;B7M0U8;B7MBZ7;B7N0M1;B7NDL4;B7NKU9;B7UJW8;P61889;P61890;P61891;Q1R6A3;Q0TCN0	Malate dehydrogenase	mdh
836190000	711930000	969560000	A1AGI6;A7ZSI4;A8A5A0;P0A7Z4;P0A7Z5;P0A7Z6;Q0TCG6;Q1R637	DNA-directed RNA polymerase subunit alpha	rpoA
107790000	46920000	41401000	A1AGI8;A7ZSI6;A8A5A2;B1IQ02;B5YT16;B7LHZ9;B7M103;B7MCR3;B7N182;B7NDR9;B7NLL7;B7UK21;P0A7R9;P0A7S0;P0A7S1;Q0TCG4;Q1R635	30S ribosomal protein S11	rpsK
0	6136600	8057900	A1AGJ2;A7ZSJ2;A8A5A8;B1IPZ6;P0A7W1;P0A7W2;P0A7W3;Q0TCF8;Q1R627	30S ribosomal protein S5	rpsE
54538000	30501000	29541000	A1AGJ3;A7ZSJ3;A8A5A9;B1IPZ5;B5YTM5;B7LI05;B7M1L8;B7MCR9;B7N0U4;B7NDS5;B7NLM3;B7UK28;P0C018;P0C019;P0C020;Q0TCF7;Q1R626	50S ribosomal protein L18	rplR
4508000	2692600	1570400	A1AGJ4;A7ZSJ4;A8A5B0;B1IPZ4;B5YTM6;B7LI04;B7M1L9;B7MCS0;B7N189;B7NDS6;B7NLM4;B7UK29;P0AG55;P0AG56;P0AG57;Q0TCF6;Q1R624	50S ribosomal protein L6	rplF
25531000	0	29192000	A1AGJ5;A7ZSJ5;A8A5B1;B1IPZ3;B5YTM7;B7L4J4;B7M1M0;B7MCS1;B7N190;B7NDS7;B7NLM5;B7UK30;P0A7W7;P0A7W8;P0A7W9;Q0TCF5;Q1R622	30S ribosomal protein S8	rpsH
39620000	26185000	16278000	A1AGK5;A7ZSK6;A8A5C2;B1IPY2;B5YTN8;B7L4K6;B7M1N1;B7MCT2;B7N1A1;B7NDT8;B7NLN6;B7UK41;P60422;P60423;P60424;Q0TCE4;Q1R607	50S ribosomal protein L2	rplB
514650000	37256000	68192000	A1AGK6;A7ZSK8;A8A5C4;B1IPY0;B5YTP0;B7L4K8;B7M1N3;B7MCT4;B7N1A3;B7NDU0;B7NLN8;B7UK43;P60723;P60724;P60725;Q0TCE2;Q1R604	50S ribosomal protein L4	rplD
558700000	3436400000	1329200000	A1AGM6;A7ZSL4;A8A5E6;B1IPW0;P0CE47;Q0TCC0;Q1R5Y2;A1AIF3;A8A779;B1IVA7;P0A6N2;P0A6N3;P0CE48;Q0TA85;Q1R5U4;A7ZUJ2	Elongation factor Tu 1;Elongation factor Tu 2;Elongation factor Tu	tuf1;tufA;tuf2;tufB
1178800000	1383800000	1497400000	A1AGM7;A7ZSL5;A8A5E7;B1IPV9;B1LHE0;B1X6J0;B5YTP7;B6I240;B7L4L1;B7M1P1;B7MCV5;B7N0X6;B7NLP5;B7UK50;C4ZUJ5;P0A6M8;P0A6M9;P0A6N0;Q0TCB9;Q1R5U3;B7NDU8	Elongation factor G	fusA
0	398100	1838500	A1AGR6;A7ZSR4;A8A5J6;B1IP76;B5YTT8;B7L4R5;B7M1U1;B7MD00;B7N1G6;B7NDZ3;B7NMF2;B7UK94;P07639;Q1R5P8;Q8FCV7;Q8X824;Q0TC78	3-dehydroquinate synthase	aroB
55946000	26775000	54764000	A1AGS9;A7ZST1;A8A5L1;B1IP62;B7L4T1;B7M1V7;B7MDM9;B7N136;B7NE08;B7UKA7;P22259;Q0TC64;Q8FCU4;B5YTV3;Q8X733;B7NMG6	Phosphoenolpyruvate carboxykinase [ATP]	pckA
80642000	83385000	94436000	A1AGT8;A7ZSU3;A8A5M2;B1IP51;B5YTW5;B7L4U4;B7M1X0;B7MDP0;B7N147;B7NE19;B7NMH9;B7UKB9;P63020;P63021;P63022;Q0TC53;Q1R5M0	Fe/S biogenesis protein NfuA	nfuA
2307600	11263000	3525500	A1AHA1;A7ZTA6;A8A617;B1IZN3;B5YVL2;B7L6X1;B7M3I2;B7MER5;B7N203;B7NEL1;B7NP56;B7ULC0;P67025;P67026;Q0TBP3;Q1R536;P00960	Glycine--tRNA ligase alpha subunit	glyQ
1394600	710910	0	A1AHE5;A7ZTG2;A8A673;B1IZI2;B5YWB0;B7L734;B7M495;B7MFH2;B7N254;B7NER5;B7NPB7;B7ULG4;P0A6S7;P0A6S8;P0A6S9;Q0TBJ8;Q1R4Y7	Glycerol-3-phosphate dehydrogenase [NAD(P)+]	gpsA
11065000	4137800	21202000	A1AHE9;A7ZTG6;A8A677;B1IZH8;P37689;Q0TBJ4;Q8FCA6;Q8XDE9	2,3-bisphosphoglycerate-independent phosphoglycerate mutase	gpmI
3062700	7091900	7625100	A1AHF3;A7ZTH0;A8A681;B1IZH4;B5YWB7;B7L742;B7M4A3;B7MFI0;B7N1S0;B7NES3;B7NPC5;B7ULH2;P07913;Q0TBJ0;Q1R4X4;Q8FCA2;Q8XEJ1	L-threonine 3-dehydrogenase	tdh
14460000	28237000	14048000	A1AHF5;A7ZTH2;B5YWC0;B7L745;B7M4A5;B7MFI2;B7N1S3;B7NES6;B7NPC7;B7ULH4;P67910;P67911;Q0TBI8;Q1R4X2;Q8FCA0;A8A683;B1IZH2	ADP-L-glycero-D-manno-heptose-6-epimerase	hldD
13309000	105120000	0	A1AHM2;A7ZTP1;A8A6E7;B1IYQ7;B5YX93;B7L831;B7M4H6;B7MGA8;B7N1Z1;B7NF04;B7NQY7;B7UMF4;P0C054;P0C055;P0C056;Q0TB20	Small heat shock protein IbpA	ibpA
464000000	938240000	843220000	A1AHR4;A7ZTU4;B1IX06;B5YXD6;B7L882;B7M588;B7MGF2;B7N2H1;B7NF48;B7NR34;B7UMJ7;P0ABB4;P0ABB5;P0ABB6;Q0TAX7;Q1R4K2;A8A6J5	ATP synthase subunit beta	atpD
167840000	227480000	196710000	A1AHR5;A7ZTU5;A8A6J6;B1IX05;B5YXD7;B7L880;B7M589;B7MGF3;B7N2H2;B7NF49;B7NR35;B7UMJ8;P0ABA6;P0ABA7;P0ABA8;Q0TAX6;Q1R4K1	ATP synthase gamma chain	atpG
617760	467370	0	A1AHU3;A7ZTX3;A8A6M7;B1IWX5;B5YY20;B7L8B3;B7M5B9;B7MGI3;B7N266;B7NF78;B7UMM8;P05791;Q0TAU9;Q1R4G6;Q8FBR5;Q8XAV1;B7NU26	Dihydroxy-acid dehydratase	ilvD
0	9983600	3863300	A1AHV0;A7ZTY2;A8A6N4;B1IWC0;B5YY28;B7L8B6;B7M5C7;B7MGJ1;B7MR01;B7NF85;B7NTG2;B7UMN5;P0A8J8;P0A8J9;Q0TAU3;Q1R4F9;Q8XAT4	ATP-dependent RNA helicase rhlB	rhlB
4335800	0	1916400	A1AI34;A7ZU52;A8A6V2;B1IW60;B5YY94;B7L9A5;B7M650;B7MHD2;B7N2F3;B7NFE8;B7UNH5;P21165;Q0TAK9;Q1R465;Q8FBI1;Q8X8I1;B7NV19	Xaa-Pro dipeptidase	pepQ
686470000	560010000	893280000	A1AI95;A7ZUD3;A8A724;B1IVG0;B5YZ57;B7M6X0;B7MI51;B7NFL6;B7NU88;P0A858;P0A859;P0A860;Q0TAE5;Q1R3Z9	Triosephosphate isomerase	tpiA
47904000	278400000	387050000	A1AIA6;A7ZUE6;A8A737;B1IVE8;B5YZ71;B7LA28;B7M6Y2;B7MI63;B7N2S2;B7NFN0;B7NU74;B7UNQ1;P0A6H5;P0A6H6;Q0TAD3;Q1R3Y6;Q8FBC0	ATP-dependent protease ATPase subunit HslU	hslU
117820000	71592000	81181000	A1AIC1;A7ZUG1;A8A750;B1IVD5;P13029;Q0TAB7;Q1R3X0;Q7A978;Q8FBA9	Catalase-peroxidase;Catalase-peroxidase 1	katG;katG1
23063000	18707000	55891000	A1AIE2;A7ZUI2;B5Z064;B7LA64;B7M718;B7MIA0;B7MR55;B7NFR2;B7NU38;B7UNU0;P27306;Q0TA96;Q1R3U7;Q8FB93;Q8X727;A8A770;B1IVB6	Soluble pyridine nucleotide transhydrogenase	sthA
1137800000	3957000000	2262600000	A1AIF9;A7ZUK1;A8A786;B1IUR0;B5Z083;B7LA80;B7M734;B7MIX3;B7NFS7;B7NRR5;B7UPE2;P0A8V2;P0A8V3;P0A8V4;Q1R5V3;B7MRB3;Q0TA78	DNA-directed RNA polymerase subunit beta	rpoB
13139000	9087600	10085000	A1AIK3;A7ZUP3;A8A7C4;B1IUM7;B5Z0C4;B7LAX0;B7M7T4;B7MJ15;B7MRF7;B7NRZ0;B7UPI6;P0A6T1;P0A6T2;Q0TA36;Q1R3R3;Q8FB44;B7NFW8;CON__Q3ZBD7	Glucose-6-phosphate isomerase	pgi
8715900000	6845500000	9009400000	A1AJ51;A7ZV12;A8A7N9;B1ITQ5;B5Z2F2;B7LC02;B7M8Q4;B7MKU8;B7MSV9;B7NG81;B7NTK2;B7UPW3;P0A6F5;P0A6F6;P0A6F7;Q1R3B6;Q0T9P8	60 kDa chaperonin 1;60 kDa chaperonin	groL1;groL
100580000	286230000	629550000	A1AJ78;A7ZV41;A8A7R6;B1IT34;B5Z2H8;B7LC31;B7M8T2;B7MKX6;B7MSJ0;B7NGA6;B7NTM8;B7UQI1;P0A6X3;P0A6X4;P0A6X5;Q0T9M1;Q1R388	Protein hfq	hfq
68759000	39592000	66925000	A1AJ82;A7ZV47;A8A7S2;B1IT29;B5Z2I3;B7LC36;B7M8T7;B7MKY1;B7MSJ5;B7NGB1;B7NTN3;B7UQI6;P0A7D4;P0A7D5;P0A7D6;Q0T9L6;Q1R383	Adenylosuccinate synthetase	purA
15760000	14253000	5406500	P02358;A1AJA5;A7ZV71;A8A7U6;B1IT06;B5Z2K6;B7LCQ6;B7M9G2;B7MLK5;B7MST0;B7NGD4;B7NTQ6;B7UQK9;P0A4D0;P0A4D1;Q1R360	30S ribosomal protein S6;30S ribosomal protein S6, fully modified isoform;30S ribosomal protein S6, non-modified isoform;30S ribosomal protein S6	rpsF
323260000	889210000	984690000	A1AJA7;A7ZV74;A8A7U9;B1IT03;B5Z2K8;B7LCR4;B7M9G5;B7MLK8;B7MT77;B7NGD7;B7NTQ8;B7UQL2;P0A7R1;P0A7R2;P0A7R3;Q0T9J0;Q1R357	50S ribosomal protein L9	rplI
12350000	17912000	12357000	A1AJU8;A7ZVS4;A8A8B0;B1IS38;B5Z4R3;B7LEM7;B7MNI8;B7N2V7;B7NH49;B7NW61;B7UR09;P0A6L0;P0A6L1;Q0T8T2;Q8XB36;B7LXU3	Deoxyribose-phosphate aldolase	deoC
33240000	293810000	105500000	A1AJV0;A7ZVS6;A8A8B2;B1IS36;B5Z4R5;B7LEM9;B7LXU5;B7MNJ0;B7MTC9;B7NH51;B7NW63;P0A6K6;P0A6K7;P0A6K8;Q0T8T0;Q1R260;B7UR11	Phosphopentomutase	deoB
5231700	4210400	0	A1AJW2;A7ZVT5;A8A8C2;B1IS26;B5Z4S5;B7LEN9;B7LXV6;B7MNK2;B7N2W3;B7NH68;B7NW74;B7UR23;P0A881;P0A882;Q0T8R8;Q1R248;Q8FA42	Trp operon repressor	trpR
41461000	26836000	18622000	A7ZHA5;A7ZVV8;B1IRF9;B5YYA8;B7L4D9;B7M0B1;B7MAD6;B7MNM2;B7N7N9;B7NHB7;B7UI60;P08622;Q1RGI7;Q8FLC5;Q8XA65	Chaperone protein DnaJ	dnaJ
2953700	4653100	0	A7ZHB8;A7ZVX7;B1IRE6;B1LFV9;B1XBF4;B5YYC1;B6HYX7;B7L4F1;B7M0C5;B7N7Q3;B7NHD3;C4ZPV5;P62623;P62624;P62625;A1A777;B7MAE9;B7MNN4;B7UI74;Q1RGH3;Q0TLW2	4-hydroxy-3-methylbut-2-enyl diphosphate reductase	ispH
27549000	33458000	28689000	A7ZHM3;A7ZW82;B1IQK7;B5YZH0;B7LGJ5;B7M174;P31663;Q8X930;B7N803;Q8FL31;A1A7H9;B7MBB6;B7MNZ5;B7NI93;B7UII1;Q0TLJ9;Q1RG57	Pantothenate synthetase	panC
90087000	122000000	125850000	A7ZHQ6;A7ZWB2;B1IQH5;B7M1A5;P0A9D8;A1A7L0;B7MBE7;B7N833;B7NIC7;B7UIL1;Q0TLG7;Q1RG24;Q8FL11;B5Z0E4;Q8X8Y7	2,3,4,5-tetrahydropyridine-2,6-dicarboxylate N-succinyltransferase	dapD
896480000	2235400000	3202400000	A7ZHR0;A7ZWB6;B1IQH1;B5Z0E9;B7LGN1;B7M1B0;B7MBF1;B7MP30;B7N837;B7NID1;B7UIL5;P0A6P1;P0A6P2;P0A6P3;Q0TLG3;Q1RG19	Elongation factor Ts	tsf
320610000	260710000	355360000	A7ZHR2;A7ZWB8;B1IQG9;B5Z0F1;B7LGN3;B7M1X4;B7MBF3;B7MP32;B7N839;B7NID4;B7UIL7;P0A805;P0A806;P0A807;Q0TLG1;Q1RG17	Ribosome-recycling factor	frr
156590000	213980000	238500000	A7ZHY1;A7ZWI6;B1IPP6;B5Z0M1;B7LHF3;B7M252;B7MC74;B7MQ59;B7N8A8;B7NKV9;P63224;P63225;P63226;Q0TL93;B7UJB5	Phosphoheptose isomerase	gmhA
21661000	22370000	36899000	A7ZI51;A7ZWV5;B5Z1R1;B7L441;B7MCD1;B7N8L4;B7NK50;B7UJG5;P17445;Q0TKW0;Q7AH91;B1J0W5;B7M2V6;Q8FKI8	Betaine aldehyde dehydrogenase	betB
67780000	42178000	22398000	A7ZII0;A7ZX79;B1J023;B5Z3T2;B7L660;B7M3R5;B7MD84;B7MQE1;B7N8X9;B7NJ71;B7UJP9;P0A8E7;P0A8E8;P0A8E9;Q0TKL6;Q1RFB4	UPF0234 protein yajQ	yajQ
1212000000	940190000	1213100000	A7ZIJ4;A7ZX94;B1J012;B5Z3U4;B7L673;B7M3S9;B7MQF2;B7N8Z0;B7NJ58;B7UJQ9;P0A850;P0A851;Q0TKK5;Q8FKA7;A1A8A5;B7MD95;Q1RFA0	Trigger factor	tig
5613500	49545000	48964000	A7ZIN4;A7ZXD2;B1IZC0;B7L799;B7MQI9;B7N927;B7NIF6;B7UKF4;P69441;P69442;Q0TKG7;Q8FK84;B7M3W6;B7MDZ6	Adenylate kinase	adk
242850000	387190000	301420000	A7ZJA8;A7ZXY8;B1IY02;B5YQR7;B7LAD4;B7N9W6;B7NMS9;P0A836;P0A837;P0A838;B7M5P1	Succinyl-CoA ligase [ADP-forming] subunit beta	sucC
37304000	304120000	226470000	A7ZJC2;B1IXY9;B5YRE4;B7LAE7;B7M6B0;B7MFZ3;B7MPN1;B7N9Y9;B7NMV9;B7ULM0;P0A855;P0A856;P0A857;Q0TJV4;Q1REI5	Protein TolB	tolB
874060000	998810000	940290000	A7ZJM7;A7ZY70;B1IXF6;B5YSA4;B7LC95;B7M787;B7MGS0;B7MQR6;B7NAB2;B7NNP4;B7UM08;P0ABT2;P0ABT3;Q0TJN6;Q1REB2;Q8FJM0	DNA protection during starvation protein	dps
0	8479100	4705600	A7ZJZ7;A7ZYL1;B1IW23;B5YT42;B7LDA0;B7M836;B7NAQ7;P0A6D3;P0A6D4	3-phosphoshikimate 1-carboxyvinyltransferase	aroA
0	1476700	2084500	A7ZK01;A7ZYL5;B1IW19;B5YT46;B7LDA4;B7M841;B7MHM1;B7MS27;B7NAR1;B7NM62;B7UMZ8;P0A6Y1;P0A6Y2;P0A6Y3;Q0TJE1;Q1RDU6	Integration host factor subunit beta	ihfB
37528000	67208000	75155000	A7ZK14;A7ZYM6;B1IW07;B5YT58;B7LE23;B7M853;B7MS42;B7NM50;B7UN10;P22523;Q8FJA2;Q8XDG0;A1A9K1;B7MHN3;Q0TJC9;Q1RDT3;B7N391	Chromosome partition protein MukB	mukB
92384000	7374000	59270000	A7ZK21;A7ZYN3;B1IW01;P0A8M0;P0A8M1;Q0TJC3;Q1RDS7;P58694	Asparagine--tRNA ligase	asnS
85580000	53512000	115950000	A7ZK57;A7ZYQ6;B1IVX8;B1LJQ9;B1X8Q8;B5YT84;B7LE54;B7M883;B7N3B6;B7NM20;C4ZQ80;P0A6Q3;P0A6Q4;B6I928;Q0TJA7;B7MHQ6;B7MS65;B7UN33;Q1RDR0;Q8FJ83	3-hydroxydecanoyl-[acyl-carrier-protein] dehydratase	fabA
302930000	206150000	349250000	A7ZKJ7;A7ZZ51;B1IUH1;B7LG27;B7LX28;B7MJ81;B7MTM4;B7NKI6;B7UPB0;P0A6A8;P0A6A9;P0A6B0;Q0TIY0;Q1RD62	Acyl carrier protein	acpP
11629000	10789000	16429000	A7ZKL2;A7ZZ66;B1IUF7;B5YVX7;B7LG41;B7LX42;B7MJ95;B7MTN8;B7NAY6;B7NKH1;B7UPC4;P0A8E1;P0A8E2;P0A8E3;Q0TIW6	UPF0227 protein ycfP	ycfP
25429000	32449000	28562000	A7ZKW0;A7ZZC3;B1IUA3;B7LGU9;B7LXA3;B7MK86;B7MTW7;B7N3Z3;B7NJF1;B7UQ73;P0A6J5;P0A6J6;P0A6J7;Q0TII6	D-amino acid dehydrogenase small subunit	dadA
39516000	26895000	25515000	A7ZL78;A7ZZJ6;B1ITJ5;B7L492;B7LY16;P0A877;B7N473;B7UR66;Q0TIB0;Q8FHW0;B5YZP0;Q8X7B5;A1AAN0;B7ML76;B7MU99;Q1RCA7;B7NVN0	Tryptophan synthase alpha chain	trpA
15798000	39571000	31533000	A7ZM99;A8A0I0;B1IQB7;B5Z471;B7M0J4;B7NB91;B7NTZ5;P0AGJ9;P0AGK0;A1ABI2;Q1RBF8;B7L5J0;B7M9Z1;B7MVB5;B7URX8;Q8FH88	Tyrosine--tRNA ligase	tyrS
7133900	13455000	5972000	A7ZMI2;A8A0Q6;B1IPL3;B5YQ02;B7L6I7;B7M1C3;B7MAS5;B7MVJ3;B7N552;B7NT62;B7US97;P08312;P67036;P67037;Q0THB4	Phenylalanine--tRNA ligase alpha subunit	pheS
0	5760200	5104400	A7ZMK7;A8A0T1;B1IPJ0;B7M1F2;P18843;A1ABS1;B7L6L4;B7MAV1;B7MVL9;B7N576;B7NT37;B7USC1;Q0TH90;Q1RB54;Q8FH06;B5YQ27;Q8XDZ9	NH(3)-dependent NAD(+) synthetase	nadE
41694000	16255000	30267000	A7ZMZ0;A8A166;B1J0M2;B7L7R9;B7M2F7;B7NBL7;B7NS52;P21889;B5YR11;Q8XCI7;A1AC27;B7MBS5;B7MVZ7;Q0TGW6;Q1RAR8;Q8FGQ9	Aspartate--tRNA ligase	aspS
0	11263000	18378000	A7ZNJ6;A8A1P8;B1IZ50;B5YU80;B7L9Q1;B7M403;B7MDH8;B7MWU2;B7NC64;B7NQG6;P10371;Q9S5G4;A1ACN6;B7UT61;Q0TG63;Q1RA49;Q8FG49	1-(5-phosphoribosyl)-5-[(5-phosphoribosylamino)methylideneamino] imidazole-4-carboxamide isomerase	hisA
404500000	372470000	434940000	A7ZNR5;A8A1W1;B1IYY4;B5YV43;B7M477;B7NCC6;B7NPN7;P0C8J6;Q0TFZ6;Q8FFY7;Q8X4R2;A1ACW2;B7MEF1;Q1R9X7;B7L9W7;B7UFB3	D-tagatose-1,6-bisphosphate aldolase subunit GatY	gatY
300680000	335160000	178100000	A7ZPA8;B1IXP8;B5YXT4;B7LBE8;B7M5X3;B7MG58;B7MXH3;B7N5Q6;B7NNX3;B7UFV2;P0A8W8;P0A8W9;Q0TFF2;Q8XCV1	UPF0304 protein yfbU	yfbU
1640400	1274200	0	B7N5W6;A7ZPH2;A8A2M0;B1IX96;B5YYW7;B7LBR9;B7M6N5;P00926;Q0T953;Q0TF95;Q1R2Q6;Q8XCK5;A1ADP3;B7MH26;B7MY25;Q1R901;Q8FFF4	D-serine dehydratase;D-serine dehydratase 2;D-serine dehydratase 1	dsdA;dsdA2;dsdA1
22239000	13263000	23087000	A7ZPK7;A8A2Q2;B1IX65;P04805;A1ADS2;B5YZV2;Q1R8W9;Q8FFC9;Q8XBN2;Q0TF64	Glutamate--tRNA ligase	gltX
0	3762900	3944700	A7ZPS4;A8A2X1;B1IWI1;B1LNC8;B5Z015;B6I548;B7LCL6;B7M7I1;B7MYB7;B7NQL6;P0A6L2;P63943;P63944	Dihydrodipicolinate synthase	dapA
13694000	44159000	18752000	A7ZPV4;A8A317;B1IWF0;B5Z0Y0;B7LCQ1;B7M7L5;B7N699;B7NQW0;B7UGV7;P0A6P5;P0A6P6;Q0TEX4;Q8FF59;B7MHZ6;B7MYE6	GTPase Der	der
32092000	9394100	51612000	A7ZPW9;A8A332;B1IWD5;B5Z0Z9;B7LDB8;B7M7M9;B7MIL6;B7MY19;B7N6B3;B7NRH5;B7UGX2;P0A6Z1;P0A6Z2;Q0TEV9;Q8FF44	Chaperone protein HscA	hscA
1634200	12907000	40629000	A7ZPX4;A8A336;B1IWD1;B5Z104;B7LDC2;B7M7N3;B7MIM0;B7MYG3;B7N6B7;B7NRH9;B7UGX6;P0A6B7;P0A6B8;P0A6B9;Q0TEV5	Cysteine desulfurase	iscS
106460000	123750000	79804000	A7ZQ24;A8A391;B1IVP8;B5Z153;B7LDH2;B7M8J4;B7MYL2;P68066;P68067;A1AEA9;B7MIR4;B7N6H0;B7NRN5;B7UH18;Q0TEQ9;Q8FF10	Autonomous glycyl radical cofactor	grcA
2528600	0	2881800	A7ZQC1;A8A3H0;B1IUY6;B5Z2A3;B7LEA4;B7M9D0;B7MKG2;B7MYJ3;B7N6S3;B7NSH3;B7UHB1;P0A6W9;P0A6X0;Q0TEI7;Q1R808;Q8X900	Glutamate--cysteine ligase	gshA
43453000	31314000	33390000	A7ZQC8;A8A3H6;B1IUY0;B5Z2B0;B7LEB1;B7M9D6;B7MKG8;B7MYJ9;B7N6S9;B7NSH9;B7UHB7;P0A7G6;P0A7G7;P0A7G8;Q0TEI1;Q1R801	Protein RecA	recA
31437000	21789000	13933000	A7ZR07;A8A439;B7LF83;B7LYG2;B7N7E2;P0ADE8;A1AF88;B1ITA4;B7MM85;B7MZ51;Q0TDV3;Q1R7D2;Q8FE70;B7UHU7;B5YQ91;B7NW39;Q8XD41	tRNA-modifying protein ygfZ	ygfZ
346010000	198500000	198550000	A7ZR12;A8A444;B1IT99;B5YQ95;B7LF89;B7LYG7;P33195;Q8XD33;A1AF92;B7MM89;B7MZ55;B7UHV1;Q1R7C8;Q8FE67;B7N7E6;B7NHW4	Glycine dehydrogenase [decarboxylating]	gcvP
91288000	84974000	106260000	A7ZR14;A8A446;B1IT97;B7LF91;B7LYG9;P27248;B7MM91;B7MZ57;B7N7E8;B7NHW6;B7UHV3;Q1R7C6;Q8FE65;B5YQ97;Q8XD32	Aminomethyltransferase	gcvT
2236900	11910000	12423000	A7ZR64;A8A481;B1IT65;B5YQD9;B7LFK4;B7LYX2;B7N7J5;B7NI05;B7UHY9;P0A817;P0A818;P0A819;Q0TDR0	S-adenosylmethionine synthase	metK
412800000	402820000	456040000	A7ZS65;A8A4Y4;B1IQV3;B5YS58;B7LHN3;B7M076;B7NDF4;B7NKN7;P0A705;P0A706;A1AG73;B7MB89;B7N0V3;B7UJ63;P59587;Q0TCU1;Q1R6H0	Translation initiation factor IF-2	infB
31334000	2111900	12660000	A7ZS69;B5YS62;B7LHN6;B7M079;B7N0V6;B7NDF7;B7NKP0;P0A6E4;P0A6E5;Q0TCT8;Q8X9M0;A1AG76;B7MB92;Q1R6G5;A8A4Y7;B1IQV0;B7UJ66	Argininosuccinate synthase	argG
2966600	9991100	2714600	A7ZS72;A8A4Z0;B1IQU7;B7M082;P31120;A1AG79;B5YS65;B7LHN9;B7MB95;B7NDG0;B7UJ69;Q0TCT4;Q1R6G2;Q8FD84;Q8X9L2;B7N0V9;B7NKP3	Phosphoglucosamine mutase	glmM
3208900	2069800	2391500	A7ZSW3;A8A5P0;B1IP34;B5YUI6;B7L4W0;B7M2J3;B7MDR5;B7N1M2;B7NE40;B7NMJ5;P0A6V1;P0A6V2;P0A6V3;Q0TC29;Q1R5J6;B7UKY7	Glucose-1-phosphate adenylyltransferase	glgC
17333000	10386000	28412000	A7ZTA5;A8A616;B1IZN4;B7L6X3;P00961;B7M3I1;B7NEL0;B7NP55;A1AHA0;B5YVL1;B7MER4;B7N1L1;B7ULB9;P67030;P67031;Q0TBP4;Q1R537	Glycine--tRNA ligase beta subunit	glyS
0	178400000	295540000	A7ZTE9;A8A660;B1IZJ2;B5YW99;B7L723;B7M3M7;B7N242;B7NEQ1;B7NPA3;B7ULF5;P09424;Q8FCB7;Q8XDG9;B7MFG0	Mannitol-1-phosphate 5-dehydrogenase	mtlD
0	12127000	101360000	A7ZTP0;A8A6E6;B1IYQ8;B5YX92;B7L830;B7M4H5;B7MGA7;B7N2D2;B7NF03;B7UMF3;P0C058;P0C059;Q8XC04;B7NQY6	Small heat shock protein IbpB	ibpB
1021200000	325390000	847250000	A7ZTR3;A8A6H0;B1IX30;B5YXB2;B7L853;B7M560;B7MGC9;B7N212;B7NF25;B7NR10;B7UMH5;P0A853;Q0TB00;Q8XB34;Q8FBV2	Tryptophanase	tnaA
1463900000	1274900000	1629100000	A7ZTU6;A8A6J7;B1IX04;B5YXD8;B7L884;B7M590;B7MGF4;B7N2H3;B7NF50;B7NR36;B7UMJ9;P0ABB0;P0ABB1;P0ABB2;Q0TAX5;Q1R4K0	ATP synthase subunit alpha	atpA
2409600	4970500	6507000	A7ZTU8;A8A6J9;B1IX02;B5YXE0;P0ABA0;P0ABA1;P0ABA2;Q0TAX3;Q1R4J6	ATP synthase subunit b	atpF
0	3431000	3127500	A7ZU50;P21151;A8A6V0;Q8FBI3;Q8X8J4;A1AI32;Q0TAL1;Q1R467	3-ketoacyl-CoA thiolase	fadA
0	1812900	3312800	A7ZU51;A8A6V1;B1IW61;B7L9A7;B7M649;B7NFE7;B7NV20;P21177;B7MHD1;B7N2F2;B7UNH4;Q0TAL0;Q1R466;Q8FBI2;B5YY93;Q8X8I2	Fatty acid oxidation complex subunit alpha;Enoyl-CoA hydratase/Delta(3)-cis-Delta(2)-trans-enoyl-CoA isomerase/3-hydroxybutyryl-CoA epimerase;3-hydroxyacyl-CoA dehydrogenase	fadB
154660000	124890000	44340000	A7ZUC9;A8A720;B1IVG3;B7LA13;B7M6W7;B7MI48;B7N2Q7;B7NFL3;B7NU91;B7UNN6;P0A796;P0A797;Q0TAE8;Q8FBD0	6-phosphofructokinase;6-phosphofructokinase isozyme 1	pfkA
11971000	0	9631400	A7ZUE0;A8A731;B1IVF3;B5YZ64;B7LA23;B7MI58;B7NFM3;P0A6F3;P0A6F4;Q0TAD8;B7M6X7;B7NU81;B7N2R7;B7UNP6;Q8FBC3	Glycerol kinase	glpK
25973000	59225000	42355000	A7ZUE4;A8A735;B1IVF0;B1LNN4;B1XB95;B5YZ69;B6I4S2;B7LA26;B7M6Y0;B7MI61;B7MR18;B7NFM8;B7NU76;B7UNP9;C5A096;P0A8R0;P0A8R1;P0A8R2;Q0TAD5;Q1R3Y9	Regulator of ribonuclease activity A	rraA
60532000	69505000	59590000	A7ZUH4;A8A764;B1IVC2;B5Z058;B7LA56;B7M710;B7NFQ6;B7NU44;B7UNT2;P00864;Q0TAA4;Q8FB98;Q8X743;A1AID4;B7MI92;Q1R3V5;B7MR83	Phosphoenolpyruvate carboxylase	ppc
184580000	92862000	182110000	A7ZUJ7;A8A783;B1IUR3;B1LNT6;B1XBY6;B5Z080;B6I5J4;B7LA77;B7M731;B7MIX0;B7MR70;B7NFS4;B7NRR2;B7UPD9;C5A0S4;P0A7L0;P0A7L1;P0A7L2;Q0TA81;Q1R5U9	50S ribosomal protein L1	rplA
1460500000	1279900000	1998000000	A7ZUK0;A8A785;B1IUR1;B5Z082;B7LA79;B7M733;B7MIX2;B7MRB2;B7NFS6;B7NRR4;B7UPE1;P0A7K2;P0A7K3;P0A7K4;Q0TA79;Q1R5V1	50S ribosomal protein L7/L12	rplL
561170000	384610000	593970000	A7ZUK2;A8A787;B1IUQ9;P0A8T7;P0A8T8;Q0TA77;A1AIG0;Q1R5V4;Q8FB83	DNA-directed RNA polymerase subunit beta	rpoC
301460000	558230000	902790000	A7ZV11;A8A7N8;B1ITQ6;B5Z2F1;B7LC01;B7M8Q3;B7MKU7;B7MSG3;B7NG80;B7NTK1;B7UPW2;P0A6F9;P0A6G0;P0A6G1;Q0T9P9;Q1R3B7	10 kDa chaperonin	groS
3244800	0	2777700	A7ZV33;A8A7Q9;P0A784;P0A785;Q8XDP0	Oligoribonuclease	orn
98967000	173180000	135830000	A7ZVS7;A8A8B3;B5Z4R6;B7LEN0;B7LXU6;B7MNJ1;B7NH52;P0ABP8;P0ABP9;B1IS35;B7N2V8;B7NW64;B7UR12;Q0T8S9;Q8FA51	Purine nucleoside phosphorylase DeoD-type	deoD
0	5079500	4941300	A7ZVT7;A8A8C4;B1IS24;B5Z4S7;B7LEP1;B7LXV9;B7NH70;P0A7A2;P0A7A3;A1AJW4;B7MNK4;B7MTE3;B7NW76;Q0T8R6;Q1R246;Q8FA40	Probable phosphoglycerate mutase GpmB	gpmB
1435900	4235600	0	A8A1P5;B5YU77;B7L9P8;B7M400;B7MDH5;B7NC61;P06986;Q9S5G6;B7UT58;A1ACN3;A7ZNJ3;B1IZ53;B7MWU0;B7NQG9;Q0TG66;Q1RA52;Q8FG51	Histidinol-phosphate aminotransferase	hisC
36330000	36579000	61785000	A8A2Q7;B1IX60;B7MY64;B7UGB2;P15042;Q0TF55;Q8FFC1;A1ADS8;B7MHR5;Q1R8W1;A7ZPL2;B5YZV8;B7LCF6;B7M6S1;B7N602;B7NPU7;Q8XBL5	DNA ligase	ligA
11932000	7161700	9331100	A8A4K7;B1IRR3;B7ND41;B7NJR6;P30870;B5YR92;Q8XBM3;B7LZK2;B7MAC9;B7N0K2;Q8FDH4;B7UIW1	Glutamate-ammonia-ligase adenylyltransferase	glnE
3597200	3218200	2917100	A8A670;B1IZI5;B7N251;B7NER0;B7NPB4;B7ULG1;P33232;Q0TBK1;Q8FCB1;A1AHE2;A7ZTF9;B5YWA7;B7L725;B7M492;Q8XDF7;B7MFG9;Q1R4Z0	L-lactate dehydrogenase [cytochrome]	lldD
26364000	46472000	43852000	A8A6L1;B1IWZ0;B5YY06;B7L894;B7NF64;B7NR51;B7UML3;P04982;Q8FBS4;Q8XAW8;B7N2I7;Q0TAW1;A1AHS8;B7MGG8;Q1R4I4;A7ZTV9;B7M5A4	D-ribose pyranase	rbsD
4852500	102990000	96656000	B1ITB1;B7LF76;B7MM78;B7MZI9;B7N7D5;B7NW32;B7UHU0;P07012;P66023;P66024;B7LYF5;A8A432	Peptide chain release factor 2	prfB
2356400	0	1052600	B1IXM2;P05459;A1ADG9;A7ZPD6;A8A2I9;B5YXW1;B7LBH4;B7M6K1;B7MG84;B7UFX8;Q1R992;Q8FFH2;Q8XCR0;B7MXZ7;B7N5T2;B7NP01;Q0TFC6	Erythronate-4-phosphate dehydrogenase	pdxB
0	1694500	2621700	B1J026;B7N8X6;P77718;A1A892;A7ZIH7;A7ZX76;B5Z3S9;B7L657;B7MD81;B7MQD8;B7NJ74;B7UJP6;Q1RFB7;Q8FKB7;Q8XE74;B7M3R2	tRNA sulfurtransferase	thiI
2845100	7959800	7524600	P21170;Q8FE34;Q8XCX9;B5YQD6	Biosynthetic arginine decarboxylase	speA
36970000	90779000	77566000	B5YSJ3;B7L8Y4;B7NRB5;P31658;P59331;Q0TGM8;Q8XB78;A1ACB2;A8A1G6;B1IZU5;B7MCM0;B7MWF3;B7NBV8;Q1RAH5;A7ZN88;B7M3A5	Molecular chaperone Hsp31 and glyoxalase 3	hchA
8604100	22171000	0	B7L4S8;B7M1V3;B7MDM6;B7N133;B7NE05;B7NMG4;B7UKA5;P0A6Y5;P0A6Y6;P0A6Y7	33 kDa chaperonin	hslO
24690000	34476000	41468000	B7MNI9;P07650;A7ZVS5;A8A8B1;B1IS37;B5Z4R4;B7LEM8;B7LXU4;B7NH50;B7NW62;B7UR10;Q8FA52;Q8XB35;B7MTC8	Thymidine phosphorylase	deoA
131270000	182050000	176810000	B7N7Q0;A7ZHB5;A7ZVX4;B1IRE9;B5YYB8;B7L4E8;B7M0C2;B7NHD0;P00956;Q8XA49;A1A774;B7MAE6;B7MNN1;B7UI71;Q0TLW5;Q1RGH6;Q8FLB7	Isoleucine--tRNA ligase	ileS
11998000	0	11060000	B7NAT2;P0A8X2;P0A8X3;Q8CW58	Protein yceI	yceI
7145100	13125000	3691100	E0J6W8;P0ACF0;P0ACF1;P0ACF2	DNA-binding protein HU-alpha	hupA
871040000	526940000	430600000	P00350;P37754	6-phosphogluconate dehydrogenase, decarboxylating	gnd
2332000	3441700	0	P00363	Fumarate reductase flavoprotein subunit	frdA
26160000	10170000	22632000	P00370	NADP-specific glutamate dehydrogenase	gdhA
177960000	204090000	256290000	P00448;P66828	Superoxide dismutase [Mn]	sodA
28920000	31587000	73639000	P00452	Ribonucleoside-diphosphate reductase 1 subunit alpha	nrdA
2489600	4020600	2764400	P00490	Maltodextrin phosphorylase	malP
231810000	247590000	281450000	P00509	Aspartate aminotransferase	aspC
656500	2802300	5687300	P00550	PTS system mannitol-specific EIICBA component;Mannitol permease IIC component;Mannitol-specific phosphotransferase enzyme IIB component;Mannitol-specific phosphotransferase enzyme IIA component	mtlA
16894000	19295000	16270000	P00551	Aminoglycoside 3-phosphotransferase	aphA1
0	5276500	11250000	P00561	Bifunctional aspartokinase/homoserine dehydrogenase 1;Aspartokinase;Homoserine dehydrogenase	thrA
3301500	12214000	7441400	P00562	Bifunctional aspartokinase/homoserine dehydrogenase 2;Aspartokinase;Homoserine dehydrogenase	metL
25998000	7279800	23378000	P00579	RNA polymerase sigma factor rpoD	rpoD
12979000	9592700	6721700	P00582	DNA polymerase I	polA
6729000	11216000	0	P00805	L-asparaginase 2	ansB
7845500	19584000	25164000	P00946	Mannose-6-phosphate isomerase	manA
1787600	8347100	3974100	P00954;P67588;P67589	Tryptophan--tRNA ligase	trpS
161350000	152160000	215070000	P00957;A7ZQC5;A8A3H4;Q0TEI3;B1IUY2;Q8X3W8;A1AEN7;Q1R804	Alanine--tRNA ligase	alaS
12438000	4933200	0	P02924	L-arabinose-binding periplasmic protein	araF
2626300000	3747900000	3484300000	P02925	D-ribose-binding periplasmic protein	rbsB
10019000	0	218530000	P02930	Outer membrane protein tolC	tolC
60053000	27250000	66164000	P02931	Outer membrane protein F	ompF
7988700	3651900	2828500	P03841	Maltose operon periplasmic protein	malM
2604100	3504700	2600700	P04693	Aromatic-amino-acid aminotransferase	tyrB
154810000	187080000	236330000	P04825	Aminopeptidase N	pepN
6687000	8327600	24454000	P04983;Q0TAW0;Q1R4I3;Q8FBS3;Q8XAW7	Ribose import ATP-binding protein RbsA;Ribose import ATP-binding protein RbsA 1	rbsA;rbsA1
4026300	4514200	14752000	P05042;Q8FHA7;Q8X769	Fumarate hydratase class II	fumC
2401400	0	2794800	P05804	Beta-glucuronidase	uidA
1748700	0	1398600	P06149	D-lactate dehydrogenase	dld
15304000	17733000	20752000	P06612	DNA topoisomerase 1	topA
306970000	636020000	774860000	P06959	Dihydrolipoyllysine-residue acetyltransferase component of pyruvate dehydrogenase complex	aceF
53023000	20475000	30816000	P06988;Q8FG52;Q8X8T3	Histidinol dehydrogenase	hisD
142520000	69608000	148500000	P06996;Q8XE41;Q8CVW1;P76335;P77519	Outer membrane protein C	ompC
18036000	36094000	17080000	P06999	6-phosphofructokinase isozyme 2	pfkB
0	7038200	4602100	P07001	NAD(P) transhydrogenase subunit alpha	pntA
5800800	0	6206100	P07003	Pyruvate dehydrogenase [ubiquinone];Alpha-peptide	poxB
17774000	46959000	73918000	P07014	Succinate dehydrogenase iron-sulfur subunit	sdhB
13041000	14582000	14638000	P07024	Protein UshA;UDP-sugar hydrolase;5-nucleotidase	ushA
134330000	153360000	123930000	P07118;Q8XCB3;Q8FAD1	Valine--tRNA ligase	valS
110510000	173770000	89053000	P07395;P59664;Q8XE32	Phenylalanine--tRNA ligase beta subunit	pheT
1247600	0	1775400	P07604	Transcriptional regulatory protein tyrR	tyrR
114780000	259580000	224310000	P07813;A7ZXR8;B1IYG6;B7UKT2;B7L9I6;B7M5G9;B7MRS9;B7N9P8;Q8FJY9;A7ZJ31;B7NM01;Q0TK31;A1A8R7;B7MFR5;Q1RER9;B5YQJ4;Q8XBN8	Leucine--tRNA ligase	leuS
0	9392400	12300000	P07862;Q8X9Y6;Q8FL63	D-alanine--D-alanine ligase B	ddlB
3157400	0	2375900	P08142	Acetolactate synthase isozyme 1 large subunit	ilvB
0	5686800	4041300	P08192	Bifunctional protein folC;Folylpolyglutamate synthase;Dihydrofolate synthase	folC
1103700000	1651400000	1508800000	P08200	Isocitrate dehydrogenase [NADP]	icd
6563600	4734900	1836000	P08201	Nitrite reductase [NAD(P)H] large subunit	nirB
0	12175000	15641000	P08244;A7ZLA2;A7ZZM0;B1ITH3;B7L4B7;B7LY40;B7MLV7;B7MUC3;B7N497;B7NVQ5;B7UR89;P58640;Q0TI84;Q1RC84;Q8FHU2	Orotidine 5-phosphate decarboxylase	pyrF
43973000	28470000	36524000	P08331	2,3-cyclic-nucleotide 2-phosphodiesterase/3-nucleotidase	cpdB
198290000	218640000	277720000	P08839	Phosphoenolpyruvate-protein phosphotransferase	ptsI
110020000	47801000	88307000	P08997	Malate synthase A	aceB
464830000	372870000	314240000	P09148	Galactose-1-phosphate uridylyltransferase	galT
0	36605000	8044700	P09152;P19319	Respiratory nitrate reductase 1 alpha chain	narG
7195700	2719600	0	P09169;P58603	Protease 7	ompT
4424100	0	7967800	P09323	PTS system N-acetylglucosamine-specific EIICBA component;N-acetylglucosamine permease IIC component;N-acetylglucosamine-specific phosphotransferase enzyme IIB component;N-acetylglucosamine-specific phosphotransferase enzyme IIA component	nagE
145300000	204280000	264940000	P09372;A8A3C0;B1IVM0;B5Z231;B7LDK2;B7M983;B7MIV1;B7MYA6;B7N6J9;B7NSB2;B7UH62;Q0TEM6;Q1R8B1;Q7ABI1;Q8FEY9;A7ZQ54	Protein grpE	grpE
247050000	277110000	270770000	P09373;P42632	Formate acetyltransferase 1	pflB
6056300	3327600	4418100	P09394	Glycerophosphoryl diester phosphodiesterase	glpQ
1571400	15027000	119520000	P09546	Bifunctional protein putA;Proline dehydrogenase;Delta-1-pyrroline-5-carboxylate dehydrogenase	putA
108040000	88816000	171790000	P09551	Lysine-arginine-ornithine-binding periplasmic protein	argT
101860000	29908000	80298000	P0A3B1;P0A3B2;P0A3B3;P32132	GTP-binding protein TypA/BipA;GTP-binding protein typA/BipA	typA
318860000	332070000	313900000	P0A4L5;P0A4L6;P0AEG4;P0AEG5	Thiol:disulfide interchange protein DsbA	dsbA
2521900	42294000	10682000	P0A6A3;P0A6A4;P0A6A5	Acetate kinase	ackA
49785000	52756000	41221000	P0A6J8;P0A6J9;Q8FKE3	D-alanine--D-alanine ligase A	ddlA
45339000	67766000	12490000	P0A6W5;P0A6W6;P0A6W7	Transcription elongation factor GreA	greA
19581000	32693000	25946000	P0A794;P0A795;Q8FF18	Pyridoxine 5-phosphate synthase	pdxJ
247300000	289390000	221400000	P0A7A9;P0A7B0;Q8FAG0	Inorganic pyrophosphatase	ppa
599230000	871270000	743840000	P0A862;P0A863;P0A864	Thiol peroxidase	tpx
3435800	9967200	0	P0A867;P0A868;P0A869	Transaldolase A	talA
342210000	321230000	112020000	P0A870;P0A871;K0BE10;Q8FLD1	Transaldolase B	talB
42320000	45850000	45203000	P0A8A0;P67175;P67176;Q0TGW8;Q1RAS0	Probable transcriptional regulatory protein YebC	yebC
4633100	4639100	5515400	P0A8A2;P0A8A3;Q0TGH3;Q1RAE7;Q8X8V5	Probable transcriptional regulatory protein YeeN	yeeN
17479000	13742000	27345000	P0A8N3;P0A8N4;Q8XD57	Lysine--tRNA ligase	lysS
50049000	22740000	57233000	P0A8N5;P0A8N6;Q8FAT5	Lysine--tRNA ligase, heat inducible	lysU
0	12962000	6307700	P0A8Y3	Alpha-D-glucose-1-phosphate phosphatase YihX	yihX
0	5524800	8004000	P0A8Y5;P0A8Y6	Sugar phosphatase YidA	yidA
19724000	16031000	17971000	P0A903	Outer membrane protein assembly factor BamC	bamC
65516000	0	97153000	P0A905;P0A906	Outer membrane lipoprotein slyB	slyB
567940000	541370000	862550000	P0A910;P0A911	Outer membrane protein A	ompA
58981000	43316000	51026000	P0A912;P0A913	Peptidoglycan-associated lipoprotein	pal
9615200	9594100	14567000	P0A917;P0A918;P0A919	Outer membrane protein X	ompX
117270000	122110000	92321000	P0A953;P0A954	3-oxoacyl-[acyl-carrier-protein] synthase 1	fabB
72828000	49694000	88964000	P0A955;P0A956;P0A957	KHG/KDPG aldolase;4-hydroxy-2-oxoglutarate aldolase;2-dehydro-3-deoxy-phosphogluconate aldolase	eda
6132300	4244000	2294800	P0A988;P0A989;P0A990	DNA polymerase III subunit beta	dnaN
100380000	48466000	54216000	P0A991;P0A992	Fructose-bisphosphate aldolase class 1	fbaB
44647000	99432000	0	P0A998;P0A999;P0A9A0	Ferritin-1	ftnA
125060000	352310000	339820000	P0A9A6;P0A9A7;P0A9A8	Cell division protein FtsZ	ftsZ
4361900000	7842200000	4827800000	P0A9B2;P0A9B3;P0A9B4;P33898;P58072	Glyceraldehyde-3-phosphate dehydrogenase A	gapA
66289000	66776000	52171000	P0A9C3	Aldose 1-epimerase	galM
27887000	23909000	31956000	P0A9C5;P0A9C6;P0A9C7	Glutamine synthetase	glnA
8652100	9694400	8271900	P0A9D2;P0A9D3	Glutathione S-transferase GstA	gstA
0	3956100	5040600	P0A9D4;P0A9D5;P0A9D6	Serine acetyltransferase	cysE
0	26348000	39851000	P0A9E0;P0A9E1	Arabinose operon regulatory protein	araC
2005100000	1610300000	1908500000	P0A9G6;P0A9G7	Isocitrate lyase	aceA
5685500	5235900	9030400	P0A9J0;P0A9J1;P0A9J2	Ribonuclease G	rng
16025000	21972000	11652000	P0A9J6;P0A9J7	Ribokinase	rbsK
12336000	17986000	14659000	P0A9J8;P0A9J9	P-protein;Chorismate mutase;Prephenate dehydratase	pheA
5521500	4423800	5816100	Q8FBT8;P0A9K7	Phosphate transport system protein phoU	phoU
3311200	0	3399700	P0A9K9;P0A9L0;P0A9L1	FKBP-type peptidyl-prolyl cis-trans isomerase slyD	slyD
130860000	102710000	123340000	P0A9L3	FKBP-type 22 kDa peptidyl-prolyl cis-trans isomerase	fklB
7199000	19081000	14821000	P0A9L8	Pyrroline-5-carboxylate reductase	proC
159420000	266310000	233700000	P0A9M0;P0A9M1	Lon protease	lon
0	5295800	12144000	P0A9M2;P0A9M3	Hypoxanthine phosphoribosyltransferase	hpt
102020000	211330000	209530000	P0A9M8	Phosphate acetyltransferase	pta
504740000	174980000	413610000	P0A9P0;P0A9P1;P0A9P2	Dihydrolipoyl dehydrogenase	lpdA
30445000	35590000	22805000	P0A9P4;P0A9P5	Thioredoxin reductase	trxB
22385000	25156000	26988000	P0A9P6;P0A9P7;Q8XA87	Cold-shock DEAD box protein A	deaD
18598000	33126000	17316000	P0A9Q1;P0A9Q2;P0A9Q3	Aerobic respiration control protein ArcA	arcA
1261700000	1311800000	1200800000	P0A9Q7;P0A9Q8	Aldehyde-alcohol dehydrogenase;Alcohol dehydrogenase;Acetaldehyde dehydrogenase [acetylating];Pyruvate-formate-lyase deactivase	adhE
24846000	12752000	8109300	P0A9Q9;P0A9R0;Q8FCR6	Aspartate-semialdehyde dehydrogenase	asd
15942000	14629000	22693000	P0A9S1;P0A9S2	Lactaldehyde reductase	fucO
990820	3012200	0	P0A9S3;P0A9S4	Galactitol-1-phosphate 5-dehydrogenase	gatD
8290600	5073100	0	P0A9S5;P0A9S6	Glycerol dehydrogenase	gldA
0	23781000	15153000	P0A9T0;P0A9T1;P0A9T2	D-3-phosphoglycerate dehydrogenase	serA
4928400	9070600	8231700	P0A9U3;P0A9U4;P0A9U5	Uncharacterized ABC transporter ATP-binding protein YbiT	ybiT
21289000	42820000	18473000	P0A9W3;P0A9W4	Uncharacterized ABC transporter ATP-binding protein YjjK	yjjK
0	5883600	5924700	P0A9W9	Protein YrdA	yrdA
129860000	352890000	162360000	P0A9X4;P0A9X5	Rod shape-determining protein MreB	mreB
43971000	22037000	37464000	P0AA01;P0AFG0;P0AFG1	Transcription antitermination protein NusG	nusG
16200000	15938000	33455000	P0AA16;P0AA17;P0AA18	Transcriptional regulatory protein OmpR	ompR
39755000	40102000	87106000	P0AA25;P0AA26;P0AA27	Thioredoxin-1	trxA
4246900	1238000	16568000	P0AAD6;P0AAD7	Serine transporter	sdaC
0	1307500	9093300	P0AAG8;Q0TFU2;Q1R9S4;Q8FFU7;Q8X5D9	Galactose/methyl galactoside import ATP-binding protein MglA	mglA
55179000	142780000	74943000	P0AAI3;Q8X9L0	ATP-dependent zinc metalloprotease FtsH	ftsH
3384100	31538000	31203000	P0AAI5;P0AAI6;P0AAI7	3-oxoacyl-[acyl-carrier-protein] synthase 2	fabF
89502000	61819000	21974000	P0AAI9;P0AAJ0;Q8X8I7	Malonyl CoA-acyl carrier protein transacylase	fabD
57138000	88668000	28659000	P0AAT9;P0AAU0;P0AAU1	Uncharacterized protein ybeL	ybeL
32771000	6799500	0	P0AB28;P0AB29;P0AB30	Uncharacterized protein yceD	yceD
4123200	2807600	5892800	P0AB67;P0AB68;P0AB69	NAD(P) transhydrogenase subunit beta	pntB
1018100000	1290400000	1186700000	P0AB71;P0AB72	Fructose-bisphosphate aldolase class 2	fbaA
12200000	21711000	37806000	P0AB77;P0AB78	2-amino-3-ketobutyrate coenzyme A ligase;Putative 8-amino-7-oxononanoate synthase/2-amino-3-ketobutyrate coenzyme A ligase	kbl
2593800	2975900	0	P0AB80;P0AB81;P0AB82	Branched-chain-amino-acid aminotransferase	ilvE
13615000	2740100	10929000	P0AB89;P0AB90	Adenylosuccinate lyase	purB
12105000	12396000	19666000	P0ABC3;P0ABC4;P0ABC5	Modulator of FtsH protease HflC;Protein HflC	hflC
51116000	41089000	69643000	P0ABC7;P0ABC8	Modulator of FtsH protease HflK;Protein HflK	hflK
328440000	207910000	238100000	P0ABD3;P0ABD4	Bacterioferritin	bfr
80300000	352970000	253730000	P0ABH7;P0ABH8	Citrate synthase	gltA
106700000	179240000	150290000	P0ABH9;P0ABI0;P0ABI1	ATP-dependent Clp protease ATP-binding subunit ClpA	clpA
0	1194500	1531500	P0ABJ1;P0ABJ2	Ubiquinol oxidase subunit 2	cyoA
315680000	377360000	413490000	P0ABK5;P0ABK6	Cysteine synthase A	cysK
25502000	15334000	29977000	P0ABQ2;P0ABQ3	2-hydroxy-3-oxopropionate reductase	garR
0	5977400	6790000	P0ABU0;P0ABU1	1,4-Dihydroxy-2-naphthoyl-CoA synthase	menB
6238200	18982000	10398000	P0ABU2;P0ABU3	GTP-dependent nucleic acid-binding protein engD	engD
15963000	277760000	149860000	P0ABZ6;P0ABZ7;P0ABZ8;Q1RGE4	Chaperone surA	surA
146690000	114960000	238690000	P0AC33;P0AC34;Q8X4P8;P14407	Fumarate hydratase class I, aerobic;Fumarate hydratase class I, anaerobic	fumA;fumB
55778000	49079000	77469000	P0AC38;P0AC39;Q8XDS0	Aspartate ammonia-lyase	aspA
374080000	335680000	380550000	P0AC41;P0AC42;P0AC43	Succinate dehydrogenase flavoprotein subunit	sdhA
12630000	4998200	17836000	P0AC53;P0AC54;Q8XCJ6	Glucose-6-phosphate 1-dehydrogenase;Extracellular death factor;Glucose-6-phosphate 1-dehydrogenase	zwf
0	14139000	18952000	P0AC59;P0AC60;P0AC61	Glutaredoxin-2	grxB
12624000	12201000	0	P0AC69;P0AC70;P0AC71	Glutaredoxin-4	grxD
0	1818100	1184700	P0AC86	Glycogen phosphorylase	glgP
14119000	16770000	24260000	P0ACA3;P0ACA4;P0ACA5	Stringent starvation protein A	sspA
4910800	4583600	0	P0ACB2	Delta-aminolevulinic acid dehydratase	hemB
17437000	67086000	140920000	P0ACD4;P0ACD5;P0ACD6	NifU-like protein	nifU
17367000	4753700	10333000	P0ACF4;P0ACF5;P0ACF6	DNA-binding protein HU-beta	hupB
4274200	7541600	58174000	P0ACG1;P0ACG2	DNA-binding protein stpA	stpA
0	17722000	2482000	P0ACJ0;P0ACJ1;P0ACJ2	Leucine-responsive regulatory protein	lrp
27498000	63783000	71176000	P0ACJ8;P0ACJ9;P0ACK0	Catabolite gene activator	crp
8202400	11184000	7232000	P0ACU7;P0ACU8	HTH-type transcriptional regulator YjdC	yjdC
25580000	36674000	53399000	P0ACY1;P0ACY2	Putative NAD(P)H nitroreductase ydjA	ydjA
7921500	3025300	3554800	P0ACY3;P0ACY4;P0ACY5	Uncharacterized protein yeaG	yeaG
9145000	6588400	10826000	P0AD12;P0AD13	Protein yeeZ	yeeZ
213580000	273570000	423670000	P0AD61;P0AD62	Pyruvate kinase I	pykF
5488700	4339100	7850300	P0AD96;P0AD97;P0AD98	Leu/Ile/Val-binding protein	livJ
26236000	24486000	64726000	P0ADA3	Murein hydrolase activator NlpD	nlpD
37108000	20043000	36533000	P0ADE6;P0ADE7	Uncharacterized protein ygaU	ygaU
3244900	0	2015400	P0ADG4;P0ADG5;P0ADG6	Inositol-1-monophosphatase	suhB
10808000	5516500	22122000	P0ADG7;P0ADG8	Inosine-5-monophosphate dehydrogenase	guaB
7222000	4202500	4525400	P0ADN2;P0ADN3;P0ADN4	UPF0438 protein yifE	yifE
64330000	37811000	30800000	P0ADS6;P0ADS7	Uncharacterized protein yggE	yggE
38709000	30852000	29451000	P0ADU2;P0ADU3	Probable quinol monooxygenase ygiN	ygiN
249740000	218790000	282230000	P0ADU5;P0ADU6	Protein ygiW	ygiW
10106000	13206000	8167500	P0ADV7	Probable phospholipid-binding protein mlaC	mlaC
23323000	27481000	22796000	P0ADY1;P0ADY2	Peptidyl-prolyl cis-trans isomerase D	ppiD
0	39541000	32764000	P0AE06;P0AE07;P24180	Acriflavine resistance protein A	acrA
6723200000	6213800000	8152200000	P0AE08;P0AE09;P0AE10	Alkyl hydroperoxide reductase subunit C	ahpC
1913700	0	3241400	P0AE12;P0AE13	AMP nucleosidase	amn
12750000	15314000	16152000	P0AE18;P0AE19;P0AE20	Methionine aminopeptidase	map
7937600	16234000	10792000	P0AE22	Class B acid phosphatase	aphA
2143500	433280	0	P0AE78;P0AE79;P0AE80	Magnesium and cobalt efflux protein CorC	corC
32077000	44475000	36063000	P0AEB2;P0AEB3;P0AEB4	D-alanyl-D-alanine carboxypeptidase dacA	dacA
0	2859000	3519200	P0AEC3;P58363	Aerobic respiration control sensor protein ArcB	arcB
1045000000	822420000	257810000	P0AEE5;P0AEE6	D-galactose-binding periplasmic protein	mglB
0	2009600	1114200	P0AEH3	Protein elaA	elaA
3025600	0	296230	P0AEJ6;P0AEJ7	Ethanolamine ammonia-lyase heavy chain	eutB
128020000	0	90962000	P0AEK2	3-oxoacyl-[acyl-carrier-protein] reductase FabG	fabG
149730000	130900000	138970000	P0AEK4;P0AEK5	Enoyl-[acyl-carrier-protein] reductase [NADH] FabI	fabI
779400000	968020000	1040200000	P0AEM9;P0AEN0	Cystine-binding periplasmic protein	fliY
0	9055200	5833000	P0AEN1;P0AEN2;P0AEN3	NAD(P)H-flavin reductase	fre
17737000	18123000	0	P0AEP3;P0AEP4;P0AEP5	UTP--glucose-1-phosphate uridylyltransferase	galU
0	287370000	306690000	P0AEQ3;P0AEQ4;P0AEQ5	Glutamine-binding periplasmic protein	glnH
507970	649010	0	P0AES0	Bifunctional glutathionylspermidine synthetase/amidase;Glutathionylspermidine synthase;Glutathionylspermidine amidase	gsp
134110000	135260000	133180000	P0AES4	DNA gyrase subunit A	gyrA
12786000	27116000	16992000	P0AES6;P0AES7	DNA gyrase subunit B	gyrB
87650000	158790000	170110000	P0AET8;P0AET9	7-alpha-hydroxysteroid dehydrogenase	hdhA
111860000	34651000	48425000	P0AEU0;P0AEU1;P0AEU2	Histidine-binding periplasmic protein	hisJ
254010000	263410000	334650000	P0AEW9;P0AEX0;P0AEX1	1-phosphofructokinase	fruK
43016000	44377000	38644000	P0AEX9;P0AEY0	Maltose-binding periplasmic protein	malE
405410000	380330000	376580000	P0AEZ3;P0AEZ4;P0AEZ5	Septum site-determining protein MinD	minD
85459000	80460000	75616000	P0AEZ9;P0AF00	Molybdenum cofactor biosynthesis protein B	moaB
232200000	196210000	178880000	P0AF28;P0AF29;P0AF30	Nitrate/nitrite response regulator protein NarL	narL
340600000	69053000	350360000	P0AF93;P0AF94	Enamine/imine deaminase	ridA
193860000	66059000	166200000	P0AFF6;P0AFF7;P0AFF8	Transcription elongation protein nusA	nusA
82531000	81171000	69543000	P0AFG3;P0AFG4;P0AFG5	2-oxoglutarate dehydrogenase E1 component	sucA
747370000	791210000	462930000	P0AFG6;P0AFG7	Dihydrolipoyllysine-residue succinyltransferase component of 2-oxoglutarate dehydrogenase complex	sucB
1775800000	1483400000	1493200000	P0AFG8;P0AFG9	Pyruvate dehydrogenase E1 component	aceE
716950000	647420000	482900000	P0AFH8;P0AFH9	Osmotically-inducible protein Y	osmY
7721500	8916600	8532600	P0AFK0;P0AFK1	Protein pmbA	pmbA
79939000	142560000	37465000	P0AFK9	Spermidine/putrescine-binding periplasmic protein	potD
11209000	47697000	70871000	P0AFM6;P0AFM7	Phage shock protein A	pspA
6216200	67829000	66181000	P0AFP6;P0AFP7;P0AFP8	UPF0135 protein ybgI	ybgI
0	4904500	5609800	P0AFZ3;P0AFZ4	Stringent starvation protein B	sspB
19512000	59822000	38262000	P0AG07;P0AG08;P0AG09	Ribulose-phosphate 3-epimerase	rpe
504150000	302500000	333540000	P0AG30;P0AG31;P0AG32	Transcription termination factor Rho	rho
1202600000	910320000	971980000	P0AG67;P0AG68;P0AG69	30S ribosomal protein S1	rpsA
46442000	38478000	53056000	P0AG80;P0AG81;Q0TC07;Q1R5H5;Q8CVL9;A1AGY4	sn-glycerol-3-phosphate-binding periplasmic protein ugpB	ugpB
14750000	21330000	3452400	P0AG82	Phosphate-binding protein pstS	pstS
34464000	0	39439000	P0AG90;P0AG91	Protein translocase subunit SecD	secD
8801400	8783200	16718000	P0AGC3;P0AGC4	Soluble lytic murein transglycosylase	slt
1984500000	2045500000	1696000000	P0AGD3;P0AGD4;P0AGD5	Superoxide dismutase [Fe]	sodB
0	6072700	2030500	P0AGD7;P0AGD8;P0AGD9	Signal recognition particle protein	ffh
88699000	88755000	96838000	P0AGE0;P0AGE1;P0AGE2	Single-stranded DNA-binding protein	ssb
243860000	505920000	575050000	P0AGE9;P0AGF0;P0AGF1	Succinyl-CoA ligase [ADP-forming] subunit alpha	sucD
4620400	0	4568100	P0AGG8;P0AGG9	Protein tldD	tldD
8095600	25352000	69468000	P0C0L2	Peroxiredoxin osmC	osmC
350460000	21056000	148270000	P0C0V0;P0C0V1	Periplasmic serine endoprotease DegP	degP
18259000	9287000	14972000	P0DMC7;P69408;P69409	Capsular synthesis regulator component B	rcsB
9819600	0	10652000	P10100;Q8XBQ1	Rare lipoprotein A	rlpA
1620300	2275700	4289800	P10121	Signal recognition particle receptor FtsY	ftsY
5078700	9144600	24665000	P10384;Q8XCN6;Q8CVU7	Long-chain fatty acid transport protein	fadL
0	2492800	1520700	P12281	Molybdopterin molybdenumtransferase	moeA
801240000	234490000	372870000	P12758	Uridine phosphorylase	udp
2227600	6733300	28212000	P13009	Methionine synthase	metH
0	4813000	7579000	P15078	Carbon starvation protein A	cstA
110410000	49118000	193890000	P15288	Cytosol non-specific dipeptidase	pepD
13410000	63752000	103660000	P16095	L-serine dehydratase 1	sdaA
23462000	4874700	26169000	P16659;A7ZHT6;A7ZWE2;B1IQE6;B7M1Z9;B5Z0H4;Q8X8W2;B7LHA4;A1A7N8;B7MBH6;B7MP55;B7N862;B7NKX8;B7UJ96;Q0TLD7;Q1RFZ4;Q8FKZ4	Proline--tRNA ligase	proS
0	3003800	3689600	P16703	Cysteine synthase B	cysM
18654000	5188300	27271000	P17169;Q8FBT4;Q8XEG2	Glucosamine--fructose-6-phosphate aminotransferase [isomerizing]	glmS
2849200	1555600	1846700	P18956	Gamma-glutamyltranspeptidase;Gamma-glutamyltranspeptidase large chain;Gamma-glutamyltranspeptidase small chain	ggt
4013500	53560000	54595000	P19926	Glucose-1-phosphatase	agp
181600000	98890000	115600000	P20966	PTS system fructose-specific EIIBC component;Fructose-specific phosphotransferase enzyme IIB component;Fructose permease IIC component	fruA
167390000	215680000	128160000	P21179	Catalase HPII	katE
27715000	24064000	0	P21363	Protein yciE	yciE
11106000	12815000	12515000	P21367	Uncharacterized protein ycaC	ycaC
3292300	1536500	3137600	P21499	Ribonuclease R	rnr
33954000	41672000	57467000	P21513	Ribonuclease E	rne
302760000	265750000	215580000	P21599	Pyruvate kinase II	pykA
0	14678000	13732000	P22106	Asparagine synthetase B [glutamine-hydrolyzing]	asnB
13580000	36864000	27207000	P22256	4-aminobutyrate aminotransferase GabT	gabT
0	6798900	6163200	P23836;Q8CXZ9;Q8X738	Transcriptional regulatory protein phoP	phoP
24653000	36458000	22207000	P23839	UPF0701 protein yicC	yicC
29193000	122800000	88513000	P23843	Periplasmic oligopeptide-binding protein	oppA
162910000	50337000	133080000	P23847	Periplasmic dipeptide transport protein	dppA
0	6906800	7756800	P23865	Tail-specific protease	prc
3392900	43838000	37466000	P23893;A1A7K0;A7ZHP6;A7ZWA2;B1IQI6;B5Z0D4;B7LGL6;B7M195;B7MBD7;B7MP16;B7N823;B7NIB7;B7UIK1;Q0TLH7;Q1RG34;Q8FL16;Q8X4V5	Glutamate-1-semialdehyde 2,1-aminomutase	hemL
0	635150	1645100	P24171	Peptidyl-dipeptidase dcp	dcp
0	2401600	8210700	P24182;Q8X9B6	Biotin carboxylase	accC
0	2435600	5155800	P24232;Q7ABK6;Q8FF30	Flavohemoprotein	hmp
7623300	5975200	9767400	P24255	RNA polymerase sigma-54 factor	rpoN
91581000	36704000	89429000	P25516	Aconitate hydratase 1	acnA
0	8550700	5244000	P25519	GTPase HflX	hflX
307030000	373700000	132800000	P25553	Lactaldehyde dehydrogenase	aldA
9368500	10183000	17648000	P25894	Uncharacterized metalloprotease yggG	yggG
0	2501700	3544000	P25906	Putative oxidoreductase YdbC	ydbC
14889000	6844500	5651200	P27250	Uncharacterized zinc-type alcohol dehydrogenase-like protein YjgB	yjgB
18880000	23724000	29442000	P27298	Oligopeptidase A	prlC
431780000	458770000	348190000	P27302	Transketolase 1	tktA
24073000	28232000	23433000	P27550;Q8FAY8;Q8X5T5	Acetyl-coenzyme A synthetase	acs
56146000	31231000	49562000	P28635;Q8X8V9	D-methionine-binding lipoprotein metQ	metQ
12557000	22476000	33370000	P30744	L-serine dehydratase 2	sdaB
0	34547000	37946000	P30859	Putative ABC transporter arginine-binding protein 2	artI
0	2673400	2735000	P30860	ABC transporter arginine-binding protein 1	artJ
9815000	9506000	3014800	P31133	Putrescine-binding periplasmic protein	potF
19406000	67807000	31692000	P31142;P58388	3-mercaptopyruvate sulfurtransferase	sseA
15437000	19028000	15550000	P31224;P24181	Acriflavine resistance protein B	acrB
5718700	1626000	12886000	P31802	Nitrate/nitrite response regulator protein NarP	narP
0	2712700	3958700	P31828	Probable zinc protease pqqL	pqqL
23058000	22055000	26706000	P31979	NADH-quinone oxidoreductase subunit F	nuoF
11324000	4522700	4575800	P32176;P24183	Formate dehydrogenase-O major subunit	fdoG
4842000	0	3236700	P32662;P58422;Q8FCW0	Phosphoglycolate phosphatase	gph
4230700	4690800	0	P33025	Pseudouridine-5-phosphate glycosidase	psuG
10970000	18372000	24110000	P33362	Putative osmoprotectant uptake system substrate-binding protein osmF	osmF
19243000	5220700	15700000	P33363	Periplasmic beta-glucosidase	bglX
6134100	5411100	5955000	P33570	Transketolase 2	tktB
37199000	24014000	51592000	P33602;Q8FFJ9;Q8XCX2	NADH-quinone oxidoreductase subunit G	nuoG
972410000	595560000	990020000	P35340	Alkyl hydroperoxide reductase subunit F	ahpF
1751800000	1609500000	1840500000	P36683	Aconitate hydratase 2	acnB
185050000	47108000	237930000	P36938	Phosphoglucomutase	pgm
9092400	36370000	45452000	P37095;A1AE61;A8A329;B1IWD8;B7MI07;Q1R8K9;A7ZPW6;B7LDB5;B7M7M6;B7MYF7;B7UGW9;Q0TEW2;Q8FF47;B7N6B0;B7NRH2;B5Z0Z6;P58473	Peptidase B	pepB
5919600	26830000	36253000	P37329	Molybdate-binding periplasmic protein	modA
19194000	9289600	27229000	P37330;Q8FDN6	Malate synthase G	glcB
23325000	19553000	2861500	P37387	D-xylose-binding periplasmic protein	xylF
7568900	0	7905100	P37440;Q8XBJ4	Oxidoreductase ucpA	ucpA
0	923950	837400	P37617	Lead, cadmium, zinc and mercury-transporting ATPase	zntA
0	17810000	15966000	P37626	Uncharacterized protein yhiI	yhiI
15396000	0	29204000	P37648	Protein yhjJ	yhjJ
9128300	12652000	20882000	P37744;P61887	Glucose-1-phosphate thymidylyltransferase 1	rmlA1
4680500	4952600	5925300	P37759	dTDP-glucose 4,6-dehydratase 1	rfbB
706940000	1234100000	308330000	P37902	Glutamate/aspartate periplasmic-binding protein	gltI
28181000	107610000	228410000	P37903;P0A4P6;P0A4P7;Q0TI19	Universal stress protein F	uspF
12327000	8484000	10772000	P38489	Oxygen-insensitive NAD(P)H nitroreductase	nfnB
61298000	44592000	53030000	P39099	Periplasmic pH-dependent serine endoprotease DegQ	degQ
5916600	5982200	0	P39173	Putative glucose-6-phosphate 1-epimerase	yeaD
0	13006000	11866000	P39187	Uncharacterized protein ytfJ	ytfJ
10214000	15147000	12943000	P39199	50S ribosomal protein L3 glutamine methyltransferase	prmB
16372000	3507600	4483400	P39315	Quinone oxidoreductase 2	qorB
1645500	2706700	0	P39325	ABC transporter periplasmic-binding protein ytfQ	ytfQ
0	1576700	2102000	P40710	Lipoprotein NlpE	nlpE
1519300	1584000	3555900	P45464;Q8FDA1	Penicillin-binding protein activator LpoA	lpoA
81848000	141660000	168570000	P45523;P65764;P65765	FKBP-type peptidyl-prolyl cis-trans isomerase fkpA	fkpA
71715000	63329000	58691000	P45955	Uncharacterized protein YbgF	ybgF
0	3028500	2897300	P46130	Putative acyl-CoA thioester hydrolase ybhC	ybhC
13856000	16619000	19338000	P46837	Protein yhgF	yhgF
6720000	9855800	5178500	P46853	Uncharacterized oxidoreductase YhhX	yhhX
8002800	13110000	11318000	P52108	Transcriptional regulatory protein RstA	rstA
21916000	26654000	17518000	P52643	D-lactate dehydrogenase	ldhA
9415900	8504700	19020000	P58320;P77202	Thiol:disulfide interchange protein DsbG	dsbG
3192600	0	38304000	P61949;P61950;P61951	Flavodoxin-1	fldA
2692300000	2483200000	2624000000	P63284;P63285;P63286	Chaperone protein ClpB	clpB
0	2232000	2433200	P64596;P64597;P64598	Uncharacterized protein yraP	yraP
5082800	4485600	0	P64604;P64605	Probable phospholipid ABC transporter-binding protein mlaD	mlaD
0	3284000	3800100	P67080;P67081;P67082	UPF0001 protein yggS	yggS
27826000	14654000	36963000	P69776;P69777;P69778	Major outer membrane lipoprotein Lpp;Major outer membrane lipoprotein	lpp
1371100000	1581400000	1960600000	P69783;P69784	Glucose-specific phosphotransferase enzyme IIA component	crr
16681000	47701000	22426000	P69797;P69798;P69799	PTS system mannose-specific EIIAB component;Mannose-specific phosphotransferase enzyme IIA component;Mannose-specific phosphotransferase enzyme IIB component	manX
0	12818000	9399500	P69924;P69925	Ribonucleoside-diphosphate reductase 1 subunit beta	nrdB
115310000	283850000	181300000	P75682	Probable 2-keto-3-deoxy-galactonate aldolase YagE	yagE
32522000	31602000	25654000	P75914;A1A9T2;A7ZKD6;A7ZYY7;B1IV67;B5YVQ4;B7LFE4;B7M908;B7MIH4;B7MTG5;B7N3I1;B7NLA0;B7UP48;Q0TJ40;Q1RDC7;Q8CW65;Q8X9J6	Probable phosphatase YcdX	ycdX
0	10645000	5406800	P75915	Chaperone protein YcdY	ycdY
7061200	3889800	13430000	P76015	PTS-dependent dihydroxyacetone kinase, dihydroxyacetone-binding subunit dhaK	dhaK
0	6255300	5212600	P76113	NADPH-dependent curcumin reductase	curA
23594000	25910000	71362000	P76116;Q8X9X2	Uncharacterized protein YncE	yncE
109780000	116060000	106350000	P76177	Protein ydgH	ydgH
14422000	15112000	13359000	P76268	Transcriptional regulator kdgR	kdgR
6630600	2529400	9961700	P76270	Free methionine-R-sulfoxide reductase	msrC
13276000	39631000	0	P76418	Uncharacterized protein yegU	yegU
23655000	25552000	35424000	P76419	Uncharacterized sugar kinase YegV	yegV
210830000	161210000	382020000	P76558	NADP-dependent malic enzyme	maeB
5767900	7226800	7932200	P76576	UPF0070 protein yfgM	yfgM
3257500	3356100	2623000	P76578	Uncharacterized lipoprotein yfhM	yfhM
0	1179200	1136000	P77150;Q0THJ1;Q1RBF9;Q8FH89;Q8X649	Pyridoxamine kinase	pdxY
3881900	5255800	3813100	P77258	N-ethylmaleimide reductase	nemA
4087000	4846600	0	P77269	ABC transporter periplasmic-binding protein yphF	yphF
2235300	0	1509700	P77318	Uncharacterized sulfatase ydeN	ydeN
139150000	71061000	106560000	P77395	Uncharacterized protein ybbN	ybbN
9740300	10803000	11494000	P77499	Probable ATP-dependent transporter SufC	sufC
3015800	0	2943800	P77552;Q8X621	Uncharacterized protein ydhQ	ydhQ
42513000	89022000	144590000	P77596	Uncharacterized protein YagF	yagF
6160700	9263700	2342400	P77735	Uncharacterized oxidoreductase YajO	yajO
65072000	43305000	83182000	P77774	Outer membrane protein assembly factor BamB	bamB
3265300	0	3995500	P77804	Protein ydgA	ydgA
2511400	0	5463200	Q46829	6-phospho-beta-glucosidase BglA	bglA
9147100	12237000	10490000	Q46851;Q8X529	Uncharacterized protein yghZ	yghZ
12023000	9013200	12731000	Q46856	Alcohol dehydrogenase YqhD	yqhD

## Sheet: AGA(Ser)-1
LFQ1-	LFQ2-	LFQ3-	Protein IDs	Protein names	Gene names
385290000	209680000	87620000	A1A766;A7ZHA4;A7ZVV7;B1IRG0;P0A6Y8;P0A6Y9;P0A6Z0;Q0TLX5;Q1RGI8	Chaperone protein DnaK	dnaK
58082000	89588000	0	A1A8D9;A7ZXD1;B1IZC1;P0A6Z3;P0A6Z4;P0A6Z5;Q0TKG8;Q1RF62;A7ZIN3	Chaperone protein htpG	htpG
530210000	681030000	66267000	A1AE82;A7ZPZ4;A8A359;B1IVS6;B5Z123;B7LDE3;B7M8A7;B7MIN5;B7MYI0;B7N6D8;B7NRK2;B7UGZ1;P0A825;P0A826;Q0TET8;Q1R8I4;Q8XA55	Serine hydroxymethyltransferase	glyA
528160000	159060000	173630000	A1AEW7;A7ZQM2;A8A3R4;B1IU62;B5Z3E3;B7LEJ8;B7LXJ5;B7MLA0;B7MZ75;B7N715;B7NV69;B7UHJ5;P0A6P9;P0A6Q0;P0A6Q1;Q0TE80;Q1R7R4	Enolase	eno
583580000	670760000	99425000	A1AFB0;A7ZR34;B1IT77;P0A799;P0A7A0;Q0TDT0;Q8XD03;A8A466	Phosphoglycerate kinase	pgk
348410000	431800000	88067000	A1AGC9;A7ZSD0;A8A545;B1IQP3;B5YSW2;B7LHU4;B7M0U8;B7MBZ7;B7N0M1;B7NDL4;B7NKU9;B7UJW8;P61889;P61890;P61891;Q1R6A3;Q0TCN0	Malate dehydrogenase	mdh
204150000	105420000	60958000	A1AGI6;A7ZSI4;A8A5A0;P0A7Z4;P0A7Z5;P0A7Z6;Q0TCG6;Q1R637	DNA-directed RNA polymerase subunit alpha	rpoA
1909800000	1516600000	115110000	A1AGM6;A7ZSL4;A8A5E6;B1IPW0;P0CE47;Q0TCC0;Q1R5Y2;A1AIF3;A8A779;B1IVA7;P0A6N2;P0A6N3;P0CE48;Q0TA85;Q1R5U4;A7ZUJ2	Elongation factor Tu 1;Elongation factor Tu 2;Elongation factor Tu	tuf1;tufA;tuf2;tufB
661890000	173040000	0	A1AGM7;A7ZSL5;A8A5E7;B1IPV9;B1LHE0;B1X6J0;B5YTP7;B6I240;B7L4L1;B7M1P1;B7MCV5;B7N0X6;B7NLP5;B7UK50;C4ZUJ5;P0A6M8;P0A6M9;P0A6N0;Q0TCB9;Q1R5U3;B7NDU8	Elongation factor G	fusA
0	43863000	25135000	A1AGS9;A7ZST1;A8A5L1;B1IP62;B7L4T1;B7M1V7;B7MDM9;B7N136;B7NE08;B7UKA7;P22259;Q0TC64;Q8FCU4;B5YTV3;Q8X733;B7NMG6	Phosphoenolpyruvate carboxykinase [ATP]	pckA
582920000	101440000	0	A1AHR4;A7ZTU4;B1IX06;B5YXD6;B7L882;B7M588;B7MGF2;B7N2H1;B7NF48;B7NR34;B7UMJ7;P0ABB4;P0ABB5;P0ABB6;Q0TAX7;Q1R4K2;A8A6J5	ATP synthase subunit beta	atpD
40800000	22887000	0	A1AI34;A7ZU52;A8A6V2;B1IW60;B5YY94;B7L9A5;B7M650;B7MHD2;B7N2F3;B7NFE8;B7UNH5;P21165;Q0TAK9;Q1R465;Q8FBI1;Q8X8I1;B7NV19	Xaa-Pro dipeptidase	pepQ
344220000	73683000	109230000	A1AIC1;A7ZUG1;A8A750;B1IVD5;P13029;Q0TAB7;Q1R3X0;Q7A978;Q8FBA9	Catalase-peroxidase;Catalase-peroxidase 1	katG;katG1
2095200000	507800000	1007300000	A1AJ51;A7ZV12;A8A7N9;B1ITQ5;B5Z2F2;B7LC02;B7M8Q4;B7MKU8;B7MSV9;B7NG81;B7NTK2;B7UPW3;P0A6F5;P0A6F6;P0A6F7;Q1R3B6;Q0T9P8	60 kDa chaperonin 1;60 kDa chaperonin	groL1;groL
144210000	72390000	0	A1AJV0;A7ZVS6;A8A8B2;B1IS36;B5Z4R5;B7LEM9;B7LXU5;B7MNJ0;B7MTC9;B7NH51;B7NW63;P0A6K6;P0A6K7;P0A6K8;Q0T8T0;Q1R260;B7UR11	Phosphopentomutase	deoB
35212000	85147000	0	A7ZHR0;A7ZWB6;B1IQH1;B5Z0E9;B7LGN1;B7M1B0;B7MBF1;B7MP30;B7N837;B7NID1;B7UIL5;P0A6P1;P0A6P2;P0A6P3;Q0TLG3;Q1RG19	Elongation factor Ts	tsf
814130000	34886000	0	A7ZIJ4;A7ZX94;B1J012;B5Z3U4;B7L673;B7M3S9;B7MQF2;B7N8Z0;B7NJ58;B7UJQ9;P0A850;P0A851;Q0TKK5;Q8FKA7;A1A8A5;B7MD95;Q1RFA0	Trigger factor	tig
70856000	55801000	0	A7ZJA8;A7ZXY8;B1IY02;B5YQR7;B7LAD4;B7N9W6;B7NMS9;P0A836;P0A837;P0A838;B7M5P1	Succinyl-CoA ligase [ADP-forming] subunit beta	sucC
358290000	0	133160000	A7ZNR5;A8A1W1;B1IYY4;B5YV43;B7M477;B7NCC6;B7NPN7;P0C8J6;Q0TFZ6;Q8FFY7;Q8X4R2;A1ACW2;B7MEF1;Q1R9X7;B7L9W7;B7UFB3	D-tagatose-1,6-bisphosphate aldolase subunit GatY	gatY
70215000	101250000	0	A7ZR14;A8A446;B1IT97;B7LF91;B7LYG9;P27248;B7MM91;B7MZ57;B7N7E8;B7NHW6;B7UHV3;Q1R7C6;Q8FE65;B5YQ97;Q8XD32	Aminomethyltransferase	gcvT
837940000	168050000	34200000	A7ZTR3;A8A6H0;B1IX30;B5YXB2;B7L853;B7M560;B7MGC9;B7N212;B7NF25;B7NR10;B7UMH5;P0A853;Q0TB00;Q8XB34;Q8FBV2	Tryptophanase	tnaA
259280000	251580000	176470000	A7ZTU6;A8A6J7;B1IX04;B5YXD8;B7L884;B7M590;B7MGF4;B7N2H3;B7NF50;B7NR36;B7UMJ9;P0ABB0;P0ABB1;P0ABB2;Q0TAX5;Q1R4K0	ATP synthase subunit alpha	atpA
0	179180000	92828000	A7ZUK0;A8A785;B1IUR1;B5Z082;B7LA79;B7M733;B7MIX2;B7MRB2;B7NFS6;B7NRR4;B7UPE1;P0A7K2;P0A7K3;P0A7K4;Q0TA79;Q1R5V1	50S ribosomal protein L7/L12	rplL
21496000	0	37905000	A7ZV11;A8A7N8;B1ITQ6;B5Z2F1;B7LC01;B7M8Q3;B7MKU7;B7MSG3;B7NG80;B7NTK1;B7UPW2;P0A6F9;P0A6G0;P0A6G1;Q0T9P9;Q1R3B7	10 kDa chaperonin	groS
107490000	149320000	229110000	P00551	Aminoglycoside 3-phosphotransferase	aphA1
655510000	559200000	759030000	P02925	D-ribose-binding periplasmic protein	rbsB
121240000	85793000	21344000	P06959	Dihydrolipoyllysine-residue acetyltransferase component of pyruvate dehydrogenase complex	aceF
421870000	275160000	17213000	P08200	Isocitrate dehydrogenase [NADP]	icd
106990000	81964000	117010000	P08997	Malate synthase A	aceB
117530000	198440000	0	P09148	Galactose-1-phosphate uridylyltransferase	galT
191780000	25600000	60567000	P0A9B2;P0A9B3;P0A9B4	Glyceraldehyde-3-phosphate dehydrogenase A	gapA
1824100000	836030000	200360000	P0A9G6;P0A9G7	Isocitrate lyase	aceA
386530000	97757000	0	P0A9Q7;P0A9Q8	Aldehyde-alcohol dehydrogenase;Alcohol dehydrogenase;Acetaldehyde dehydrogenase [acetylating];Pyruvate-formate-lyase deactivase	adhE
607870000	849850000	118160000	P0AB71;P0AB72	Fructose-bisphosphate aldolase class 2	fbaA
89745000	219270000	0	P0AC41;P0AC42;P0AC43	Succinate dehydrogenase flavoprotein subunit	sdhA
1000200000	1702500000	587360000	P0AE08;P0AE09;P0AE10	Alkyl hydroperoxide reductase subunit C	ahpC
799050000	239090000	178800000	P0AEE5;P0AEE6	D-galactose-binding periplasmic protein	mglB
9639000	0	18436000	P0AFF6;P0AFF7;P0AFF8	Transcription elongation protein nusA	nusA
438570000	128020000	0	P0AFG8;P0AFG9	Pyruvate dehydrogenase E1 component	aceE
183870000	492270000	88728000	P0AG67;P0AG68;P0AG69	30S ribosomal protein S1	rpsA
245500000	0	20114000	P15288	Cytosol non-specific dipeptidase	pepD
169600000	0	43689000	P25553	Lactaldehyde dehydrogenase	aldA
128760000	32616000	29982000	P27302	Transketolase 1	tktA
150080000	95520000	0	P35340	Alkyl hydroperoxide reductase subunit F	ahpF
522700000	77813000	0	P36683	Aconitate hydratase 2	acnB
190190000	84184000	67891000	P37902	Glutamate/aspartate periplasmic-binding protein	gltI
1209100000	1175800000	1098000000	P75682	Probable 2-keto-3-deoxy-galactonate aldolase YagE	yagE

## Sheet: GCU(Ser)+1
LFQ1+	LFQ2+	LFQ3+	Protein IDs	Protein names	Gene names
94387000	107180000	113530000	A1A766;A7ZHA4;A7ZVV7;B1IRG0;P0A6Y8;P0A6Y9;P0A6Z0;Q0TLX5;Q1RGI8	Chaperone protein DnaK	dnaK
234340	77284	224140	A1A7A3;P31554;Q0TLT4;Q1RGE3;Q8CWE6;Q8XA13	LPS-assembly protein lptD	lptD
61268	140400	223860	A1A7E1;A7ZHI7;A7ZW48;B1IR82;B5YZD2;B7LFW6;B7M139;B7MAL9;B7MNV5;B7N7W9;B7NHK2;B7UIE6;P0A725;P0A726;P0A727;Q0TLP3;Q1RG99	UDP-3-O-[3-hydroxymyristoyl] N-acetylglucosamine deacetylase	lpxC
1395100	926530	1109300	A1A7E3;A7ZHI9;A7ZW50;B1IR80;B5YZD4;B7M141;B7MAM1;B7MNV7;B7N7X1;B7NHK4;B7UIE8;P10408;Q0TLP1;Q1RG97;Q8FL61;Q8X996;B7LFW8	Protein translocase subunit SecA	secA
491880	191080	235270	A1A7K5;A7ZHQ1;A7ZWA7;B1IQI1;B5Z0D9;B7LGM1;B7M1A0;B7MBE2;B7MP21;B7N828;B7NIC2;B7UIK6;P0AF12;P0AF13;P0AF14;Q0TLH2;Q1RG29	5-methylthioadenosine/S-adenosylhomocysteine nucleosidase	mtnN
1403600	298240	1324200	A1A7K9;A7ZHQ5;A7ZWB1;B1IQH7;B5Z0E3;B7LGM5;B7M1A4;B7MBE6;B7MP25;B7N832;B7NIC6;B7UIL0;P62768;P62769;P62770;Q0TLG8;Q1RG25	UPF0325 protein yaeH	yaeH
82361	62733	0	A1A7L1;A7ZHQ7;A7ZWB3;B1IQH4;B5Z0E5;B7LGM7;B7M1A6;B7MBE8;B7MP27;B7N834;B7NIC8;B7UIL2;P27249;Q0TLG6;Q1RG23;Q8CY19;Q8X8Y6	[Protein-PII] uridylyltransferase	glnD
2440800	0	1137500	A1A7L3;B1IQH2;B5Z0E7;B7MBF0;B7MP29;B7N836;B7NID0;B7UIL4;P0A7V0;P0A7V1;P0A7V2;Q0TLG4;Q1RG21;A7ZHQ9;A7ZWB5;B7LGN0;B7M1A9	30S ribosomal protein S2	rpsB
7721000	6283100	4312600	A1A7M1;A7ZHR7;A7ZWC3;B1IQG4;B5Z0F6;B7LGN8;B7M1Y0;B7MBF8;B7N844;B7NID9;B7UIM2;P0A940;P0A941;P0A942;Q0TLF6;Q1RG12;B7MP37	Outer membrane protein assembly factor BamA	bamA
480840	270370	298330	A1A7M9;A7ZHS5;A7ZWD1;B1IQF6;B5Z0G4;B7LGP7;B7M1Y8;B7MBG6;B7MP45;B7N852;B7NIE7;B7UJ86;P0ABD5;P0ABD6;Q0TLE8;Q1RG04;Q8FL03	Acetyl-coenzyme A carboxylase carboxyl transferase subunit alpha	accA
5415700	3779800	3231200	A1A7V4;B1J0Z1;B7MC93;B7N8H4;B7NK82;B7UJD1;P07004;Q1RFS7;Q8FKM3;Q0TL73;A7ZI02;A7ZWK6;B7L3Z5;B7M272;B7MQ79;B5Z1I7;Q8X7N4	Gamma-glutamyl phosphate reductase	proA
487870	399500	353690	A1A863;A7ZIE0;B1J057;B5Z2U3;B7L546;B7M3N0;B7MD50;B7MPF2;B7N8U3;B7NJB1;B7UJL5;P0C037;P0C038;P0C039;Q0TKP9;Q1RFF2	UPF0345 protein YaiE	yaiE
264310	164100	344130	A1A890;B5Z3S5;B7MD78;P77488;Q1RFC0;Q8XE76;A7ZIH3;A7ZX72;B1J029;B7M3Q9;B7MQD5;B7N8X3;B7NJ77;B7UJP3;Q0TKM1;Q8FKB9;B7L654	1-deoxy-D-xylulose-5-phosphate synthase	dxs
0	1050800	96033	A1A892;B7MD81;B7MQD8;B7NJ74;B7UJP6;Q1RFB7;Q8FKB7;A7ZIH7;A7ZX76;B1J026;B5Z3S9;B7L657;B7N8X6;P77718;Q8XE74;B7M3R2	tRNA sulfurtransferase	thiI
1269100	1543300	1138700	A1A8A7;A7ZIJ6;A7ZX96;B1J010;B5Z3U5;B7L675;B7M3T1;B7MD97;B7MQF4;B7N8Z2;B7NJ56;B7UJR1;P0A6H1;P0A6H2;P0A6H3;Q0TKK3;Q1RF97	ATP-dependent Clp protease ATP-binding subunit ClpX	clpX
129780	0	214520	A1A8D5;A7ZIM8;A7ZXC7;B1IZC5;B5Z3X9;B7L794;B7M3W1;B7MDZ1;B7MQI4;B7N922;B7NIG1;B7UKE9;P69503;P69504;Q0TKH2;Q1RF67;Q8XD48	Adenine phosphoribosyltransferase	apt
11744000	16607000	12701000	A1A8D9;A7ZXD1;B1IZC1;P0A6Z3;P0A6Z4;P0A6Z5;Q0TKG8;Q1RF62;A7ZIN3	Chaperone protein htpG	htpG
192560	38638	139400	A1A8R6;A7ZJ30;A7ZXR7;B7L9I5;B7M5G8;B7MFR4;B7N9P7;B7UKT1;P0ADC1;P0ADC2;Q0TK32;Q1RES0;B1IYG7;B7NM00;B7MRS8;B5YQJ3;Q8XBN9	LPS-assembly lipoprotein lptE	lptE
218580	411360	492110	A1A8R9;A7ZJ42;A7ZXS0;B1IYF7;B5YQK2;B7L9J7;B7M5H8;B7MFR7;B7MRT1;B7N9Q7;B7UKT4;P41409;Q0TK29;Q8FJY8;Q8XBL8;B7NM03	Pyrimidine-specific ribonucleoside hydrolase RihA	rihA
156170	91118	164430	A1A8S9;A7ZJ54;A7ZXT0;B1IYE7;B5YQL3;B7L9K8;B7M5I8;B7MFS7;B7N9R6;B7NM12;P0AEI1;P0AEI2;P0AEI3;Q0TK19;Q1REQ5;B7MPH7	(Dimethylallyl)adenosine tRNA methylthiotransferase MiaB	miaB
30739	49435	0	A1A8T7;A7ZJ60;A7ZXT7;B1IY50;B5YQM0;B7L9L4;B7M5J6;B7MFT4;B7MPI3;B7N9S4;B7NMM9;B7UKV0;P0A759;P0A760;Q0TK13;Q1REP9;Q8FJX7	Glucosamine-6-phosphate deaminase	nagB
0	152140	179370	A1A8U7;A7ZJ63;A7ZXU0;B1IY48;B5YQM4;B7L9L7;B7M5J8;B7MFU7;B7MPI5;B7N9S6;B7NMN1;B7UKW1;P00962;Q0TK03;Q1REN7;Q8FJW4;Q8X9H8	Glutamine--tRNA ligase	glnS
4163500	4758700	8805100	A1A8Z8;A7ZJD0;A7ZY11;B1IXY1;B5YRF2;B7LAF6;B7M6B8;B7MGL2;B7MPN9;B7N9Z7;B7NNH7;B7ULM8;P62707;P62708;P62709;Q0TJU6	2,3-bisphosphoglycerate-dependent phosphoglycerate mutase	gpmA
2311700	1622800	5060700	A1A909;A7ZJE2;A7ZY23;B1IXL9;B5YRG5;B7LB75;B7M6D0;B7MGM4;B7MPQ2;B7NA10;B7ULP0;P52697;Q0TJT3;Q1REG3;Q8FJR2;Q8X926;B7NNI9	6-phosphogluconolactonase	pgl
249360	317830	581480	A1A968;P75797;Q0TJL8;Q1RE95;Q8CW88;Q8X6V9	Glutathione-binding protein gsiB	gsiB
630720	258040	541550	A1A9A5;A7ZJT5;A7ZYH0;B1IWQ6;B5YSG2;B7LD59;B7M7E1;B7MHH1;B7MQX0;B7NAL7;B7UMV8;P0A8C1;P0A8C2;P0A8C3;Q0TJI3;Q1RE59;B7NPG3	UPF0145 protein YbjQ	ybjQ
958030	439590	565890	A1A9D6;A7ZJW2;A7ZYJ7;B1IWN0;B5YT28;B7LD85;B7M821;B7MHK5;B7MRV6;B7NAP4;B7NM82;B7UMY4;P0A8L1;P0A8L2;P0A8L3;Q0TJF7;Q1RE21	Serine--tRNA ligase	serS
0	473500	289720	A1A9Q7;A7ZKA5;A7ZYV2;B1IV97;B5YU43;B7LFA9;B7M8Y3;B7MIE6;B7MPT2;B7N3F5;B7NLC5;B7UNY3;P36659;Q0TJ66;Q1RDL6;Q7AFV7;Q8FJ50	Curved DNA-binding protein	cbpA
210150	246010	721160	A1A9Q9;A7ZKA9;A7ZYV7;B1IV93;B7LFB3;B7M8Y8;B7MIE9;B7N3F9;B7NLC1;B7UNY7;P0A8G6;P0A8G7;Q0TJ63;Q1RDL3;B5YU47;Q8X4B4	Flavoprotein WrbA;Putative flavoprotein WrbA	wrbA
407830	308590	193460	A1A9S2;P0AB24;Q0TJ49;Q1RDJ9;Q8XAS6;Q8FJ35	Iron uptake system component EfeO	efeO
788050	837620	664360	A1A9T2;A7ZKD6;A7ZYY7;B1IV67;B5YVQ4;B7LFE4;B7M908;B7MIH4;B7MTG5;B7N3I1;B7NLA0;B7UP48;P75914;Q0TJ40;Q1RDC7;Q8CW65;Q8X9J6	Probable phosphatase YcdX	ycdX
6712400	5181300	3581800	A1A9U6;B1LIW2;B5YVS0;Q1RDB0;A7ZKF2;A7ZZ05;B1IV53;B1X9G2;B6I9C6;B7LFG0;B7M924;B7MIJ0;B7MTI1;B7NAS5;B7NL86;B7UP63;C4ZRY9;P33136;P67555;P67556;Q0TJ25	Glucans biosynthesis protein G	mdoG
196350	216150	162910	A1A9V7;A7ZKG7;A7ZZ20;B1IV40;B5YVT2;B7LFZ6;B7M937;B7MIK3;B7MTJ3;B7NAT7;B7NL72;B7UP76;P05020;Q0TJ12;Q1RD95;Q8FIR2;Q8X8N8	Dihydroorotase	pyrC
619720	381830	0	A1A9W2;A7ZKH2;A7ZZ25;B1IV35;B5YVT7;B7LG01;B7M942;B7MIK8;B7NAU2;P29217;Q1RD90;Q8FIR0;Q8X8M9;B7MTJ8;B7UP81;Q0TJ07;B7NL67	UPF0502 protein YceH	yceH
113610	283990	293210	A1A9Y5;A7ZKJ4;P0A6R0;P0A6R1;P0A6R2;Q0TIY3;Q1RD66;A7ZZ48;B1IUH4	3-oxoacyl-[acyl-carrier-protein] synthase 3	fabH
675740	544300	1135100	A7ZKR7;A1AA21;A7ZZ82;B1IUE0;B7MJB5;B7MTQ8;B7N3N7;B7UQ36;P29745;P65803;P65804;Q1RD26;Q0TIU6	Peptidase T	pepT
84585	55059	22679	A1AA27;A7ZKS3;A7ZZ88;B1IUD4;P25745;Q0TIU0;Q1RD20;Q8CXZ8;Q8X735	tRNA-specific 2-thiouridylase MnmA	mnmA
189900	0	149010	A1AAD8;A7ZKY5;A7ZZE7;B1IU82;B5YXM9;B7LGX2;B7LXC6;B7MKB3;B7N422;B7NUX7;B7UQ99;P0A7I0;P0A7I1;P0A7I2;Q0TIF9;Q1RCM7;B7MTZ5	Peptide chain release factor 1	prfA
0	48843	103610	A1AAE2;A7ZKY9;A7ZZF1;B1ITN8;B5YXN3;B7LGX6;B7LXX2;B7MKB7;B7MTZ9;B7N426;B7NUY1;B7UQA3;P0A715;Q1RCM3;Q8FHZ8;Q8XDE7;Q0TIF5	2-dehydro-3-deoxyphosphooctonate aldolase	kdsA
120440	73189	0	A1AAQ4;A7ZLA9;A7ZZM6;B1ITG7;B5YZR8;B7L4C3;B7LY47;B7MLW3;B7N4A3;B7NVR1;B7UR96;P30850;Q0TI78;Q1RC77;Q8FHT6;Q8X7D6	Exoribonuclease 2	rnb
1309300	1092000	885320	A1AB75;A7ZLS1;A8A036;B1IRX9;B5Z1T9;B7L7H9;B7LZ73;B7MMW1;B7MUR3;B7N4P2;B7NHU3;B7URL9;P26616;Q0THU1;Q1RBT9;Q8FHH1;Q8XAS9	NAD-dependent malic enzyme	maeA
283270	570070	724390	A1ABG8;A7ZM83;A8A0G5;B1IQD2;B5Z457;B7L5H5;B7M0H9;B7M9X6;B7MVA0;B7NB76;P22333;Q0THK5;Q1RBH5;Q8FH99;Q8X661;B7NU11;B7URW2	Adenosine deaminase	add
587670	442310	572980	A1ABN0;A7ZMF8;B5YPY0;B7L5P5;B7M0P9;B7MAQ3;B7MVG9;B7NTU3;B7US32;P05194;Q1RBA3;Q8FH42;Q8X5X7;B7N529;Q0THD6;A8A0N9;B1IQ63	3-dehydroquinate dehydratase	aroD
1697700	1338300	987060	A1ABQ2;B5YQ07;B7MAS9;B7MVJ7;B7N556;B7NT58;B7USA2;P0A8M3;P0A8M4;Q0THB0;Q1RB76;Q8XE27;A7ZMI6;A8A0R2;B1IPK9;B7L6J2;B7M1C7	Threonine--tRNA ligase	thrS
43149	42253	34920	A1AC21;A7ZMY4;A8A160;B1J0M8;B5YR05;B7L7R3;B7M2F1;B7MBR9;B7MVZ1;B7NBL1;B7NS58;B7USN7;P0A812;P0A813;Q0TGX2;Q1RAS4;Q8FGR3	Holliday junction ATP-dependent DNA helicase RuvB	ruvB
0	56731	42214	A1AC22;A7ZMY5;A8A161;B1J0M7;B5YR06;B7L7R4;B7M2F2;B7MBS0;B7MVP7;B7NBL2;B7NS57;B7USN8;P0A809;P0A810;P0A811;Q0TGX1;Q1RAS3	Holliday junction ATP-dependent DNA helicase RuvA	ruvA
0	233750	258760	A1AC53;A7ZN22;B1J0J4;P31677;Q0TGU0;Q1RAP1;Q8FGN6;A8A1A0;Q8XCE7	Alpha,alpha-trehalose-phosphate synthase [UDP-forming]	otsA
71247	63622	59306	A1ACN7;A7ZNJ7;B1IZ49;B5YU81;B7L9Q2;B7M404;B7MDH9;B7MWU3;B7UT62;P60664;P60665;A8A1P9;Q0TG62;Q1RA48;Q8FG48;B7NQG5;B7NC65	Imidazole glycerol phosphate synthase subunit HisF	hisF
2149000	3611400	3528800	A1ACX8;A7ZNT3;B7L9Y6;B7M4V9;B7MEG9;B7MX36;B7NCE4;B7NPL8;P00959;Q0TFX8;Q1R9V8;Q8FFX8;A8A1X8;B1IYW7;B5YV64;B7UFD1;Q8X7E7	Methionine--tRNA ligase	metG
89690	105300	75115	A1AD04;A7ZNW5;A8A204;B7LA09;B7M4Y8;B7MF55;B7MXF5;B7NCH2;B7NMA8;B7UFF9;P0ABF6;Q0TFU8;Q1R9T0;Q8FFV3;B1IYC6;B5YW75;Q8X648	Cytidine deaminase	cdd
1813400	997490	322680	A1AD13;A7ZNX6;A8A214;B1IYB6;B5YWU3;B7LAH4;B7M4Z9;B7MF66;B7MXG6;B7NCI3;B7NMB8;B7UFG9;P0A6T5;P0A6T6;P0A6T7;Q0TFT7;Q1R9R9	GTP cyclohydrolase 1	folE
0	8377.6	36490	A1AD43;A7ZP10;A8A249;B1IY83;B5YWX9;B7LAL0;B7M536;B7MFA1;B7MXK2;B7N5F0;B7NN01;B7UFK3;P33920;Q0TFQ3;Q1R9N2;Q8FFR9;Q8XE68	Nucleoid-associated protein YejK	yejK
950870	1754300	1831800	A1ADD4;A7ZPA0;A8A2F5;B1IXQ6;B1LLN9;B1X8Z8;B6I7N6;B7LAU8;B7M5W5;B7MG50;B7MXG5;B7N5P8;B7NNW5;B7UFU4;Q1R9D1;Q8FFJ7;P33599;Q0TFG0;B5YXS6;Q8XCW9	NADH-quinone oxidoreductase subunit C/D	nuoC
342760	383820	172100	A1ADD5;A7ZPA1;A8A2F6;B1IXQ5;B1LLP0;B1X8Z9;B5YXS7;B6I7N7;B7LBP8;B7M5W6;B7MG51;B7MXW6;B7N5P9;B7NNW6;B7UFU5;C4ZUD0;P0AFC7;P0AFC8;P0AFC9;Q0TFF9;Q1R9D0	NADH-quinone oxidoreductase subunit B	nuoB
0	183030	225380	A1ADG5;A7ZPD1;A8A2I5;B1IXM6;P0A9Q5;P0A9Q6;Q0TFD0;Q1R996;Q8FFH5	Acetyl-coenzyme A carboxylase carboxyl transferase subunit beta	accD
0	128900	53200	A1ADH8;A7ZPE5;A8A2J9;B1IXB6;B5YXX0;B7LBI3;B7M6L0;B7MG93;B7MY06;B7N5U1;B7NP10;B7UFY7;P12008;P63609;P63610;Q0TFB7;Q1R983	Chorismate synthase	aroC
157770	274600	547450	A1ADR4;A7ZPJ8;A8A2P2;B1IX74;B5YZU2;B7LCE0;B7M6Q8;B7MH48;B7MY46;B7N5Y9;B7NPS4;B7UG97;P0A6V8;P0A6V9;Q0TF72;Q1R8X8;Q8FFD4	Glucokinase	glk
177000	132660	115770	A1ADT5;A8A2R4;B1IX53;B7MHS2;B7MY71;P40191;Q0TF48;Q1R8V2;Q8FFB5;A7ZPL9;B5YZW5;B7LCG3;B7M6S8;B7N609;B7NPV5;B7UGB9;Q8XBL0	Pyridoxine kinase	pdxK
0	53852	88345	A1ADX7;A7ZPR5;A8A2W3;B1IWI8;B5Z008;B7LCK7;B7M7H2;B7MHW4;B7N653;B7NQK9;B7UGM1;P0AED7;Q1R8Q6;Q8FF82;Q8XBE0;Q0TF05	Succinyl-diaminopimelate desuccinylase	dapE
301090	545380	334820	A1ADZ1;A7ZPU1;A8A2Z0;B1IWG2;B5Z035;B7LCN8;B7M7K2;B7MHX9;B7MYC5;B7N680;B7NQN7;B7UGN6;P0A8F0;P0A8F1;P0A8F2;Q0TEZ0	Uracil phosphoribosyltransferase	upp
976410	666170	811130	A1AE43;A7ZPV1;A8A313;B1IWF4;B5Z0X6;B7LCP7;B7M7L1;B7MHY8;B7MYD5;B7N691;B7NQV3;B7UGU5;P04079;P64294;P64295;Q0TEY1;Q1R8M9	GMP synthase [glutamine-hydrolyzing]	guaA
457060	675480	551670	A1AE52;A7ZPV7;A8A320;B1IWE7;B5Z0Y3;B7LCQ4;B7M7L8;B7MHZ9;B7MYE9;B7N6A2;B7NRG4;B7UGW0;P60906;P60907;P60908;Q0TEX1;Q1R8L9	Histidine--tRNA ligase	hisS
262110	191020	505880	A1AE53;A7ZPV8;A8A321;B1IWE6;B1XAZ0;B5Z0Y4;B6I587;B7LDA7;B7M7L9;B7MI00;B7MYF0;B7N6A3;B7NRG5;B7UGW1;C4ZX90;P62620;P62621;P62622;Q0TEX0;Q1R8L8;B1LNH0	4-hydroxy-3-methylbut-2-en-1-yl diphosphate synthase	ispG
0	59350	39830	A1AE69;P0AE01;P0AE02;Q0TEV3;Q1R8K0;Q8XA83	tRNA (cytidine/uridine-2-O-)-methyltransferase TrmJ	trmJ
7389600	5879300	6181600	A1AE82;A7ZPZ4;A8A359;B1IVS6;B5Z123;B7LDE3;B7M8A7;B7MIN5;B7MYI0;B7N6D8;B7NRK2;B7UGZ1;P0A825;P0A826;Q0TET8;Q1R8I4;Q8XA55	Serine hydroxymethyltransferase	glyA
241950	149960	132650	A1AE97;A7ZQ11;A8A377;B1IVR0;B5Z141;B7LDG0;B7M8I0;B7MIQ2;B7MYJ8;B7N6F5;B7NRM0;B7UH07;P0A7Y0;P0A7Y1;P0A7Y2;Q0TES1;Q1R8G6	Ribonuclease 3	rnc
521710	678070	756340	A1AE99;A7ZQ13;A8A379;B1IVQ8;B5Z143;B7LDG2;B7M8I2;B7MIQ4;B7MYK1;B7N6F7;B7NRM2;B7UH09;P60785;P60786;P60787;Q0TER9;Q1R8G3	Elongation factor 4	lepA
0	30790	17334	B5Z227;A1AED9;A7ZQ48;A8A3B5;B1IVM5;B7LDJ7;B7M977;B7MIU6;B7MYA1;B7N6J4;B7NSA7;B7UH57;P0A7X6;P0A7X7;P0A7X8;Q0TEN1;Q1R8B7	Ribosome maturation factor RimM	rimM
442960	0	1428300	A1AEN2;A7ZQC0;A8A3G9;B1IUY7;B5Z2A2;B7MKG1;B7MYZ0;B7N6S2;B7NSH2;B7UHB0;P45578;Q0TEI8;Q1R809;Q8FEP8;Q8X902;B7LEA1;B7M9C9	S-ribosylhomocysteine lyase	luxS
12407000	14262000	14914000	A1AEW7;A7ZQM2;A8A3R4;B1IU62;B5Z3E3;B7LEJ8;B7LXJ5;B7MLA0;B7MZ75;B7N715;B7NV69;B7UHJ5;P0A6P9;P0A6Q0;P0A6Q1;Q0TE80;Q1R7R4	Enolase	eno
2431500	3356300	3157000	A1AEW8;A7ZQM3;A8A3R5;B1IU61;B5Z3E4;B7LEK0;B7LXJ6;B7MLA1;B7MZ76;B7N716;B7NV70;P0A7E5;P0A7E6;P0A7E7;Q0TE79;Q1R7R3;B7UHJ6	CTP synthase	pyrG
158300	0	97915	A1AEY9;A7ZQP6;A8A3T7;B1IU39;B5Z4C2;B7LEY2;B7LXL8;B7MLC3;B7MZ98;B7N736;B7NVV0;B7UHL8;P69922;Q0TE57;Q1R7N8;Q8FEE7;Q8X6R5	L-fucose isomerase	fucI
1200100	3116700	1999500	A1AEZ1;A7ZQP8;A8A3T9;B1IU37;B5Z4C4;B7LEY4;B7LXM0;B7MLC5;B7MZA0;B7N738;B7NVV2;B7UHM0;P0AEN8;P0AEN9;P0AEP0;Q0TE55;Q1R7N6	L-fucose mutarotase	fucU
0	71559	53617	A1AF99;A7ZR20;A8A451;B1IT92;B5YQA4;B7LFG9;B7LYH4;B7MM96;B7MZK7;B7N7F3;B7NHX1;B7UHV8;P0ADS2;P0ADS3;P0ADS4;Q0TDU2;Q1R7B9	Cell division protein ZapA	zapA
2103800	1680700	718260	A1AFA2;Q0TDT9;A7ZR23;A8A454;B1IT89;B5YQA8;B7LFH2;B7LYT1;B7MM99;B7MZL0;B7N7F6;B7NHX4;B7UHW1;P0A7Z0;P0A7Z1;P0A7Z2	Ribose-5-phosphate isomerase A	rpiA
41202000	32041000	35633000	A1AFB0;A7ZR34;B1IT77;P0A799;P0A7A0;Q0TDT0;Q8XD03;A8A466	Phosphoglycerate kinase	pgk
246360	63687	0	A1AFB1;A7ZR35;A8A467;B1IT76;B1LDD2;B1XEL0;B5YQB9;B6I761;B7LFI3;B7LYU4;B7MMA9;B7MZM0;B7N7H3;B7NHY6;B7UHW9;C5A0J7;P0A9B6;P0A9B7;P0A9B8;Q0TDS9;Q1R7A6	D-erythrose-4-phosphate dehydrogenase	epd
210010	172640	436820	A1AFX4;A7ZRT3;A8A4K6;B1IRR4;B5YR91;B7LGY7;B7LZK1;B7MAC8;B7N0K1;B7ND40;B7NJR5;B7UIW0;P76658;Q0TD55;Q1R6S9;Q7AAQ7;Q8FDH5	Bifunctional protein HldE;D-beta-D-heptose 7-phosphate kinase;D-beta-D-heptose 1-phosphate adenosyltransferase	hldE
7912800	10722000	12710000	A1AG69;A7ZS61;A8A4Y0;B5YS54;B7LH99;B7M072;B7MB85;B7N0U9;B7NDF0;B7NKN3;P05055;Q0TCU5;Q1R6H4;Q8FD87;Q8X9M3;B1IQV7;B7UJ59	Polyribonucleotide nucleotidyltransferase	pnp
537140	559530	477790	A1AG72;A7ZS64;A8A4Y3;B1IQV4;B5YS57;B7LHN2;B7M075;B7MB88;B7N0V2;B7NDF3;B7NKN6;B7UJ62;P0A7G2;P0A7G3;P0A7G4;Q0TCU2;Q1R6H1	Ribosome-binding factor A	rbfA
261070	0	175750	A1AG75;B1IQV1;B5YS60;B7UJ65;P0A8A9;P0A8B0;Q1R6G7;A7ZS68;A8A4Y6;B7LHN5;B7M078;B7MB91;B7N0V5;B7NDF6;B7NKN9;P0A8A8;Q0TCT9	Ribosome maturation factor RimP	rimP
175910	627720	515940	A1AG76;A7ZS69;B5YS62;B7LHN6;B7M079;B7MB92;B7N0V6;B7NDF7;B7NKP0;P0A6E4;P0A6E5;Q0TCT8;Q1R6G5;Q8X9M0;A8A4Y7;B1IQV0;B7UJ66	Argininosuccinate synthase	argG
702170	787990	627070	A1AG91;A7ZS86;A8A504;B1IQT4;B7LHP8;B7M095;B7MBV8;B7N0X1;B7NDH3;B7NKQ6;B7UJS9;P0A749;P0A750;Q0TCS1;Q1R6E7;B5YS78;Q8X9J9	UDP-N-acetylglucosamine 1-carboxyvinyltransferase	murA
131460	125110	84210	A1AGB7;A8A533;B1IQQ6;B5YSV0;B7M0T5;B7MBY5;B7NDK1;B7UJV6;P0A761;P0A762;Q0TCP3;Q8X9G9;B7NKT4;A7ZSB6	Putative N-acetylmannosamine-6-phosphate 2-epimerase	nanE
24587000	22750000	25466000	A1AGC9;A7ZSD0;A8A545;B1IQP3;B5YSW2;B7LHU4;B7M0U8;B7MBZ7;B7N0M1;B7NDL4;B7NKU9;B7UJW8;P61889;P61890;P61891;Q1R6A3;Q0TCN0	Malate dehydrogenase	mdh
6879600	16607000	7316600	A1AGI6;A7ZSI4;A8A5A0;P0A7Z4;P0A7Z5;P0A7Z6;Q0TCG6;Q1R637	DNA-directed RNA polymerase subunit alpha	rpoA
919910	436550	595980	A1AGK6;A7ZSK8;A8A5C4;B1IPY0;B5YTP0;B7L4K8;B7M1N3;B7MCT4;B7N1A3;B7NDU0;B7NLN8;B7UK43;P60723;P60724;P60725;Q0TCE2;Q1R604	50S ribosomal protein L4	rplD
1197100	676980	1228800	A1AGK8;A7ZSL0;A8A5C6;B1IPX8;B5YTP2;B7L4L0;B7M1N5;B7MCT6;B7N1A5;B7NDU2;B7NLP0;B7UK45;P0A7R5;P0A7R6;P0A7R7;Q0TCE0;Q1R601	30S ribosomal protein S10	rpsJ
12485000	27575000	25302000	A1AGM6;A1AIF3;A7ZSL4;A8A5E6;A8A779;B1IPW0;B1IVA7;P0A6N2;P0A6N3;P0CE47;P0CE48;Q0TA85;Q0TCC0;Q1R5U4;Q1R5Y2;A7ZUJ2	Elongation factor Tu 1;Elongation factor Tu 2;Elongation factor Tu	tuf1;tuf2;tufA;tufB
18195000	29191000	20430000	A1AGM7;A7ZSL5;A8A5E7;B1IPV9;B1LHE0;B1X6J0;B5YTP7;B6I240;B7L4L1;B7M1P1;B7MCV5;B7N0X6;B7NLP5;B7UK50;C4ZUJ5;P0A6M8;P0A6M9;P0A6N0;Q0TCB9;Q1R5U3;B7NDU8	Elongation factor G	fusA
322430	346680	383310	A1AGW2;A7ZSW2;A8A5N9;B1IP35;B5YUI5;B7L4W1;B7M2J2;B7MDR4;B7N176;B7NE39;B7NMJ4;B7UKD4;P0A6U8;P0A6U9;P0A6V0;Q0TC30;Q1R5J7	Glycogen synthase	glgA
68105	268430	418660	A1AHA1;A7ZTA6;A8A617;B1IZN3;B5YVL2;B7L6X1;B7M3I2;B7MER5;B7N203;B7NEL1;B7NP56;B7ULC0;P67025;P67026;Q0TBP3;Q1R536;P00960	Glycine--tRNA ligase alpha subunit	glyQ
175570	148830	182130	A1AHE5;A7ZTG2;A8A673;B1IZI2;B5YWB0;B7L734;B7M495;B7MFH2;B7N254;B7NER5;B7NPB7;B7ULG4;P0A6S7;P0A6S8;P0A6S9;Q0TBJ8;Q1R4Y7	Glycerol-3-phosphate dehydrogenase [NAD(P)+]	gpsA
13459000	9021100	7519700	A1AHE9;A7ZTG6;A8A677;B1IZH8;P37689;Q0TBJ4;Q8FCA6;Q8XDE9	2,3-bisphosphoglycerate-independent phosphoglycerate mutase	gpmI
276250	278520	340820	A1AHF5;A7ZTH2;A8A683;B1IZH2;B5YWC0;B7L745;B7M4A5;B7MFI2;B7N1S3;B7NES6;B7NPC7;B7ULH4;P67910;P67911;Q0TBI8;Q1R4X2;Q8FCA0	ADP-L-glycero-D-manno-heptose-6-epimerase	hldD
762220	1396300	1411500	A1AHM2;A7ZTP1;A8A6E7;B1IYQ7;B5YX93;B7L831;B7M4H6;B7MGA8;B7N1Z1;B7NF04;B7NQY7;B7UMF4;P0C054;P0C055;P0C056;Q0TB20	Small heat shock protein IbpA	ibpA
601470	2064100	2122300	A1AHP0;B1IX32;B5YXB0;B7M559;B7MGC8;B7N211;B7NR09;B7UMH3;P25522;Q0TB01;Q1R4M8;Q8FBV3;Q8XB41;A7ZTR2;A8A6G8;B7L851;B7NF24	tRNA modification GTPase MnmE	mnmE
0	108710	68177	A1AHR2;A7ZTU1;A8A6J2;B1IX08;B7L878;B7M586;B7MGF0;B7N2G9;B7NF46;B7NR32;P0ACC7;P0ACC8;Q0TAX9;Q1R4K5;B5YXD4;Q8FBT3;B7UMJ5	Bifunctional protein GlmU;UDP-N-acetylglucosamine pyrophosphorylase;Glucosamine-1-phosphate N-acetyltransferase	glmU
730900	1120800	1199800	A1AHR4;A7ZTU4;B1IX06;B5YXD6;B7L882;B7M588;B7MGF2;B7N2H1;B7NF48;B7NR34;B7UMJ7;P0ABB4;P0ABB5;P0ABB6;Q0TAX7;Q1R4K2;A8A6J5	ATP synthase subunit beta	atpD
1160300	57848	1079900	A1AHR5;A7ZTU5;A8A6J6;B1IX05;B5YXD7;B7L880;B7M589;B7MGF3;B7N2H2;B7NF49;B7NR35;B7UMJ8;P0ABA6;P0ABA7;P0ABA8;Q0TAX6;Q1R4K1	ATP synthase gamma chain	atpG
185590	218170	289570	A1AHU3;A7ZTX3;B5YY20;B7L8B3;B7M5B9;B7MGI3;B7N266;B7UMM8;P05791;Q0TAU9;Q1R4G6;Q8FBR5;Q8XAV1;A8A6M7;B1IWX5;B7NF78;B7NU26	Dihydroxy-acid dehydratase	ilvD
0	111510	104680	A1AHU9;A7ZTY0;A8A6N3;B1IWC1;B5YY27;B7L8C0;B7M5C6;B7MGI9;B7N272;B7NTG3;B7UMN4;P25552;Q1R4G0;Q8FBR0;Q8XAT5;B7NF84	Guanosine-5-triphosphate,3-diphosphate pyrophosphatase	gppA
127620	151870	142990	A1AHV0;A7ZTY2;A8A6N4;B1IWC0;B5YY28;B7L8B6;B7M5C7;B7MGJ1;B7MR01;B7NF85;B7NTG2;B7UMN5;P0A8J8;P0A8J9;Q0TAU3;Q1R4F9;Q8XAT4	ATP-dependent RNA helicase rhlB	rhlB
79253	44736	34641	A1AI22;A7ZU40;A8A6U0;B1IW72;B5YY82;B7L996;B7M638;B7MHC0;B7N2E1;B7NFD6;B7NV33;B7UNG3;P0A887;P0A888;Q0TAM1;Q1R477;Q8FBJ0	Ubiquinone/menaquinone biosynthesis methyltransferase ubiE	ubiE
351140	761850	622740	A1AI95;A7ZUD3;A8A724;B1IVG0;B5YZ57;B7M6X0;B7MI51;B7NFL6;B7NU88;P0A858;P0A859;P0A860;Q0TAE5;Q1R3Z9	Triosephosphate isomerase	tpiA
1892700	3208600	2569800	A1AIA6;A7ZUE6;A8A737;B1IVE8;B5YZ71;B7LA28;B7M6Y2;B7MI63;B7N2S2;B7NFN0;B7NU74;B7UNQ1;P0A6H5;P0A6H6;Q0TAD3;Q1R3Y6;Q8FBC0	ATP-dependent protease ATPase subunit HslU	hslU
10817000	19579000	18069000	A1AIC1;A7ZUG1;A8A750;B1IVD5;P13029;Q0TAB7;Q1R3X0;Q7A978;Q8FBA9	Catalase-peroxidase;Catalase-peroxidase 1	katG;katG1
1650200	2724400	2121500	A1AID4;B7MI92;B7UNT2;P00864;Q1R3V5;A7ZUH4;A8A764;B1IVC2;B5Z058;B7LA56;B7M710;B7NFQ6;B7NU44;Q0TAA4;Q8FB98;Q8X743;B7MR83	Phosphoenolpyruvate carboxylase	ppc
728950	444750	412690	A1AIE2;A7ZUI2;B5Z064;B7LA64;B7M718;B7MIA0;B7MR55;B7NFR2;B7NU38;B7UNU0;P27306;Q0TA96;Q1R3U7;Q8FB93;Q8X727;A8A770;B1IVB6	Soluble pyridine nucleotide transhydrogenase	sthA
10434000	8974400	18893000	A1AIF9;A7ZUK1;A8A786;B1IUR0;B5Z083;B7LA80;B7M734;B7MIX3;B7NFS7;B7NRR5;B7UPE2;P0A8V2;P0A8V3;P0A8V4;Q1R5V3;B7MRB3;Q0TA78	DNA-directed RNA polymerase subunit beta	rpoB
9617100	7280500	8987300	A1AIG0;A7ZUK2;A8A787;B1IUQ9;P0A8T7;P0A8T8;Q0TA77;Q1R5V4;Q8FB83	DNA-directed RNA polymerase subunit beta	rpoC
2369100	3899900	2103300	A1AIK3;B1IUM7;B5Z0C4;B7LAX0;B7MJ15;B7MRF7;B7NRZ0;B7UPI6;P0A6T1;P0A6T2;Q0TA36;Q1R3R3;Q8FB44;A7ZUP3;A8A7C4;B7M7T4;B7NFW8	Glucose-6-phosphate isomerase	pgi
0	81480	25668	A1AIM0;A7ZUR5;A8A7E3;B1IUK9;B5Z184;B7LAZ0;B7M7V6;B7MJ33;B7N2Q0;B7NFY7;B7NSK5;B7UPK4;P0A7C2;P0A7C3;P0A7C4;Q0TA20;Q1R3P3	LexA repressor	lexA
81271000	79291000	68688000	A1AJ51;A7ZV12;A8A7N9;B1ITQ5;B5Z2F2;B7LC02;B7M8Q4;B7MKU8;B7MSV9;B7NG81;B7NTK2;B7UPW3;P0A6F5;P0A6F6;P0A6F7;Q1R3B6	60 kDa chaperonin 1;60 kDa chaperonin	groL1;groL
2283600	26751000	20972000	A1AJ78;A7ZV41;A8A7R6;B1IT34;B5Z2H8;B7LC31;B7M8T2;B7MKX6;B7MSJ0;B7NGA6;B7NTM8;B7UQI1;P0A6X3;P0A6X4;P0A6X5;Q0T9M1;Q1R388	Protein hfq	hfq
154740	154140	140130	A1AJ82;A7ZV47;A8A7S2;B1IT29;B5Z2I3;B7LC36;B7M8T7;B7MKY1;B7MSJ5;B7NGB1;B7NTN3;B7UQI6;P0A7D4;P0A7D5;P0A7D6;Q0T9L6;Q1R383	Adenylosuccinate synthetase	purA
350170	0	87110	A1AJ83;A7ZV48;A8A7S3;B1IT28;B7LC37;B7M8T8;B7MLI3;B7MSJ6;B7NGB2;B7NTN4;B7UQI7;P0AF63;P0AF64;P0AF65;Q0T9L5;Q1R382;B5Z2I4	HTH-type transcriptional repressor NsrR	nsrR
188670	0	15607	A1AJ96;A7ZV62;A8A7T7;B1IT15;B5Z2J7;B7LC45;B7M8V1;B7MLJ6;B7MSL0;B7NGC5;B7NTP7;B7UQK0;P0A9W0;P0A9W1;P0A9W2;Q0T9K2;Q1R369	HTH-type transcriptional regulator UlaR	ulaR
10860000	14426000	23128000	A1AJA7;A7ZV74;A8A7U9;B1IT03;B5Z2K8;B7LCR4;B7M9G5;B7MLK8;B7MT77;B7NGD7;B7NTQ8;B7UQL2;P0A7R1;P0A7R2;P0A7R3;Q0T9J0;Q1R357	50S ribosomal protein L9	rplI
183090	0	484740	A1AJD9;A7ZVB3;A8A7Y9;B1ISX1;B5Z3I9;B7LCU1;B7M9J4;B7MLP2;B7MSW9;B7NGG7;B7NUE9;B7UQP4;P0A8X0;P0A8X1;Q0T9F5;Q1R322;Q8FAF3	UPF0307 protein YjgA	yjgA
0	142500	83271	A1AJG3;A7ZVE0;A8A816;B1ISB1;B5Z3L7;B7LCX0;B7M9L9;B7MLR5;B7MSZ3;B7NGJ2;B7NUH4;B7UQR7;P68766;P68767;P68768;Q0T9D1;Q1R2Z4	Probable cytosol aminopeptidase;Cytosol aminopeptidase	pepA
375160	526230	494370	A1AJV0;A7ZVS6;A8A8B2;B1IS36;B5Z4R5;B7LEM9;B7LXU5;B7MNJ0;B7MTC9;B7NH51;B7NW63;P0A6K6;P0A6K7;P0A6K8;Q0T8T0;Q1R260;B7UR11	Phosphopentomutase	deoB
0	394120	158140	A7ZHA5;A7ZVV8;B1IRF9;B5YYA8;B7L4D9;B7M0B1;B7MAD6;B7MNM2;B7N7N9;B7NHB7;B7UI60;P08622;Q1RGI7;Q8FLC5;Q8XA65	Chaperone protein DnaJ	dnaJ
340340	250610	188640	A7ZHB8;B1LFV9;B1XBF4;B5YYC1;B6HYX7;B7L4F1;B7N7Q3;B7NHD3;C4ZPV5;P62623;P62624;P62625;A7ZVX7;B1IRE6;B7M0C5;A1A777;B7MAE9;B7MNN4;B7UI74;Q1RGH3;Q0TLW2	4-hydroxy-3-methylbut-2-enyl diphosphate reductase	ispH
240260	251950	169730	A7ZHC0;A7ZVX9;B1IRE5;B1XBF6;B6HYX9;B7L4F3;B7M0C7;B7N7Q5;C4ZPV7;P04036;A1A780;B1LFW1;B7MAF2;B7MNN7;B7NHD5;Q0TLW0;Q1RGH0;Q8FLB4;B5YYC3;B7UI76;P58209	Dihydrodipicolinate reductase	dapB
450610	0	108520	A7ZHK8;A7ZW68;B1IQM1;B5YZF4;B7LFY6;B7M160;B7MBA2;B7MNY1;B7N7Y9;B7NI79;B7UIG7;P0A8E5;P0A8E6;Q0TLL5;Q8FL40	UPF0231 protein yacL	yacL
1340500	1097000	1481700	A7ZHM3;A7ZW82;B5YZH0;B7LGJ5;B7M174;P31663;Q8X930;B1IQK7;B7N803;Q8FL31;A1A7H9;B7MBB6;B7MNZ5;B7NI93;B7UII1;Q0TLJ9;Q1RG57	Pantothenate synthetase	panC
1659400	1150600	1896700	A7ZHQ6;A7ZWB2;B1IQH5;B7M1A5;P0A9D8;B5Z0E4;Q8X8Y7;A1A7L0;B7MBE7;B7N833;B7NIC7;B7UIL1;Q0TLG7;Q1RG24;Q8FL11	2,3,4,5-tetrahydropyridine-2,6-dicarboxylate N-succinyltransferase	dapD
14550000	11764000	12746000	A7ZHR0;A7ZWB6;B1IQH1;B5Z0E9;B7LGN1;B7M1B0;B7MBF1;B7MP30;B7N837;B7NID1;B7UIL5;P0A6P1;P0A6P2;P0A6P3;Q0TLG3;Q1RG19	Elongation factor Ts	tsf
985300	2859000	1471700	A7ZHR2;A7ZWB8;B1IQG9;B5Z0F1;B7LGN3;B7M1X4;B7MBF3;B7MP32;B7N839;B7NID4;B7UIL7;P0A805;P0A806;P0A807;Q0TLG1;Q1RG17	Ribosome-recycling factor	frr
0	611110	30525	A7ZHS0;A7ZWC6;B1IQG1;B5Z0F9;B7LGP2;B7M1Y3;B7MBG1;B7MP40;B7N847;B7NIE2;B7UJ81;P0A6Q6;P0A6Q7;P0A6Q8;Q0TLF3	(3R)-hydroxymyristoyl-[acyl-carrier-protein] dehydratase	fabZ
78846	0	266210	A7ZHY1;A7ZWI6;B1IPP6;B5Z0M1;B7LHF3;B7M252;B7MC74;B7MQ59;B7N8A8;B7NKV9;P63224;P63225;P63226;Q0TL93;B7UJB5	Phosphoheptose isomerase	gmhA
0	388050	352820	A7ZHZ9;A7ZWK3;B1J0Z4;B5Z1I4;B7L3Z2;B7M269;P24251;Q8X7N6;B7NK85;B7UJC8;A1A7V1;B7MC90;B7MQ76;B7N8H1;Q0TL76;Q1RFT0;Q8FKM4	Sigma factor-binding protein crl	crl
1980300	1894200	2110900	A7ZI51;A7ZWV5;B5Z1R1;B7L441;B7N8L4;B7NK50;B7UJG5;P17445;Q7AH91;B1J0W5;B7M2V6;B7MCD1;Q0TKW0;Q8FKI8	Betaine aldehyde dehydrogenase	betB
0	62656	110080	A7ZIE2;A7ZX42;B1J055;B5Z2U5;B7L548;B7M3N2;B7MD52;B7MPF4;B7N8U5;B7NJA9;B7UJL7;P36767;Q0TKP7;Q8FKD5;Q8XEA1	Recombination-associated protein RdgC	rdgC
1131900	3173200	2875600	A7ZIG8;A7ZX67;B1J034;B5Z3R9;B7L649;B7M3Q4;B7MD73;B7MQD0;B7N8W7;B7NJ82;B7UJN8;P61714;P61715;P61717;Q0TKM6	6,7-dimethyl-8-ribityllumazine synthase	ribH
230470	0	145100	A7ZIG9;A7ZX68;B1J033;B5Z3S0;B7L650;B7M3Q5;B7MD74;B7MQD1;B7N8W8;B7NJ81;B7UJN9;P0A780;P0A781;P0A782;Q0TKM5;Q1RFC4	N utilization substance protein B homolog;N utilization substance protein B	nusB
1051700	819720	856260	A7ZII0;A7ZX79;B1J023;B5Z3T2;B7L660;B7M3R5;B7MD84;B7N8X9;B7NJ71;P0A8E7;P0A8E8;P0A8E9;Q0TKL6;Q1RFB4;B7MQE1;B7UJP9	UPF0234 protein yajQ	yajQ
18155000	18646000	16013000	A7ZIJ4;A7ZX94;B1J012;B5Z3U4;B7L673;B7M3S9;B7MQF2;B7N8Z0;B7NJ58;B7UJQ9;P0A850;P0A851;Q0TKK5;Q8FKA7;A1A8A5;B7MD95;Q1RFA0	Trigger factor	tig
10420000	13240000	17073000	A7ZJA8;A7ZXY8;B1IY02;B5YQR7;B7LAD4;B7N9W6;B7NMS9;P0A836;P0A837;P0A838;B7M5P1	Succinyl-CoA ligase [ADP-forming] subunit beta	sucC
9535000	7503000	10198000	A7ZJC2;B1IXY9;B5YRE4;B7LAE7;B7M6B0;B7MFZ3;B7MPN1;B7N9Y9;B7NMV9;B7ULM0;P0A855;P0A856;P0A857;Q0TJV4;Q1REI5	Protein TolB	tolB
1745000	314660	1634900	A7ZJM7;A7ZY70;B1IXF6;B5YSA4;B7LC95;B7M787;B7MGS0;B7MQR6;B7NAB2;B7NNP4;B7UM08;P0ABT2;P0ABT3;Q0TJN6;Q1REB2;Q8FJM0	DNA protection during starvation protein	dps
753930	1226100	955800	A7ZJW0;A7ZYJ5;B1IWN2;B5YT26;P61316;P61317;P61318	Outer-membrane lipoprotein carrier protein	lolA
782220	779480	611010	A7ZJZ6;A7ZYL0;B1IW24;B7LD99;B7M835;B7MS22;B7NM68;P23721;Q0TJE6;Q8FJB7;A1A9I4;B5YT41;B7MHL6;Q1RDV1;Q8XEA7;B7NAQ6;B7UMZ3	Phosphoserine aminotransferase	serC
0	284850	375610	A7ZJZ7;A7ZYL1;B1IW23;B5YT42;B7LDA0;B7M836;B7NAQ7;P0A6D3;P0A6D4;A1A9I5;B7MHL7;B7MS23;B7NM67;Q0TJE5;Q1RDV0;Q8FJB6	3-phosphoshikimate 1-carboxyvinyltransferase	aroA
2574500	1319500	3602700	A7ZK14;A7ZYM6;B1IW07;B5YT58;B7LE23;B7M853;B7MS42;B7NM50;B7UN10;P22523;Q8FJA2;Q8XDG0;A1A9K1;B7MHN3;Q0TJC9;Q1RDT3;B7N391	Chromosome partition protein MukB	mukB
514010	2507100	3423100	A7ZK21;A7ZYN3;B1IW01;P0A8M0;P0A8M1;Q0TJC3;Q1RDS7;P58694	Asparagine--tRNA ligase	asnS
277220	0	239850	A7ZK57;A7ZYQ6;B1IVX8;B1LJQ9;B1X8Q8;B5YT84;B7LE54;B7M883;B7N3B6;B7NM20;C4ZQ80;P0A6Q3;P0A6Q4;B6I928;Q0TJA7;B7MHQ6;B7MS65;B7UN33;Q1RDR0;Q8FJ83	3-hydroxydecanoyl-[acyl-carrier-protein] dehydratase	fabA
0	31429	178920	A7ZKL2;A7ZZ66;B1IUF7;B5YVX7;B7LG41;B7LX42;B7MJ95;B7MTN8;B7NAY6;B7NKH1;B7UPC4;P0A8E1;P0A8E2;P0A8E3;Q0TIW6	UPF0227 protein ycfP	ycfP
1566600	3411000	2208200	A7ZKW0;A7ZZC3;B1IUA3;B7LGU9;B7LXA3;B7MK86;B7MTW7;B7N3Z3;B7NJF1;B7UQ73;P0A6J5;P0A6J6;P0A6J7;Q0TII6	D-amino acid dehydrogenase small subunit	dadA
675720	354440	1277400	A7ZKW9;A7ZZD1;B1IU96;B7LGV7;B7N408;B7NUW3;B7UQ86;P13482;Q0TIH3;Q8CW46;Q8XDH7;B7LXB1;B7MK99;Q1RCP3;A1AAC5	Periplasmic trehalase;Putative periplasmic trehalase	treA
94420	516080	269040	A7ZKY3;A7ZZE5;B1IU84;B5YXM7;B7LGX0;B7LXC4;B7N420;P61320;P61321;B7MKB1;B7MTZ3;B7NUX5;B7UQ97;Q0TIG1;Q8CW45	Outer-membrane lipoprotein LolB	lolB
1135800	1261200	891840	A7ZM99;A8A0I0;B1IQB7;B5Z471;B7M0J4;B7NB91;B7NTZ5;P0AGJ9;P0AGK0;A1ABI2;Q1RBF8;B7L5J0;B7M9Z1;B7MVB5;B7URX8;Q8FH88	Tyrosine--tRNA ligase	tyrS
0	70894	64481	A7ZMI2;A8A0Q6;B1IPL3;B5YQ02;B7L6I7;B7M1C3;B7MAS5;B7MVJ3;B7N552;B7NT62;B7US97;P08312;P67036;P67037;Q0THB4	Phenylalanine--tRNA ligase alpha subunit	pheS
0	21144	25316	A7ZML5;A8A0T9;B1IPI3;B5YQ34;B7M1F9;B7N583;B7NT30;P0AE37;P0AE38;B7L6M1;B7USC8;Q8FH00	Arginine N-succinyltransferase	astA
1312100	2275500	2273200	A7ZMZ0;A8A166;B1J0M2;B7L7R9;B7M2F7;B7NBL7;B7NS52;P21889;A1AC27;B7MBS5;B7MVZ7;Q0TGW6;Q1RAR8;Q8FGQ9;B5YR11;Q8XCI7	Aspartate--tRNA ligase	aspS
389010	0	416270	A7ZPA8;B1IXP8;B5YXT4;B7LBE8;B7M5X3;B7MG58;B7MXH3;B7N5Q6;B7NNX3;B7UFV2;P0A8W8;P0A8W9;Q0TFF2;Q8XCV1	UPF0304 protein yfbU	yfbU
961290	415880	889900	A7ZPK7;A8A2Q2;B1IX65;P04805;A1ADS2;B5YZV2;Q1R8W9;Q8FFC9;Q8XBN2;Q0TF64	Glutamate--tRNA ligase	gltX
74553	232590	296490	A7ZPS4;A8A2X1;B1IWI1;B1LNC8;B5Z015;B6I548;B7LCL6;B7M7I1;B7MYB7;B7NQL6;P0A6L2;P63943;P63944	Dihydrodipicolinate synthase	dapA
1096000	902180	1158700	A7ZPV4;A8A317;B1IWF0;B5Z0Y0;B7LCQ1;B7M7L5;B7N699;B7NQW0;B7UGV7;P0A6P5;P0A6P6;Q0TEX4;Q8FF59;B7MHZ6;B7MYE6	GTPase Der	der
5888000	3451700	3432500	A7ZPW9;A8A332;B1IWD5;B5Z0Z9;B7LDB8;B7M7M9;B7MIL6;B7MY19;B7N6B3;B7UGX2;P0A6Z1;P0A6Z2;Q0TEV9;Q8FF44;B7NRH5	Chaperone protein HscA	hscA
643150	272570	987720	A7ZPX4;A8A336;B1IWD1;B5Z104;B7LDC2;B7M7N3;B7MIM0;B7MYG3;B7N6B7;B7NRH9;B7UGX6;P0A6B7;P0A6B8;P0A6B9;Q0TEV5	Cysteine desulfurase	iscS
12640000	11514000	6065700	A7ZQ24;A8A391;B1IVP8;B5Z153;B7LDH2;B7M8J4;B7MYL2;P68066;P68067;A1AEA9;B7MIR4;B7N6H0;B7NRN5;B7UH18;Q0TEQ9;Q8FF10	Autonomous glycyl radical cofactor	grcA
805130	675110	333970	A7ZQC1;A8A3H0;B1IUY6;B5Z2A3;B7LEA4;B7M9D0;B7MKG2;B7MYJ3;B7N6S3;B7NSH3;B7UHB1;P0A6W9;P0A6X0;Q0TEI7;Q1R808;Q8X900	Glutamate--cysteine ligase	gshA
383290	497550	705390	A7ZQC8;A8A3H6;B1IUY0;B5Z2B0;B7LEB1;B7M9D6;B7MKG8;B7MYJ9;B7N6S9;B7NSH9;B7UHB7;P0A7G6;P0A7G7;P0A7G8;Q0TEI1;Q1R801	Protein RecA	recA
620470	639690	581640	A7ZQK7;B1IU77;P38038;Q8FEI7;A1AEV0;Q0TEA2;Q1R7T4;A8A3P5;Q8X7U1	Sulfite reductase [NADPH] flavoprotein alpha-component	cysJ
770280	1381200	649320	A7ZR07;A8A439;B7LF83;B7LYG2;P0ADE8;B7N7E2;A1AF88;B1ITA4;B7MM85;B7MZ51;Q0TDV3;Q1R7D2;B7NW39;B7UHU7;Q8FE70;B5YQ91;Q8XD41	tRNA-modifying protein ygfZ	ygfZ
4297100	3756200	3944200	A7ZR12;A8A444;B1IT99;B5YQ95;B7LF89;B7LYG7;P33195;Q8XD33;A1AF92;B7MM89;B7MZ55;B7UHV1;Q1R7C8;Q8FE67;B7N7E6;B7NHW4;Q0TDU9	Glycine dehydrogenase [decarboxylating]	gcvP
3121800	3461900	896780	A7ZR14;A8A446;B1IT97;B7LF91;B7LYG9;P27248;B7MM91;B7MZ57;B7N7E8;B7NHW6;B7UHV3;Q1R7C6;B5YQ97;Q8XD32;Q8FE65	Aminomethyltransferase	gcvT
267580	180720	99009	A7ZR64;A8A481;B1IT65;B5YQD9;B7LFK4;B7LYX2;B7N7J5;B7NI05;B7UHY9;P0A817;P0A818;P0A819;Q0TDR0	S-adenosylmethionine synthase	metK
4973300	5755300	7491400	A7ZS65;A8A4Y4;B1IQV3;B5YS58;B7LHN3;B7M076;B7NDF4;B7NKN7;P0A705;P0A706;A1AG73;B7MB89;B7N0V3;B7UJ63;P59587;Q0TCU1;Q1R6H0	Translation initiation factor IF-2	infB
711120	760850	571960	A7ZS72;A8A4Z0;B1IQU7;B7M082;P31120;A1AG79;B5YS65;B7LHN9;B7MB95;B7NDG0;B7UJ69;Q0TCT4;Q1R6G2;Q8FD84;Q8X9L2;B7N0V9;B7NKP3	Phosphoglucosamine mutase	glmM
192370	617610	0	A7ZS83;A8A501;B1IQT7;B5YS75;B7LHP9;B7M092;B7MBV5;B7N0W8;B7NDH0;B7NKQ3;B7UJ79;P0AG48;P0AG49;Q0TCS4;Q1R6F0	50S ribosomal protein L21	rplU
4862300	4763200	3752300	A7ZST1;A8A5L1;B1IP62;B7L4T1;B7M1V7;B7UKA7;P22259;Q0TC64;Q8FCU4;A1AGS9;B7MDM9;B7N136;B7NE08;B5YTV3;Q8X733;B7NMG6	Phosphoenolpyruvate carboxykinase [ATP]	pckA
0	141430	65858	A7ZSW3;A8A5P0;B1IP34;B5YUI6;B7L4W0;B7M2J3;B7MDR5;B7N1M2;B7NE40;B7NMJ5;B7UKY7;P0A6V1;P0A6V2;P0A6V3;Q0TC29;Q1R5J6	Glucose-1-phosphate adenylyltransferase	glgC
0	237570	290170	A7ZSW5;A8A5P2;B1IP32;P07762;Q0TC27;Q8X6X6;A1AGW5;Q1R5J4;Q8FCR7	1,4-alpha-glucan branching enzyme GlgB	glgB
1764700	1716400	1700000	A7ZTA5;A8A616;B1IZN4;B7L6X3;P00961;B7NEL0;B7NP55;B7M3I1;A1AHA0;B5YVL1;B7MER4;B7N1L1;B7ULB9;P67030;P67031;Q0TBP4;Q1R537	Glycine--tRNA ligase beta subunit	glyS
0	123090	193490	A7ZTF9;A8A670;B1IZI5;B5YWA7;B7L725;B7M492;B7N251;B7NER0;B7NPB4;B7ULG1;P33232;Q0TBK1;Q8FCB1;Q8XDF7;B7MFG9;Q1R4Z0;A1AHE2	L-lactate dehydrogenase [cytochrome]	lldD
0	212060	111460	A7ZTP0;A8A6E6;B1IYQ8;B5YX92;B7L830;B7M4H5;B7MGA7;B7N2D2;B7NF03;B7UMF3;P0C058;P0C059;Q8XC04;B7NQY6	Small heat shock protein IbpB	ibpB
36789000	33489000	46350000	A7ZTR3;A8A6H0;B1IX30;B5YXB2;B7L853;B7M560;B7MGC9;B7N212;B7NF25;B7NR10;B7UMH5;P0A853;Q0TB00;Q8XB34;Q8FBV2	Tryptophanase	tnaA
10761000	11527000	11393000	A7ZTU6;A8A6J7;B1IX04;B5YXD8;B7L884;B7M590;B7MGF4;B7N2H3;B7NF50;B7NR36;B7UMJ9;P0ABB0;P0ABB1;P0ABB2;Q0TAX5;Q1R4K0	ATP synthase subunit alpha	atpA
0	207060	824620	A7ZTU7;A8A6J8;B1IX03;B5YXD9;B7L885;B7M591;B7MGF5;B7N2H4;B7NF51;B7NR37;B7UMK0;P0ABA4;P0ABA5;Q0TAX4;Q1R4J8;Q8FBT0	ATP synthase subunit delta	atpH
0	188270	36288	A7ZTU8;A8A6J9;B1IX02;B5YXE0;P0ABA0;P0ABA1;P0ABA2;Q0TAX3;Q1R4J6	ATP synthase subunit b	atpF
1552500	984290	1306400	A7ZU51;A8A6V1;B1IW61;B7L9A7;B7M649;B7NFE7;B7NV20;P21177;B5YY93;Q8X8I2;B7MHD1;B7N2F2;Q1R466;B7UNH4;Q0TAL0;Q8FBI2	Fatty acid oxidation complex subunit alpha;Enoyl-CoA hydratase/Delta(3)-cis-Delta(2)-trans-enoyl-CoA isomerase/3-hydroxybutyryl-CoA epimerase;3-hydroxyacyl-CoA dehydrogenase	fadB
0	124220	142510	A7ZU67;B7M664;B7NFG1;B7NV06;B7UNI8;P0A8H6;Q8X8G9;A1AI48;B7L9B9;B7MHE5;B7N2G7;Q0TAJ5;Q1R447;Q8FBG9	Der GTPase-activating protein YihI	yihI
1403400	664160	1451100	A7ZUC9;A8A720;B1IVG3;B7LA13;B7M6W7;B7MI48;B7N2Q7;B7NFL3;B7NU91;B7UNN6;P0A796;P0A797;Q0TAE8;Q8FBD0	6-phosphofructokinase;6-phosphofructokinase isozyme 1	pfkA
1695400	1366700	3063900	A7ZUE0;A8A731;B1IVF3;B5YZ64;B7LA23;B7MI58;B7NFM3;P0A6F3;P0A6F4;Q0TAD8;B7M6X7;B7NU81;B7N2R7;B7UNP6;Q8FBC3	Glycerol kinase	glpK
407370	548050	670250	A7ZUE4;A8A735;B1IVF0;B1LNN4;B1XB95;B5YZ69;B6I4S2;B7LA26;B7M6Y0;B7MI61;B7MR18;B7NFM8;B7NU76;B7UNP9;C5A096;P0A8R0;P0A8R1;P0A8R2;Q0TAD5;Q1R3Y9	Regulator of ribonuclease activity A	rraA
417070	0	163740	A7ZUJ6;A8A782;B1IUR4;B5Z079;B7LA74;B7M730;B7MIW9;B7MRA9;B7NFS3;B7NRR1;B7UPD8;P0A7J7;P0A7J8;P0A7J9;Q0TA82;Q1R5U7	50S ribosomal protein L11	rplK
15260000	12409000	11541000	A7ZUK0;A8A785;B1IUR1;B5Z082;B7LA79;B7M733;B7MIX2;B7MRB2;B7NFS6;B7NRR4;B7UPE1;P0A7K2;P0A7K3;P0A7K4;Q0TA79;Q1R5V1	50S ribosomal protein L7/L12	rplL
4291300	9348200	11435000	A7ZV11;A8A7N8;B1ITQ6;B5Z2F1;B7LC01;B7M8Q3;B7MKU7;B7MSG3;B7NG80;B7NTK1;B7UPW2;P0A6F9;P0A6G0;P0A6G1;Q0T9P9;Q1R3B7	10 kDa chaperonin	groS
109790	0	83332	A7ZV98;A8A7X5;B1ISY2;B5Z3H5;B7LCT1;B7M9I1;B7MLN1;B7MTA1;B7NGF6;B7NUD2;B7UQN3;P0A744;Q0T9G6;Q8FAG4;Q8XCG3	Peptide methionine sulfoxide reductase MsrA	msrA
485720	436850	543800	A7ZVS4;A8A8B0;B1IS38;B5Z4R3;B7LEM7;B7MNI8;B7N2V7;B7NH49;B7NW61;B7UR09;P0A6L0;P0A6L1;Q0T8T2;Q8XB36;A1AJU8;B7LXU3	Deoxyribose-phosphate aldolase	deoC
0	86875	223200	A7ZXK4;B1IYM7;B5YPS4;P77213;Q8XBX1;A1A8L2;B7MEZ2;B7MRL6;B7N9I5;Q0TK91;Q1REY3;Q8FK30;A7ZIW5;B7L8G3;B7M4R1;B7NLU0;B7UKM3	Carboxylate-amine ligase YbdK	ybdK
218900	254960	814530	A8A0T1;B1IPJ0;P18843;A7ZMK7;B7M1F2;A1ABS1;B7L6L4;B7MAV1;B7MVL9;B7N576;B7NT37;B7USC1;Q0TH90;Q1RB54;Q8FH06;B5YQ27;Q8XDZ9	NH(3)-dependent NAD(+) synthetase	nadE
989080	1292300	787790	A8A0V7;P16456;A7ZMN3;P66793;P66794;Q0TH64	Selenide, water dikinase	selD
65928	128150	71229	A8A1P5;B5YU77;B7L9P8;B7M400;B7MDH5;B7NC61;P06986;Q9S5G6;A7ZNJ3;B7MWU0;B7UT58;A1ACN3;B1IZ53;B7NQG9;Q0TG66;Q1RA52;Q8FG51	Histidinol-phosphate aminotransferase	hisC
78562	0	119050	A8A271;B1IY63;B7M5Q0;P23827;A7ZP31;B5YX01;B7LAN3;B7MFC2;B7MXP0;B7N5H1;B7NN20;B7UFM3;Q0TFN2;Q8CVW3;Q8XE46;Q1R9K8	Ecotin	eco
68230	0	117890	A8A2B6;B1IXT8;B7LAR4;P77808;B7N5L4	CinA-like protein	EcHS_A2392;EcolC_1400;EC55989_2495;yfaY;ECUMN_2590
2429800	1473600	1735000	A8A2Q7;B1IX60;B7MY64;P15042;Q0TF55;Q8FFC1;A1ADS8;B7MHR5;Q1R8W1;A7ZPL2;B7LCF6;B7M6S1;B7N602;B7NPU7;B7UGB2;B5YZV8;Q8XBL5	DNA ligase	ligA
361790	345710	468610	A8A4K7;B1IRR3;B7ND41;B7NJR6;P30870;B5YR92;Q8XBM3;B7LZK2;B7MAC9;B7N0K2;Q8FDH4;B7UIW1	Glutamate-ammonia-ligase adenylyltransferase	glnE
573620	2549700	1729400	A8A6L1;B1IWZ0;B5YY06;B7L894;B7NF64;B7NR51;B7UML3;P04982;Q8FBS4;Q8XAW8;B7N2I7;Q0TAW1;A1AHS8;B7MGG8;Q1R4I4;A7ZTV9;B7M5A4	D-ribose pyranase	rbsD
3862200	3076400	2747900	B1ITB1;B7LF76;B7MM78;B7MZI9;B7N7D5;B7NW32;B7UHU0;P07012;P66023;P66024;B7LYF5;A8A432	Peptide chain release factor 2	prfB
11659000	11312000	11524000	B1IUY2;P00957;A8A3H4;A1AEN7;Q1R804;A7ZQC5;Q0TEI3;Q8X3W8	Alanine--tRNA ligase	alaS
63045	58979	121770	B1IXM2;B5YXW1;P05459;Q8XCR0;A8A2I9;B7LBH4;B7M6K1;B7UFX8;Q8FFH2;A1ADG9;B7MG84;Q1R992;A7ZPD6;B7MXZ7;B7N5T2;B7NP01;Q0TFC6	Erythronate-4-phosphate dehydrogenase	pdxB
126310	133250	169480	B1IZY5;B5YRU5;B7L8T2;B7M363;B7MCH6;B7MWA6;B7NRG1;B7UST8;P59329;P76316;Q1RAM1;Q8XBC7;A8A1C2;B7NBR4	D-cysteine desulfhydrase	dcyD
164490	463090	604560	P21170;Q8FE34;Q8XCX9;B5YQD6	Biosynthetic arginine decarboxylase	speA
3104500	7947400	8392200	B5YSJ3;B7L8Y4;P31658;Q8XB78;B7NRB5;P59331;Q0TGM8;A1ACB2;A8A1G6;B1IZU5;B7MCM0;B7MWF3;B7NBV8;Q1RAH5;A7ZN88;B7M3A5	Molecular chaperone Hsp31 and glyoxalase 3	hchA
40165	29172	24275	B5YSU9;P45425;Q8X9H0;A1AGB6;A7ZSB5;A8A532;B1IQQ7;B7LHT0;B7MBY4;B7NKT3;B7UJV5;Q0TCP4;Q8FD60	N-acetylmannosamine kinase	nanK
279210	229890	284800	B7L4S8;B7M1V3;B7MDM6;B7N133;B7NE05;B7NMG4;B7UKA5;P0A6Y5;P0A6Y6;P0A6Y7	33 kDa chaperonin	hslO
230230	189050	158900	B7L959;B7M603;B7MH66;B7N295;B7NFA7;B7NTE0;P06983;Q8FBP1;Q8XAP3	Porphobilinogen deaminase	hemC
411310	3079600	2624400	B7M650;A1AI34;A7ZU52;A8A6V2;B1IW60;B5YY94;B7L9A5;B7MHD2;B7N2F3;B7NFE8;B7UNH5;P21165;Q0TAK9;Q1R465;Q8FBI1;Q8X8I1;B7NV19	Xaa-Pro dipeptidase	pepQ
2530100	1652500	1567700	B7MNI9;P07650;A7ZVS5;A8A8B1;B1IS37;B5Z4R4;B7LEM8;B7LXU4;B7NH50;B7NW62;Q8FA52;Q8XB35;B7MTC8	Thymidine phosphorylase	deoA
0	46903	39580	B7MQK2;P77454;Q8FK76;Q8XD23	Glutaminase;Glutaminase 1	glsA;glsA1
4826900	2386500	2946700	B7N242;B7NEQ1;B7NPA3;B7ULF5;P09424;Q8FCB7;B7MFG0;A7ZTE9;B1IZJ2;B5YW99;B7L723;B7M3M7;Q8XDG9;A8A660	Mannitol-1-phosphate 5-dehydrogenase	mtlD
2181400	1997700	1606800	B7N7Q0;A7ZHB5;A7ZVX4;B1IRE9;B5YYB8;B7L4E8;B7M0C2;B7NHD0;P00956;Q8XA49;A1A774;B7MAE6;B7MNN1;B7UI71;Q0TLW5;Q1RGH6;Q8FLB7	Isoleucine--tRNA ligase	ileS
92754	117820	0	B7NAT2;P0A8X2;P0A8X3;Q8CW58	Protein yceI	yceI
1119500	984160	912350	B7NBM7;B7NS42;P11875;A1AC37;B7MBT5;Q1RAQ8;A8A178;B1J0L2;B7USQ3;Q8FGQ0;B5YR22;Q8XCH2;A7ZN02;B7M2G7;Q0TGV6;B7MW70;B7L7S9	Arginine--tRNA ligase	argS
0	113890	121930	E0J5J4;P37647	2-dehydro-3-deoxygluconokinase	kdgK
7148800	8051100	7358500	P00350;P37754	6-phosphogluconate dehydrogenase, decarboxylating	gnd
246330	217530	180030	P00363	Fumarate reductase flavoprotein subunit	frdA
769910	1188400	1113700	P00370	NADP-specific glutamate dehydrogenase	gdhA
970740	1139800	510020	P00448;P66828	Superoxide dismutase [Mn]	sodA
2551200	2939600	2583300	P00452	Ribonucleoside-diphosphate reductase 1 subunit alpha	nrdA
124790	76686	130860	P00490	Maltodextrin phosphorylase	malP
7480900	5304000	7288900	P00509	Aspartate aminotransferase	aspC
207050	249490	266880	P00550	PTS system mannitol-specific EIICBA component;Mannitol permease IIC component;Mannitol-specific phosphotransferase enzyme IIB component;Mannitol-specific phosphotransferase enzyme IIA component	mtlA
286330	323870	331520	P00551	Aminoglycoside 3-phosphotransferase	aphA1
530410	620270	549310	P00561	Bifunctional aspartokinase/homoserine dehydrogenase 1;Aspartokinase;Homoserine dehydrogenase	thrA
967450	480650	829320	P00562	Bifunctional aspartokinase/homoserine dehydrogenase 2;Aspartokinase;Homoserine dehydrogenase	metL
1270700	1226000	1269000	P00579	RNA polymerase sigma factor rpoD	rpoD
166420	118120	208600	P00582	DNA polymerase I	polA
66821	40147	36179	P00805	L-asparaginase 2	ansB
1193000	997310	1151800	P00934	Threonine synthase	thrC
2804900	2105300	1509000	P00946	Mannose-6-phosphate isomerase	manA
82220	75297	102790	P00954;P67588;P67589	Tryptophan--tRNA ligase	trpS
871420	698990	770500	P02924	L-arabinose-binding periplasmic protein	araF
15193000	33435000	18839000	P02925	D-ribose-binding periplasmic protein	rbsB
5470800	3285900	27556000	P02930	Outer membrane protein tolC	tolC
200040	95892	78530	P02931	Outer membrane protein F	ompF
731530	1468400	810860	P03841	Maltose operon periplasmic protein	malM
178000	151480	97926	P04425;Q8FE30;P58578	Glutathione synthetase	gshB
495030	349680	476210	P04693	Aromatic-amino-acid aminotransferase	tyrB
7966300	7696000	9073800	P04825	Aminopeptidase N	pepN
0	186950	180430	P04968	L-threonine dehydratase biosynthetic IlvA	ilvA
4223700	3110900	2394900	P04983;Q0TAW0;Q1R4I3;Q8FBS3;Q8XAW7	Ribose import ATP-binding protein RbsA;Ribose import ATP-binding protein RbsA 1	rbsA;rbsA1
1916100	1617200	1820000	P05042;Q8FHA7;Q8X769	Fumarate hydratase class II	fumC
481900	360560	730480	P05458;Q8CVS2;Q8X6M8	Protease 3	ptrA
960320	516010	1212400	P05804	Beta-glucuronidase	uidA
401460	573050	663990	P06149	D-lactate dehydrogenase	dld
165090	138230	63930	P06612	DNA topoisomerase 1	topA
165970	383800	169450	P06715	Glutathione reductase	gor
2131700	3314700	3550500	P06959	Dihydrolipoyllysine-residue acetyltransferase component of pyruvate dehydrogenase complex	aceF
188170	213020	227430	P06987;Q8FG50;Q9S5G5	Histidine biosynthesis bifunctional protein HisB;Histidinol-phosphatase;Imidazoleglycerol-phosphate dehydratase	hisB
1976900	1585400	1374600	P06988;Q8FG52;Q8X8T3	Histidinol dehydrogenase	hisD
1450500	859330	1167000	P06996;Q8XE41;Q8CVW1	Outer membrane protein C	ompC
3928900	4328000	4553000	P06999	6-phosphofructokinase isozyme 2	pfkB
807000	960350	796710	P07001	NAD(P) transhydrogenase subunit alpha	pntA
1079900	783200	1000600	P07003	Pyruvate dehydrogenase [ubiquinone];Alpha-peptide	poxB
1082000	1149300	591460	P07014	Succinate dehydrogenase iron-sulfur subunit	sdhB
3086700	4032000	6519700	P07024	Protein UshA;UDP-sugar hydrolase;5-nucleotidase	ushA
2674700	1955600	3694500	P07118;Q8XCB3;Q8FAD1	Valine--tRNA ligase	valS
1786600	1774300	2694300	P07395;P59664;Q8XE32	Phenylalanine--tRNA ligase beta subunit	pheT
1009800	528100	844630	P07604	Transcriptional regulatory protein tyrR	tyrR
1632500	2646700	2908600	P07813;A7ZXR8;B1IYG6;B7UKT2;B7L9I6;B7M5G9;B7MRS9;B7N9P8;Q0TK31;Q8FJY9;A1A8R7;B7MFR5;Q1RER9;B5YQJ4;Q8XBN8;B7NM01;A7ZJ31	Leucine--tRNA ligase	leuS
107310	213180	204780	P07862;Q8X9Y6;Q8FL63	D-alanine--D-alanine ligase B	ddlB
0	347650	287560	P08142	Acetolactate synthase isozyme 1 large subunit	ilvB
271280	323850	310080	P08192	Bifunctional protein folC;Folylpolyglutamate synthase;Dihydrofolate synthase	folC
6974800	8513200	7950700	P08200	Isocitrate dehydrogenase [NADP]	icd
1573300	768830	2361100	P08201	Nitrite reductase [NAD(P)H] large subunit	nirB
78377	63448	46921	P08244;A7ZLA2;A7ZZM0;B1ITH3;B7L4B7;B7LY40;B7MLV7;B7N497;B7NVQ5;B7UR89;P58640;Q1RC84;B7MUC3;Q0TI84;Q8FHU2	Orotidine 5-phosphate decarboxylase	pyrF
2451400	7399000	4669100	P08331	2,3-cyclic-nucleotide 2-phosphodiesterase/3-nucleotidase	cpdB
491710	701480	472060	P08390	USG-1 protein	usg
1043100	1094800	568570	P08506	D-alanyl-D-alanine carboxypeptidase dacC	dacC
8768200	6530300	10149000	P08839	Phosphoenolpyruvate-protein phosphotransferase	ptsI
29664000	41344000	35202000	P08997	Malate synthase A	aceB
815410	286180	363540	P09127	Putative uroporphyrinogen-III C-methyltransferase	hemX
14589000	14329000	9837100	P09148	Galactose-1-phosphate uridylyltransferase	galT
166860	347160	155560	P09152	Respiratory nitrate reductase 1 alpha chain	narG
240460	129100	247610	P09169;P58603	Protease 7	ompT
1198800	1409700	1488700	P09372;A8A3C0;B1IVM0;B5Z231;B7LDK2;B7M983;B7MIV1;B7MYA6;B7N6J9;B7NSB2;B7UH62;Q0TEM6;Q1R8B1;Q7ABI1;Q8FEY9;A7ZQ54	Protein grpE	grpE
1802300	3688100	3041400	P09373	Formate acetyltransferase 1	pflB
141580	166920	139610	P09394	Glycerophosphoryl diester phosphodiesterase	glpQ
3093500	2786600	3296600	P09546	Bifunctional protein putA;Proline dehydrogenase;Delta-1-pyrroline-5-carboxylate dehydrogenase	putA
5442100	6015200	10421000	P09551	Lysine-arginine-ornithine-binding periplasmic protein	argT
757310	338530	107610	P09831	Glutamate synthase [NADPH] large chain	gltB
1432000	446510	711250	P09832	Glutamate synthase [NADPH] small chain	gltD
1166900	1606500	1712600	P0A3B1;P0A3B2;P0A3B3;P32132	GTP-binding protein TypA/BipA;GTP-binding protein typA/BipA	typA
166820	772360	793120	P0A4L5;P0A4L6;P0AEG4;P0AEG5	Thiol:disulfide interchange protein DsbA	dsbA
770630	610220	341590	P0A6A3;P0A6A4;P0A6A5	Acetate kinase	ackA
0	339030	214030	P0A6E9;P0A6F0	ATP-dependent dethiobiotin synthetase BioD 2	bioD2
2767000	1999000	2633800	P0A6J8;P0A6J9;Q8FKE3	D-alanine--D-alanine ligase A	ddlA
124420	349730	0	P0A717;P0A718;P0A719	Ribose-phosphate pyrophosphokinase	prs
0	233620	324750	P0A729;P58626;Q0TIY7;Q1RD70;Q8FIP6	Maf-like protein yceF;Maf-like protein yceF 1	yceF;yceF1
0	50541	54644	P0A794;P0A795;Q8FF18	Pyridoxine 5-phosphate synthase	pdxJ
963210	3548700	2918300	P0A7A9;P0A7B0;Q8FAG0	Inorganic pyrophosphatase	ppa
5429300	174530	6922200	P0A862;P0A863;P0A864	Thiol peroxidase	tpx
815340	909960	962690	P0A867;P0A868;P0A869	Transaldolase A	talA
4078300	5671600	7397800	P0A870;P0A871;K0BE10;Q8FLD1	Transaldolase B	talB
246160	129000	178890	P0A8A0;P67175;P67176;Q0TGW8;Q1RAS0	Probable transcriptional regulatory protein YebC	yebC
512550	577700	858040	P0A8N3;P0A8N4;Q8XD57	Lysine--tRNA ligase	lysS
2920700	2914500	3230500	P0A8N5;P0A8N6;Q8FAT5	Lysine--tRNA ligase, heat inducible	lysU
1293300	1639200	732290	P0A903	Outer membrane protein assembly factor BamC	bamC
455580	1275200	1136600	P0A905;P0A906	Outer membrane lipoprotein slyB	slyB
2015900	2774100	3292500	P0A910;P0A911	Outer membrane protein A	ompA
33174	0	52385	P0A912;P0A913	Peptidoglycan-associated lipoprotein	pal
93441	0	90097	P0A917;P0A918;P0A919	Outer membrane protein X	ompX
1513200	1278500	1646100	P0A953;P0A954	3-oxoacyl-[acyl-carrier-protein] synthase 1	fabB
514800	232200	177860	P0A988;P0A989;P0A990	DNA polymerase III subunit beta	dnaN
39446000	130440	360950	P0A991;P0A992	Fructose-bisphosphate aldolase class 1	fbaB
885570	122820	382400	P0A998;P0A999;P0A9A0	Ferritin-1	ftnA
2258900	2144400	2679200	P0A9A6;P0A9A7;P0A9A8	Cell division protein FtsZ	ftsZ
348760	525280	882190	P0A9A9;P0A9B0;P0A9B1	Ferric uptake regulation protein	fur
713600	1700500	1916500	P0A9B2;P0A9B3;P0A9B4	Glyceraldehyde-3-phosphate dehydrogenase A	gapA
1290000	3121100	3829700	P0A9C3	Aldose 1-epimerase	galM
124790	0	217910	P0A9C5;P0A9C6;P0A9C7	Glutamine synthetase	glnA
49960	46378	0	P0A9C9;P0A9D0	Fructose-1,6-bisphosphatase 1 class 2	glpX
0	111500	114370	P0A9D2;P0A9D3	Glutathione S-transferase GstA	gstA
0	245410	670260	P0A9E0;P0A9E1	Arabinose operon regulatory protein	araC
36825	0	71068	P0A9E5;P0A9E6;P0A9E7	Fumarate and nitrate reduction regulatory protein	fnr
85084000	103470000	102120000	P0A9G6;P0A9G7	Isocitrate lyase	aceA
20449	15101	22953	P0A9G8;P0A9G9	Transcriptional regulator modE	modE
746660	1264900	899320	P0A9J6;P0A9J7	Ribokinase	rbsK
359410	230930	324910	P0A9J8;P0A9J9	P-protein;Chorismate mutase;Prephenate dehydratase	pheA
590310	1283000	1853200	P0A9K3;P0A9K4;P0A9K5	PhoH-like protein	ybeZ
0	320710	81715	P0A9K9;P0A9L0;P0A9L1	FKBP-type peptidyl-prolyl cis-trans isomerase slyD	slyD
313540	1454300	810490	P0A9L3	FKBP-type 22 kDa peptidyl-prolyl cis-trans isomerase	fklB
1006700	873260	633730	P0A9M0;P0A9M1	Lon protease	lon
1892200	2224700	1709100	P0A9M8	Phosphate acetyltransferase	pta
4740100	5632400	1074200	P0A9P0;P0A9P1;P0A9P2	Dihydrolipoyl dehydrogenase	lpdA
508820	787820	486380	P0A9P4;P0A9P5	Thioredoxin reductase	trxB
1771900	1386600	1845400	P0A9Q1;P0A9Q2;P0A9Q3	Aerobic respiration control protein ArcA	arcA
26505000	26914000	23585000	P0A9Q7;P0A9Q8	Aldehyde-alcohol dehydrogenase;Alcohol dehydrogenase;Acetaldehyde dehydrogenase [acetylating];Pyruvate-formate-lyase deactivase	adhE
0	139830	187470	P0A9Q9;P0A9R0;Q8FCR6	Aspartate-semialdehyde dehydrogenase	asd
433190	311540	292680	P0A9S1;P0A9S2	Lactaldehyde reductase	fucO
0	326930	64192	P0A9S5;P0A9S6	Glycerol dehydrogenase	gldA
405210	346610	452450	P0A9T0;P0A9T1;P0A9T2	D-3-phosphoglycerate dehydrogenase	serA
0	94804	67129	P0A9T8;P0A9T9	Uncharacterized ABC transporter ATP-binding protein YbbA	ybbA
772300	672590	735870	P0A9U3;P0A9U4;P0A9U5	Uncharacterized ABC transporter ATP-binding protein YbiT	ybiT
3154200	2939900	3849400	P0A9W3;P0A9W4	Uncharacterized ABC transporter ATP-binding protein YjjK	yjjK
895980	843110	472030	P0A9X4;P0A9X5	Rod shape-determining protein MreB	mreB
0	20619	114950	P0AA01;P0AFG0;P0AFG1	Transcription antitermination protein NusG	nusG
5301000	2137000	2721900	P0AA04;P0AA05;P0AA06	Phosphocarrier protein HPr	ptsH
950490	785810	831260	P0AA16;P0AA17;P0AA18	Transcriptional regulatory protein OmpR	ompR
362610	504080	917320	P0AA25;P0AA26;P0AA27	Thioredoxin-1	trxA
64657	54915	81114	P0AAB6;P0AAB7	UTP--glucose-1-phosphate uridylyltransferase	galF
31922	38186	78354	P0AAC0;P0AAC1;P0AAC2	Universal stress protein E	uspE
1125800	1608400	1709800	P0AAI3;Q8X9L0	ATP-dependent zinc metalloprotease FtsH	ftsH
1080400	814210	925890	P0AAI5;P0AAI6;P0AAI7	3-oxoacyl-[acyl-carrier-protein] synthase 2	fabF
0	238880	460820	P0AAI9;P0AAJ0;Q8X8I7	Malonyl CoA-acyl carrier protein transacylase	fabD
51847	30056	0	P0AAJ5;P0AAJ6	Formate dehydrogenase-O iron-sulfur subunit	fdoH
6156200	604190	5910100	P0AAT9;P0AAU0;P0AAU1	Uncharacterized protein ybeL	ybeL
494420	463170	207560	P0AB28;P0AB29;P0AB30	Uncharacterized protein yceD	yceD
30318	0	95005	P0AB38;P0AB39	Penicillin-binding protein activator LpoB	lpoB
0	271340	152630	P0AB52;P0AB53	Protein ychN	ychN
82138	63341	0	P0AB67;P0AB68;P0AB69	NAD(P) transhydrogenase subunit beta	pntB
15142000	7983800	11640000	P0AB71;P0AB72	Fructose-bisphosphate aldolase class 2	fbaA
264200	208560	206360	P0AB77;P0AB78	2-amino-3-ketobutyrate coenzyme A ligase;Putative 8-amino-7-oxononanoate synthase/2-amino-3-ketobutyrate coenzyme A ligase	kbl
372120	661580	537310	P0AB89;P0AB90	Adenylosuccinate lyase	purB
223370	247080	318460	P0ABC3;P0ABC4;P0ABC5	Modulator of FtsH protease HflC;Protein HflC	hflC
2965400	2402700	3831200	P0ABC7;P0ABC8	Modulator of FtsH protease HflK;Protein HflK	hflK
6151100	1372500	4477400	P0ABD3;P0ABD4	Bacterioferritin	bfr
369340	338440	328770	P0ABH0;P0ABH1;P0ABH2	Cell division protein FtsA	ftsA
3478900	4828800	5738300	P0ABH7;P0ABH8	Citrate synthase	gltA
1617700	1290700	2053200	P0ABH9;P0ABI0;P0ABI1	ATP-dependent Clp protease ATP-binding subunit ClpA	clpA
0	37968	94384	P0ABJ1;P0ABJ2	Ubiquinol oxidase subunit 2	cyoA
5446300	7127000	6035200	P0ABK5;P0ABK6	Cysteine synthase A	cysK
455810	436480	435670	P0ABQ2;P0ABQ3	2-hydroxy-3-oxopropionate reductase	garR
0	62430	72164	P0ABU0;P0ABU1	1,4-Dihydroxy-2-naphthoyl-CoA synthase	menB
270760	178190	263980	P0ABU2;P0ABU3	GTP-dependent nucleic acid-binding protein engD	engD
744200	696820	1123500	P0ABU5	Enhancing lycopene biosynthesis protein 2	elbB
9603800	8139300	9312300	P0ABZ6;P0ABZ7;P0ABZ8;Q1RGE4	Chaperone surA	surA
8592900	6174400	8363300	P0AC33;P0AC34;Q8X4P8	Fumarate hydratase class I, aerobic	fumA
2425300	2145400	3185600	P0AC38;P0AC39;Q8XDS0	Aspartate ammonia-lyase	aspA
6784800	5108200	5181000	P0AC41;P0AC42;P0AC43	Succinate dehydrogenase flavoprotein subunit	sdhA
37088	74209	53211	P0AC47;P0AC48;P0AC49	Fumarate reductase iron-sulfur subunit	frdB
2624300	1920100	2079500	P0AC53;P0AC54;Q8XCJ6	Glucose-6-phosphate 1-dehydrogenase;Extracellular death factor;Glucose-6-phosphate 1-dehydrogenase	zwf
193120	766460	1855400	P0AC59;P0AC60;P0AC61	Glutaredoxin-2	grxB
176930	0	339660	P0AC62;P0AC63;P0AC64	Glutaredoxin-3	grxC
125810	69500	139300	P0AC86	Glycogen phosphorylase	glgP
884450	687200	620560	P0ACA3;P0ACA4;P0ACA5	Stringent starvation protein A	sspA
70500	114150	139750	P0ACB0;Q8FB22;Q8X5V3	Replicative DNA helicase	dnaB
626540	546360	0	P0ACB2	Delta-aminolevulinic acid dehydratase	hemB
924500	1081400	615920	P0ACD4;P0ACD5;P0ACD6	NifU-like protein	nifU
2043300	931910	1272800	P0ACF4;P0ACF5;P0ACF6	DNA-binding protein HU-beta	hupB
4212900	3619600	4397800	P0ACF8;P0ACF9;P0ACG0	DNA-binding protein H-NS	hns
0	282350	195930	P0ACG1;P0ACG2	DNA-binding protein stpA	stpA
110380	0	83407	P0ACJ0;P0ACJ1;P0ACJ2	Leucine-responsive regulatory protein	lrp
267540	1035800	698920	P0ACJ8;P0ACJ9;P0ACK0	Catabolite gene activator	crp
0	51401	57910	P0ACK2;P0ACK3;P0ACK4	Putative aga operon transcriptional repressor	agaR
32666	26006	0	P0ACL2;P0ACL3	Exu regulon transcriptional regulator	exuR
0	35415	57693	P0ACL9;P0ACM0;P0ACM1	Pyruvate dehydrogenase complex repressor	pdhR
1985400	1455700	1085900	P0ACX3	Putative monooxygenase ydhR	ydhR
491340	1792900	2874800	P0ACY3;P0ACY4;P0ACY5	Uncharacterized protein yeaG	yeaG
76950	163810	159100	P0AD12;P0AD13	Protein yeeZ	yeeZ
1977300	4631600	6122300	P0AD49;P0AD50;P0AD51	Ribosome-associated inhibitor A	raiA
1568600	231840	1923800	P0AD59;P0AD60	Inhibitor of vertebrate lysozyme	ivy
4919100	3016700	4162600	P0AD61;P0AD62	Pyruvate kinase I	pykF
39831	0	139690	P0ADA1;P0ADA2	Acyl-CoA thioesterase I	tesA
1107400	1075200	1477800	P0ADA3	Murein hydrolase activator NlpD	nlpD
425340	0	469570	P0ADB1;P0ADB2	Osmotically-inducible lipoprotein E	osmE
9008700	6342400	13554000	P0ADE6;P0ADE7	Uncharacterized protein ygaU	ygaU
30494	41222	50475	P0ADG4;P0ADG5;P0ADG6	Inositol-1-monophosphatase	suhB
872580	399770	348830	P0ADG7;P0ADG8	Inosine-5-monophosphate dehydrogenase	guaB
0	38377	33630	P0ADQ2;P0ADQ3;P0ADQ4	Uncharacterized protein yiiD	yiiD
3078300	2621600	1941200	P0ADS6;P0ADS7	Uncharacterized protein yggE	yggE
930020	857130	635860	P0ADS9;P0ADT0;P0ADT1	Uncharacterized protein yggN	yggN
678760	325120	372630	P0ADT5;P0ADT6;P0ADT7	Uncharacterized protein ygiC	ygiC
545150	563930	1181100	P0ADU2;P0ADU3	Probable quinol monooxygenase ygiN	ygiN
8491800	11800000	3980800	P0ADU5;P0ADU6	Protein ygiW	ygiW
666530	1337400	265740	P0ADV7	Probable phospholipid-binding protein mlaC	mlaC
337780	0	107870	P0ADX1;P0ADX2;P0ADX3	Protein yhfA	yhfA
3954500	6569200	7837100	P0ADY1;P0ADY2	Peptidyl-prolyl cis-trans isomerase D	ppiD
2509800	2587600	2290200	P0AE06;P0AE07	Acriflavine resistance protein A	acrA
2884000	10324000	16723000	P0AE08;P0AE09;P0AE10	Alkyl hydroperoxide reductase subunit C	ahpC
0	91343	29376	P0AE18;P0AE19;P0AE20	Methionine aminopeptidase	map
121140	188690	447410	P0AE78;P0AE79;P0AE80	Magnesium and cobalt efflux protein CorC	corC
401920	301370	1819700	P0AE85;P0AE86	Periplasmic protein CpxP	cpxP
0	96326	566770	P0AE88;P0AE89	Transcriptional regulatory protein CpxR	cpxR
254580	258700	148770	P0AEB2;P0AEB3;P0AEB4	D-alanyl-D-alanine carboxypeptidase dacA	dacA
126230	125810	148830	P0AEC3;P58363	Aerobic respiration control sensor protein ArcB	arcB
36426000	32849000	31335000	P0AEE5;P0AEE6	D-galactose-binding periplasmic protein	mglB
1025300	835230	843410	P0AEG6;P0AEG7	Thiol:disulfide interchange protein DsbC	dsbC
0	693050	361570	P0AEJ6;P0AEJ7	Ethanolamine ammonia-lyase heavy chain	eutB
3248100	1350000	2987400	P0AEK2	3-oxoacyl-[acyl-carrier-protein] reductase FabG	fabG
666810	539040	1153900	P0AEK4;P0AEK5	Enoyl-[acyl-carrier-protein] reductase [NADH] FabI	fabI
0	62165	41560	P0AEL6;P0AEL7	Ferrienterobactin-binding periplasmic protein	fepB
5361800	5307900	4789400	P0AEM9;P0AEN0	Cystine-binding periplasmic protein	fliY
50948	84618	86584	P0AEN1;P0AEN2;P0AEN3	NAD(P)H-flavin reductase	fre
365270	394530	615060	P0AEP3;P0AEP4;P0AEP5	UTP--glucose-1-phosphate uridylyltransferase	galU
0	523110	2496100	P0AEQ1;P0AEQ2	Protein glcG	glcG
8250700	7416200	5526200	P0AEQ3;P0AEQ4;P0AEQ5	Glutamine-binding periplasmic protein	glnH
1504900	1490900	1723000	P0AES4	DNA gyrase subunit A	gyrA
419780	526260	710020	P0AES6;P0AES7	DNA gyrase subunit B	gyrB
3225000	2779500	2758200	P0AET8;P0AET9	7-alpha-hydroxysteroid dehydrogenase	hdhA
227950	183610	254770	P0AEU0;P0AEU1;P0AEU2	Histidine-binding periplasmic protein	hisJ
7828600	6897600	9128200	P0AEW9;P0AEX0;P0AEX1	1-phosphofructokinase	fruK
3372800	2931200	2659200	P0AEX9;P0AEY0	Maltose-binding periplasmic protein	malE
997980	904860	858800	P0AEZ3;P0AEZ4;P0AEZ5	Septum site-determining protein MinD	minD
79269	82699	221080	P0AEZ9;P0AF00	Molybdenum cofactor biosynthesis protein B	moaB
0	134500	192240	P0AF03;P0AF04	Molybdopterin adenylyltransferase	mog
209650	184640	172430	P0AF08;P0AF09	Protein mrp	mrp
1544700	895980	139290	P0AF18;P0AF19	N-acetylglucosamine-6-phosphate deacetylase	nagA
78722	65129	82718	P0AF20;P0AF21;P0AF22	N-acetylglucosamine repressor	nagC
1200200	1739500	2065200	P0AF28;P0AF29;P0AF30	Nitrate/nitrite response regulator protein NarL	narL
626340	635230	800760	P0AF50;P0AF51	Uncharacterized protein yjbR	yjbR
0	89806	11988	P0AF67;P0AF68	UPF0079 ATP-binding protein yjeE	yjeE
13837000	9088500	8281900	P0AFF6;P0AFF7;P0AFF8	Transcription elongation protein nusA	nusA
1620400	966300	1878200	P0AFG3;P0AFG4;P0AFG5	2-oxoglutarate dehydrogenase E1 component	sucA
7189900	8330300	6214200	P0AFG6;P0AFG7	Dihydrolipoyllysine-residue succinyltransferase component of 2-oxoglutarate dehydrogenase complex	sucB
28090000	24127000	24709000	P0AFG8;P0AFG9	Pyruvate dehydrogenase E1 component	aceE
76545000	71279000	52352000	P0AFH8;P0AFH9	Osmotically-inducible protein Y	osmY
0	85529	175550	P0AFJ1;P0AFJ2;P0AFJ3	Protein phnA	phnA
693200	912380	823490	P0AFK0;P0AFK1	Protein pmbA	pmbA
2473700	3940700	1987900	P0AFK9	Spermidine/putrescine-binding periplasmic protein	potD
187290	0	191620	P0AFL6;P0AFL7;P0AFL8	Exopolyphosphatase	ppx
685610	544280	913840	P0AFM6;P0AFM7	Phage shock protein A	pspA
1226200	2188800	1298900	P0AFP6;P0AFP7;P0AFP8	UPF0135 protein ybgI	ybgI
272090	272400	326660	P0AFU4;P0AFU5	Transcriptional regulatory protein GlrR;Transcriptional regulatory protein QseF	glrR;qseF
1168600	648500	449050	P0AFU8	Riboflavin synthase alpha chain	ribE
0	98210	77429	P0AFW8	Protein rof	rof
52470	109880	108000	P0AFX9;P0AFY0	Sigma-E factor regulatory protein rseB	rseB
670310	1152900	385760	P0AG07;P0AG08;P0AG09	Ribulose-phosphate 3-epimerase	rpe
1339900	1394500	1466100	P0AG30;P0AG31;P0AG32	Transcription termination factor Rho	rho
18120000	21884000	18449000	P0AG67;P0AG68;P0AG69	30S ribosomal protein S1	rpsA
1739400	1785400	2239000	P0AG80;P0AG81;Q0TC07;Q1R5H5;Q8CVL9;A1AGY4	sn-glycerol-3-phosphate-binding periplasmic protein ugpB	ugpB
308490	713240	501270	P0AG82	Phosphate-binding protein pstS	pstS
412690	325280	648010	P0AG84;P0AG85	Uncharacterized oxidoreductase yghA	yghA
1107500	1267200	1263500	P0AG90;P0AG91	Protein translocase subunit SecD	secD
37672	36731	59920	P0AGB0;P0AGB1	Phosphoserine phosphatase	serB
50710	0	59285	P0AGB6;P0AGB7;P0AGB8	RNA polymerase sigma-E factor	rpoE
143810	278810	208660	P0AGC3;P0AGC4	Soluble lytic murein transglycosylase	slt
0	525430	1373300	P0AGD1;P0AGD2	Superoxide dismutase [Cu-Zn]	sodC
4253100	2603700	11322000	P0AGD3;P0AGD4;P0AGD5	Superoxide dismutase [Fe]	sodB
0	42482	28520	P0AGD7;P0AGD8;P0AGD9	Signal recognition particle protein	ffh
0	189880	144760	P0AGE0;P0AGE1;P0AGE2	Single-stranded DNA-binding protein	ssb
7048500	7281800	7002100	P0AGE9;P0AGF0;P0AGF1	Succinyl-CoA ligase [ADP-forming] subunit alpha	sucD
428340	421250	88052	P0AGG2;P0AGG3	Acyl-CoA thioesterase 2	tesB
0	369070	230470	P0AGG4;P0AGG5;P0AGG6	Thioredoxin-2	trxC
1548700	1151300	2535600	P0AGG8;P0AGG9	Protein tldD	tldD
31233	24546	0	P0C0K3;P0C0K4;Q8X8H9	Protein rdoA	rdoA
102570	1355400	609320	P0C0L2	Peroxiredoxin osmC	osmC
4387200	32408000	39696000	P0C0V0;P0C0V1	Periplasmic serine endoprotease DegP	degP
196460	218590	416830	P0DMC7;P69408;P69409	Capsular synthesis regulator component B	rcsB
314190	326080	327590	P10100;Q8XBQ1	Rare lipoprotein A	rlpA
80745	293960	0	P10121	Signal recognition particle receptor FtsY	ftsY
190020	125440	381220	P10384;Q8XCN6	Long-chain fatty acid transport protein	fadL
0	282610	437410	P11349	Respiratory nitrate reductase 1 beta chain	narH
333440	620150	157160	P11880	UDP-N-acetylmuramoyl-tripeptide--D-alanyl-D-alanine ligase	murF
77422	143970	172550	P12281	Molybdopterin molybdenumtransferase	moeA
1529900	1909000	2647800	P12758	Uridine phosphorylase	udp
98799	71102	33478	P12994	UPF0098 protein ybhB	ybhB
369310	389280	412210	P13009	Methionine synthase	metH
712940	570600	441300	P14900;Q0TLQ1;Q1RGA7;Q8FL65;Q8X9Y9	UDP-N-acetylmuramoylalanine--D-glutamate ligase	murD
410960	601830	507460	P15034	Xaa-Pro aminopeptidase	pepP
0	110910	196850	P15038	Helicase IV	helD
368740	328690	574970	P15078	Carbon starvation protein A	cstA
5840800	4635400	5237900	P15288	Cytosol non-specific dipeptidase	pepD
649700	997810	2207000	P16095	L-serine dehydratase 1	sdaA
4103000	2636200	3727000	P16659;A7ZHT6;A7ZWE2;B1IQE6;B7M1Z9;B5Z0H4;Q8X8W2;B7LHA4;A1A7N8;B7MBH6;B7MP55;B7N862;B7NKX8;B7UJ96;Q0TLD7;Q1RFZ4;Q8FKZ4	Proline--tRNA ligase	proS
300780	283110	132200	P16681	Protein phnB	phnB
312750	516780	312330	P16700	Thiosulfate-binding protein	cysP
1427500	1459500	2255900	P17169;Q8FBT4;Q8XEG2	Glucosamine--fructose-6-phosphate aminotransferase [isomerizing]	glmS
187800	86225	136730	P18956	Gamma-glutamyltranspeptidase;Gamma-glutamyltranspeptidase large chain;Gamma-glutamyltranspeptidase small chain	ggt
12598000	13587000	12759000	P19926	Glucose-1-phosphatase	agp
4405800	8327400	10196000	P20966	PTS system fructose-specific EIIBC component;Fructose-specific phosphotransferase enzyme IIB component;Fructose permease IIC component	fruA
52240000	42819000	65540000	P21179	Catalase HPII	katE
82335	113900	325660	P21362	Protein yciF	yciF
158040	0	120280	P21363	Protein yciE	yciE
152300	909120	960370	P21367	Uncharacterized protein ycaC	ycaC
209380	64384	321130	P21499	Ribonuclease R	rnr
610700	690280	1660700	P21513	Ribonuclease E	rne
1803400	3438100	3351400	P21599	Pyruvate kinase II	pykA
0	696050	1509800	P21888;A1A8J2;A7ZIT5;A7ZXI1;B1IZ75;B7L7F3;B7M4M9;B7ME49;B7MRI9;B7N980;B7NL20;B7UKK3;Q0TKB5;Q1RF08;Q8FK44;B5YPP1;Q8XCT9	Cysteine--tRNA ligase	cysS
0	52093	62533	P22106	Asparagine synthetase B [glutamine-hydrolyzing]	asnB
437570	273450	430030	P22188;Q8X9Z2;Q8FL67	UDP-N-acetylmuramoyl-L-alanyl-D-glutamate--2,6-diaminopimelate ligase	murE
0	22941	60169	P22255;Q8FAG5;Q8XCG6	3(2),5-bisphosphate nucleotidase CysQ	cysQ
1419200	1625600	2288400	P22256	4-aminobutyrate aminotransferase GabT	gabT
0	113130	95179	P23830	CDP-diacylglycerol--serine O-phosphatidyltransferase	pssA
693500	721160	922750	P23836;Q8CXZ9;Q8X738	Transcriptional regulatory protein phoP	phoP
280460	208370	213580	P23839	UPF0701 protein yicC	yicC
4194300	5398800	3525600	P23843	Periplasmic oligopeptide-binding protein	oppA
8732900	9464100	5574600	P23847	Periplasmic dipeptide transport protein	dppA
572570	543680	396580	P23865	Tail-specific protease	prc
61110	0	1276400	P23869	Peptidyl-prolyl cis-trans isomerase B	ppiB
1022400	987780	1203700	P23893;A1A7K0;A7ZHP6;A7ZWA2;B1IQI6;B5Z0D4;B7LGL6;B7M195;B7MBD7;B7MP16;B7N823;B7NIB7;B7UIK1;Q0TLH7;Q1RG34;Q8FL16;Q8X4V5	Glutamate-1-semialdehyde 2,1-aminomutase	hemL
782390	1094300	1129300	P24171	Peptidyl-dipeptidase dcp	dcp
77216	58723	178650	P24182;Q8X9B6	Biotin carboxylase	accC
752480	526390	626450	P24232;Q7ABK6;Q8FF30	Flavohemoprotein	hmp
2755600	1275800	2151100	P24255	RNA polymerase sigma-54 factor	rpoN
9538100	5448000	7810800	P25516	Aconitate hydratase 1	acnA
0	32098	85937	P25519	GTPase HflX	hflX
320050	207690	943110	P25526	Succinate-semialdehyde dehydrogenase [NADP(+)] GabD	gabD
14341000	18055000	28909000	P25553	Lactaldehyde dehydrogenase	aldA
0	43068	46965	P25748	HTH-type transcriptional regulator GalS	galS
149270	101240	240710	P25894	Uncharacterized metalloprotease yggG	yggG
342540	328480	353810	P26646	Putative quinone oxidoreductase YhdH	yhdH
482410	621970	721990	P27250	Uncharacterized zinc-type alcohol dehydrogenase-like protein YjgB	yjgB
3658400	7782000	6102900	P27298	Oligopeptidase A	prlC
773860	1287300	513860	P27302	Transketolase 1	tktA
722330	236620	734680	P27431	Uncharacterized protein ycfD	ycfD
1462900	1780700	6779700	P27550;Q8FAY8;Q8X5T5	Acetyl-coenzyme A synthetase	acs
103840	107190	82159	P27829;P67066	UDP-N-acetyl-D-mannosamine dehydrogenase	wecC
106680	157750	100830	P28249	Protein AsmA	asmA
193700	117890	122870	P28304	Quinone oxidoreductase 1	qorA
132280	294410	215610	P28635;Q8X8V9	D-methionine-binding lipoprotein metQ	metQ
92668	73800	75721	P28861	Ferredoxin--NADP reductase	fpr
93215	123670	114070	P28904	Trehalose-6-phosphate hydrolase	treC
0	108690	72834	P29012;Q8X4I9;P59237	Alanine racemase, catabolic	dadX
499270	276760	270940	P29013	Uncharacterized protein ycgB	ycgB
74548	315330	0	P30177	Uncharacterized protein ybiB	ybiB
102910	77028	124750	P30744	L-serine dehydratase 2	sdaB
130710	0	83184	P30749	Molybdopterin synthase catalytic subunit	moaE
1856700	806870	1258000	P30859	Putative ABC transporter arginine-binding protein 2	artI
0	197140	176260	P30860	ABC transporter arginine-binding protein 1	artJ
108760	129830	184920	P30871	Uncharacterized protein ygiF	ygiF
263610	0	119620	P30958	Transcription-repair-coupling factor	mfd
0	92154	56170	P31069	Voltage-gated potassium channel Kch	kch
0	3026800	2027900	P31130	Uncharacterized protein ydeI	ydeI
506740	1365400	831770	P31133	Putrescine-binding periplasmic protein	potF
476630	612450	341970	P31142;P58388	3-mercaptopyruvate sulfurtransferase	sseA
373840	274740	406400	P31224	Acriflavine resistance protein B	acrB
356680	365980	372910	P31433	Uncharacterized protein yicH	yicH
206780	0	159340	P31460	Galactonate operon transcriptional repressor	dgoR
159210	135530	199910	P31678	Trehalose-6-phosphate phosphatase	otsB
0	188520	78029	P31802	Nitrate/nitrite response regulator protein NarP	narP
88575	47146	85270	P31808	Uncharacterized oxidoreductase yciK	yciK
1237000	1119900	976760	P31979	NADH-quinone oxidoreductase subunit F	nuoF
312710	144330	170600	P32176	Formate dehydrogenase-O major subunit	fdoG
0	122490	58658	P33025	Pseudouridine-5-phosphate glycosidase	psuG
416400	511000	500880	P33362	Putative osmoprotectant uptake system substrate-binding protein osmF	osmF
3136000	3017200	2614900	P33363	Periplasmic beta-glucosidase	bglX
1343400	711880	1127000	P33570	Transketolase 2	tktB
592140	426440	207710	P33590	Nickel-binding periplasmic protein	nikA
2015400	1201000	2273300	P33602;Q8FFJ9;Q8XCX2	NADH-quinone oxidoreductase subunit G	nuoG
25180000	15330000	10272000	P35340	Alkyl hydroperoxide reductase subunit F	ahpF
587980	225700	0	P36649	Blue copper oxidase CueO	cueO
24501000	24285000	13402000	P36683	Aconitate hydratase 2	acnB
2655900	2163800	1545200	P36938	Phosphoglucomutase	pgm
458850	547250	691870	P37095;A1AE61;A8A329;B1IWD8;B7MI07;B7N6B0;Q1R8K9;A7ZPW6;B7LDB5;B7M7M6;B7NRH2;B7MYF7;B7UGW9;Q0TEW2;Q8FF47;B5Z0Z6;P58473	Peptidase B	pepB
0	172520	147290	P37177	Phosphoenolpyruvate-protein phosphotransferase ptsP	ptsP
34209	0	24127	P37194	Outer membrane protein slp	slp
260940	291630	180370	P37329	Molybdate-binding periplasmic protein	modA
3536100	3289900	2349000	P37330;Q8FDN6	Malate synthase G	glcB
261170	1036500	987630	P37349	PTS-dependent dihydroxyacetone kinase, phosphotransferase subunit dhaM;Phosphocarrier protein HPr;Phosphotransferase enzyme IIA component	dhaM
316630	324000	211070	P37387	D-xylose-binding periplasmic protein	xylF
99932	106210	206460	P37440;Q8XBJ4	Oxidoreductase ucpA	ucpA
0	24691	51779	P37595	Isoaspartyl peptidase;Isoaspartyl peptidase subunit alpha;Isoaspartyl peptidase subunit beta	iaaA
8740400	4500400	5073900	P37648	Protein yhjJ	yhjJ
944070	257760	670690	P37685	Aldehyde dehydrogenase B	aldB
279330	292300	259030	P37744	Glucose-1-phosphate thymidylyltransferase 1	rmlA1
360350	129290	196870	P37759	dTDP-glucose 4,6-dehydratase 1	rfbB
4231500	6161200	7833500	P37902	Glutamate/aspartate periplasmic-binding protein	gltI
0	1059600	320650	P37903;P0A4P6;P0A4P7;Q0TI19	Universal stress protein F	uspF
265050	348350	204830	P38489	Oxygen-insensitive NAD(P)H nitroreductase	nfnB
8123900	7669900	8054800	P39099	Periplasmic pH-dependent serine endoprotease DegQ	degQ
0	42810	69661	P39172	High-affinity zinc uptake system protein znuA	znuA
328410	480460	431380	P39173	Putative glucose-6-phosphate 1-epimerase	yeaD
41483	83673	61846	P39176	Probable L,D-transpeptidase ErfK/SrfK	erfK
0	5728900	3339100	P39177;Q8FK07;Q8XBT3	Universal stress protein G	uspG
0	287700	285240	P39180	Antigen 43;Antigen 43 alpha chain;Antigen 43 beta chain	flu
296280	0	636530	P39187	Uncharacterized protein ytfJ	ytfJ
227520	207020	212830	P39199	50S ribosomal protein L3 glutamine methyltransferase	prmB
212090	273820	215040	P39315	Quinone oxidoreductase 2	qorB
513720	264300	125400	P39321	Uncharacterized protein ytfN	ytfN
1178500	2071000	2339100	P39325	ABC transporter periplasmic-binding protein ytfQ	ytfQ
94626	247650	62244	P39371;A1AJH6;A7ZVK8;Q0T900;Q1R2K5;Q8CVG5;Q8X554;A8A834	N-acetylneuraminate epimerase	nanM
501580	536750	611100	P39831;Q8FHD2;Q8X505	NADP-dependent 3-hydroxy acid dehydrogenase YdfG;NADP-dependent L-serine/L-allo-threonine dehydrogenase ydfG	ydfG
0	51006	122050	P39838	Sensor-like histidine kinase RcsD	rcsD
127040	42017	63846	P40710	Lipoprotein NlpE	nlpE
350460	172030	227730	P40874;A1A9V4;A7ZKG4;A7ZZ17;B1IV43;B7MIK0;B7NL75;Q0TJ15;Q1RD98;Q8FIR3;B7NAT4;B5YVS9;P58523;B7LFZ3;B7M934;B7MTJ0;B7UP73	N-methyl-L-tryptophan oxidase	solA
505630	265820	547290	P42593	2,4-dienoyl-CoA reductase [NADPH]	fadH
0	209990	119610	P42641;A1AG86;B5YS72;B7MBV2;Q0TCS7;Q8FD82;Q8X9K7;Q1R6F4	GTPase ObgE/CgtA;GTPase obg	obgE;obg
3021100	2665400	3202900	P45464;Q8FDA1	Penicillin-binding protein activator LpoA	lpoA
621450	1115900	854170	P45523;P65764;P65765	FKBP-type peptidyl-prolyl cis-trans isomerase fkpA	fkpA
1914800	1869200	1197000	P45955	Uncharacterized protein YbgF	ybgF
0	224830	230930	P46130	Putative acyl-CoA thioester hydrolase ybhC	ybhC
329890	208580	256890	P46837	Protein yhgF	yhgF
0	189330	193060	P46852;P58116	Quercetin 2,3-dioxygenase	yhhW
43040	44832	78718	P46853	Uncharacterized oxidoreductase YhhX	yhhX
0	56753	37293	P52108	Transcriptional regulatory protein RstA	rstA
143820	102940	142700	P52643	D-lactate dehydrogenase	ldhA
174210	205540	172110	P52647	Probable pyruvate-flavodoxin oxidoreductase	ydbK
0	177820	89891	P60546;P60547;Q0TBG1;Q1R4U3;Q8XD88	Guanylate kinase	gmk
324430	199610	67498	P61517	Carbonic anhydrase 2	can
94389	0	214480	P61949;P61950;P61951	Flavodoxin-1	fldA
93631000	86706000	74175000	P63284;P63285;P63286	Chaperone protein ClpB	clpB
0	47580	116710	P63389;P63390	Uncharacterized ABC transporter ATP-binding protein YheS	yheS
174330	59139	52957	P64451;P64452	Uncharacterized lipoprotein ydcL	ydcL
0	35200	31786	P64554;P64555	7-carboxy-7-deazaguanine synthase	queE
95038	0	149800	P64596;P64597;P64598	Uncharacterized protein yraP	yraP
0	55299	29728	P64624;P64625	Uncharacterized protein yheO	yheO
141040	824010	501420	P65367;P65368	Uncharacterized protein yqcA	yqcA
0	293830	205830	P66948;Q8XAD2	TPR repeat-containing protein yfgC	yfgC
74518	74658	74024	P67080;P67081;P67082	UPF0001 protein yggS	yggS
1862400	1815700	2212500	P69776;P69777;P69778	Major outer membrane lipoprotein Lpp;Major outer membrane lipoprotein	lpp
4237900	70702	5045400	P69783;P69784	Glucose-specific phosphotransferase enzyme IIA component	crr
2604700	5394400	3992600	P69797;P69798;P69799	PTS system mannose-specific EIIAB component;Mannose-specific phosphotransferase enzyme IIA component;Mannose-specific phosphotransferase enzyme IIB component	manX
914410	573630	876370	P69811;P69812	Multiphosphoryl transfer protein;Phosphocarrier protein HPr;Fructose-specific phosphotransferase enzyme IIA component	fruB
0	158570	360200	P69829	Nitrogen regulatory protein	ptsN
345570	612100	549620	P69924;P69925	Ribonucleoside-diphosphate reductase 1 subunit beta	nrdB
4291200	7262200	8913000	P75682	Probable 2-keto-3-deoxy-galactonate aldolase YagE	yagE
0	490330	1032400	P75818	Uncharacterized lipoprotein ybjP	ybjP
126430	132450	58494	P75823;P58319	Low specificity L-threonine aldolase	ltaE
297200	142820	219230	P76015	PTS-dependent dihydroxyacetone kinase, dihydroxyacetone-binding subunit dhaK	dhaK
168800	227870	265910	P76097	Uncharacterized protein ydcJ	ydcJ
261960	102570	170650	P76108	Putative ABC transporter periplasmic-binding protein ydcS	ydcS
0	86752	51472	P76113	NADPH-dependent curcumin reductase	curA
880450	583370	402650	P76116;Q8X9X2	Uncharacterized protein YncE	yncE
0	85198	214600	P76128	Probable D,D-dipeptide-binding periplasmic protein ddpA	ddpA
280810	1736600	1111600	P76177	Protein ydgH	ydgH
0	39158	87189	P76187	Oxidoreductase YdhF	ydhF
298030	489740	450080	P76193	Probable L,D-transpeptidase YnhG	ynhG
105210	104000	140370	P76223	Protein ynjB	ynjB
243340	256060	279410	P76268	Transcriptional regulator kdgR	kdgR
477870	0	201270	P76270	Free methionine-R-sulfoxide reductase	msrC
0	919070	926330	P76402;Q8FG00;Q8X7I0	UPF0339 protein yegP	yegP
260130	451710	761900	P76418	Uncharacterized protein yegU	yegU
309210	596480	831260	P76419	Uncharacterized sugar kinase YegV	yegV
447870	662620	451640	P76440;Q8X645	NAD-dependent dihydropyrimidine dehydrogenase sunbunit PreT;NAD-dependent dihydropyrimidine dehydrogenase subunit PreT	preT
124930	229420	124400	P76536	Probable deferrochelatase/peroxidase YfeX	yfeX
5890900	6841800	5120800	P76558	NADP-dependent malic enzyme	maeB
197200	513780	285500	P76576	UPF0070 protein yfgM	yfgM
2323400	2114800	1516800	P76578	Uncharacterized lipoprotein yfhM	yfhM
0	71063	35787	P77150;Q0THJ1;Q1RBF9;Q8FH89;Q8X649	Pyridoxamine kinase	pdxY
510100	456790	484160	P77202;P58320	Thiol:disulfide interchange protein DsbG	dsbG
70100	112520	41800	P77247;Q7ADF8	2-deoxyglucose-6-phosphate phosphatase	yniC
0	21694	43165	P77258	N-ethylmaleimide reductase	nemA
343350	345990	136450	P77269	ABC transporter periplasmic-binding protein yphF	yphF
272700	202500	339860	P77316	Uncharacterized zinc-type alcohol dehydrogenase-like protein YbdR	ybdR
320400	438790	350700	P77318	Uncharacterized sulfatase ydeN	ydeN
227910	231590	108710	P77348	Periplasmic murein peptide-binding protein	mppA
598030	535720	610490	P77395	Uncharacterized protein ybbN	ybbN
937390	732460	897510	P77499	Probable ATP-dependent transporter SufC	sufC
1647700	1261400	2355100	P77552;Q8X621	Uncharacterized protein ydhQ	ydhQ
4365300	2621500	2205000	P77596	Uncharacterized protein YagF	yagF
0	293740	289720	P77712	Long-chain acyl-CoA thioesterase FadM	fadM
200320	83008	609900	P77713	Putative beta-xylosidase	yagH
955840	493760	446860	P77735	Uncharacterized oxidoreductase YajO	yajO
986230	718900	1252200	P77774	Outer membrane protein assembly factor BamB	bamB
10894000	6419200	7007000	P77804	Protein ydgA	ydgA
0	224120	106410	P78067	Thiosulfate sulfurtransferase YnjE	ynjE
2092200	1950800	1396900	Q0TFZ6;Q8FFY7;A8A1W1;B1IYY4;B5YV43;B7M477;B7NPN7;P0C8J6;Q8X4R2;A7ZNR5;B7NCC6;A1ACW2;B7MEF1;Q1R9X7;B7L9W7;B7UFB3	D-tagatose-1,6-bisphosphate aldolase subunit GatY	gatY
386030	326850	348190	Q46829	6-phospho-beta-glucosidase BglA	bglA
227790	727600	76230	Q46851	Uncharacterized protein yghZ	yghZ
454390	284240	342220	Q46856	Alcohol dehydrogenase YqhD	yqhD
772640	694840	947710	Q46857;Q8XBT6	2,5-diketo-D-gluconic acid reductase A	dkgA
421240	323810	526440	Q46868	Uncharacterized protein yqiC	yqiC
100370	65294	50541	Q46939	Probable acetyl-CoA acetyltransferase	yqeF
212360	150550	130680	Q47622	Peptide transport periplasmic protein sapA	sapA

## Sheet: GCU(Ser)-1
LFQ1-	LFQ2-	LFQ3-	Protein IDs	Protein names	Gene names
11661000	10905000	5304400	A1A766;A7ZHA4;A7ZVV7;B1IRG0;P0A6Y8;P0A6Y9;P0A6Z0;Q0TLX5;Q1RGI8	Chaperone protein DnaK	dnaK
28584000	19993000	16087000	A1AE82;A7ZPZ4;A8A359;B1IVS6;B5Z123;B7LDE3;B7M8A7;B7MIN5;B7MYI0;B7N6D8;B7NRK2;B7UGZ1;P0A825;P0A826;Q0TET8;Q1R8I4;Q8XA55	Serine hydroxymethyltransferase	glyA
2274500	588140	1757200	A1AEW7;A7ZQM2;A8A3R4;B1IU62;B5Z3E3;B7LEJ8;B7LXJ5;B7MLA0;B7MZ75;B7N715;B7NV69;B7UHJ5;P0A6P9;P0A6Q0;P0A6Q1;Q0TE80;Q1R7R4	Enolase	eno
21000000	7174100	6740600	A1AFB0;A7ZR34;B1IT77;P0A799;P0A7A0;Q0TDT0;Q8XD03;A8A466	Phosphoglycerate kinase	pgk
1636000	5909000	3552400	A1AGC9;A7ZSD0;A8A545;B1IQP3;B5YSW2;B7LHU4;B7M0U8;B7MBZ7;B7N0M1;B7NDL4;B7NKU9;B7UJW8;P61889;P61890;P61891;Q1R6A3;Q0TCN0	Malate dehydrogenase	mdh
4921200	3000000	2939000	A1AGI6;A7ZSI4;A8A5A0;P0A7Z4;P0A7Z5;P0A7Z6;Q0TCG6;Q1R637	DNA-directed RNA polymerase subunit alpha	rpoA
35289000	37300000	39737000	A1AGM6;A1AIF3;A7ZSL4;A8A5E6;A8A779;B1IPW0;B1IVA7;P0A6N2;P0A6N3;P0CE47;P0CE48;Q0TA85;Q0TCC0;Q1R5U4;Q1R5Y2;A7ZUJ2	Elongation factor Tu 1;Elongation factor Tu 2;Elongation factor Tu	tuf1;tuf2;tufA;tufB
3168600	3689500	2526300	A1AGM7;A7ZSL5;A8A5E7;B1IPV9;B1LHE0;B1X6J0;B5YTP7;B6I240;B7L4L1;B7M1P1;B7MCV5;B7N0X6;B7NLP5;B7UK50;C4ZUJ5;P0A6M8;P0A6M9;P0A6N0;Q0TCB9;Q1R5U3;B7NDU8	Elongation factor G	fusA
1199500	0	1368600	A1AHR4;A7ZTU4;B1IX06;B5YXD6;B7L882;B7M588;B7MGF2;B7N2H1;B7NF48;B7NR34;B7UMJ7;P0ABB4;P0ABB5;P0ABB6;Q0TAX7;Q1R4K2;A8A6J5	ATP synthase subunit beta	atpD
17087000	0	16996000	A1AIC1;A7ZUG1;A8A750;B1IVD5;P13029;Q0TAB7;Q1R3X0;Q7A978;Q8FBA9	Catalase-peroxidase;Catalase-peroxidase 1	katG;katG1
36474000	28041000	20892000	A1AJ51;A7ZV12;A8A7N9;B1ITQ5;B5Z2F2;B7LC02;B7M8Q4;B7MKU8;B7MSV9;B7NG81;B7NTK2;B7UPW3;P0A6F5;P0A6F6;P0A6F7;Q1R3B6	60 kDa chaperonin 1;60 kDa chaperonin	groL1;groL
1766500	2110000	920710	A1AJV0;A7ZVS6;A8A8B2;B1IS36;B5Z4R5;B7LEM9;B7LXU5;B7MNJ0;B7MTC9;B7NH51;B7NW63;P0A6K6;P0A6K7;P0A6K8;Q0T8T0;Q1R260;B7UR11	Phosphopentomutase	deoB
838320	1274600	1427700	A7ZHR0;A7ZWB6;B1IQH1;B5Z0E9;B7LGN1;B7M1B0;B7MBF1;B7MP30;B7N837;B7NID1;B7UIL5;P0A6P1;P0A6P2;P0A6P3;Q0TLG3;Q1RG19	Elongation factor Ts	tsf
416900	0	596970	A7ZIJ4;A7ZX94;B1J012;B5Z3U4;B7L673;B7M3S9;B7MQF2;B7N8Z0;B7NJ58;B7UJQ9;P0A850;P0A851;Q0TKK5;Q8FKA7;A1A8A5;B7MD95;Q1RFA0	Trigger factor	tig
2096000	0	851780	A7ZJM7;A7ZY70;B1IXF6;B5YSA4;B7LC95;B7M787;B7MGS0;B7MQR6;B7NAB2;B7NNP4;B7UM08;P0ABT2;P0ABT3;Q0TJN6;Q1REB2;Q8FJM0	DNA protection during starvation protein	dps
1188700	953450	0	A7ZST1;A8A5L1;B1IP62;B7L4T1;B7M1V7;B7UKA7;P22259;Q0TC64;Q8FCU4;A1AGS9;B7MDM9;B7N136;B7NE08;B5YTV3;Q8X733;B7NMG6	Phosphoenolpyruvate carboxykinase [ATP]	pckA
11644000	6754200	8403900	A7ZTR3;A8A6H0;B1IX30;B5YXB2;B7L853;B7M560;B7MGC9;B7N212;B7NF25;B7NR10;B7UMH5;P0A853;Q0TB00;Q8XB34;Q8FBV2	Tryptophanase	tnaA
2082300	0	2127000	A7ZTU6;A8A6J7;B1IX04;B5YXD8;B7L884;B7M590;B7MGF4;B7N2H3;B7NF50;B7NR36;B7UMJ9;P0ABB0;P0ABB1;P0ABB2;Q0TAX5;Q1R4K0	ATP synthase subunit alpha	atpA
845890	0	217580	P00551	Aminoglycoside 3-phosphotransferase	aphA1
3586300	5644200	844660	P02925	D-ribose-binding periplasmic protein	rbsB
0	4086100	6917200	P06959	Dihydrolipoyllysine-residue acetyltransferase component of pyruvate dehydrogenase complex	aceF
4534500	6089400	4639100	P08200	Isocitrate dehydrogenase [NADP]	icd
6434900	10726000	4951200	P08997	Malate synthase A	aceB
951420	1799500	2053600	P09148	Galactose-1-phosphate uridylyltransferase	galT
0	928880	884050	P0A862;P0A863;P0A864	Thiol peroxidase	tpx
4492900	5231200	9834700	P0A9B2;P0A9B3;P0A9B4	Glyceraldehyde-3-phosphate dehydrogenase A	gapA
27023000	29339000	24754000	P0A9G6;P0A9G7	Isocitrate lyase	aceA
1472800	2022600	0	P0A9K9;P0A9L0;P0A9L1	FKBP-type peptidyl-prolyl cis-trans isomerase slyD	slyD
14336000	10847000	3741800	P0A9Q7;P0A9Q8	Aldehyde-alcohol dehydrogenase;Alcohol dehydrogenase;Acetaldehyde dehydrogenase [acetylating];Pyruvate-formate-lyase deactivase	adhE
2181100	2025900	1915800	P0AAT9;P0AAU0;P0AAU1	Uncharacterized protein ybeL	ybeL
12171000	7373600	3905100	P0AB71;P0AB72	Fructose-bisphosphate aldolase class 2	fbaA
4073100	5153900	2638600	P0AC41;P0AC42;P0AC43	Succinate dehydrogenase flavoprotein subunit	sdhA
14973000	7850000	10914000	P0AE08;P0AE09;P0AE10	Alkyl hydroperoxide reductase subunit C	ahpC
5828100	11157000	22221000	P0AEE5;P0AEE6	D-galactose-binding periplasmic protein	mglB
5785500	3607600	6221300	P0AFG8;P0AFG9	Pyruvate dehydrogenase E1 component	aceE
4879500	3896600	2395600	P0AFH8;P0AFH9	Osmotically-inducible protein Y	osmY
11664000	13816000	4902300	P0AG67;P0AG68;P0AG69	30S ribosomal protein S1	rpsA
0	1037500	900930	P15288	Cytosol non-specific dipeptidase	pepD
2840200	2436700	3505200	P21179	Catalase HPII	katE
7409400	6116700	11698000	P36683	Aconitate hydratase 2	acnB
4843800	2193100	6466000	P63284;P63285;P63286	Chaperone protein ClpB	clpB
0	428420	1093400	P69783;P69784	Glucose-specific phosphotransferase enzyme IIA component	crr
16446000	22485000	2183000	P75682	Probable 2-keto-3-deoxy-galactonate aldolase YagE	yagE

## Sheet: CAU(Met)+1
LFQ1+	LFQ2+	LFQ3+	Protein IDs	Protein names	Gene names
598240000	282950000	294700000	A1A766;A7ZHA4;A7ZVV7;B1IRG0;P0A6Y8;P0A6Y9;P0A6Z0;Q0TLX5;Q1RGI8	Chaperone protein DnaK	dnaK
0	856930	784910	A1A777;A7ZHB8;A7ZVX7;B1IRE6;B1LFV9;B1XBF4;B5YYC1;B6HYX7;B7L4F1;B7M0C5;B7MAE9;B7MNN4;B7N7Q3;B7NHD3;B7UI74;C4ZPV5;P62623;P62624;P62625;Q1RGH3;Q0TLW2	4-hydroxy-3-methylbut-2-enyl diphosphate reductase	ispH
171350	683010	527760	A1A780;A7ZHC0;A7ZVX9;B1IRE5;B1LFW1;B1XBF6;B6HYX9;B7L4F3;B7M0C7;B7MAF2;B7MNN7;B7N7Q5;B7NHD5;C4ZPV7;P04036;Q0TLW0;Q1RGH0;Q8FLB4;B5YYC3;B7UI76;P58209	Dihydrodipicolinate reductase	dapB
4169100	1648700	2138000	A1A7E1;A7ZHI7;A7ZW48;B1IR82;B5YZD2;B7LFW6;B7M139;B7MAL9;B7MNV5;B7N7W9;B7NHK2;B7UIE6;P0A725;P0A726;P0A727;Q0TLP3;Q1RG99	UDP-3-O-[3-hydroxymyristoyl] N-acetylglucosamine deacetylase	lpxC
259260	776140	703760	A1A7I0;A7ZHM4;A7ZW83;B1IQK6;B5YZH1;B7LGJ6;B7M175;B7MBB7;B7MNZ6;B7N804;B7NI94;B7UII2;P31057;Q0TLJ8;Q1RG56;Q8FL30;Q8X929	3-methyl-2-oxobutanoate hydroxymethyltransferase	panB
0	988460	743170	A1A7K2;A7ZHP8;A7ZWA4;B1IQI4;B5Z0D6;B7LGL8;B7M197;B7MBD9;B7MP18;B7N825;B7NIB9;B7UIK3;P0ACC3;P0ACC4;P0ACC5;Q0TLH5;Q1RG32	Iron-sulfur cluster insertion protein ErpA;Iron--sulfur cluster insertion protein ErpA	erpA
0	739310	1006000	A1A7K5;A7ZHQ1;A7ZWA7;B1IQI1;B5Z0D9;B7LGM1;B7M1A0;B7MBE2;B7MP21;B7N828;B7NIC2;B7UIK6;P0AF12;P0AF13;P0AF14;Q0TLH2;Q1RG29	5-methylthioadenosine/S-adenosylhomocysteine nucleosidase	mtnN
2868200	7746400	1343800	A1A7L3;B1IQH2;B5Z0E7;B7MBF0;B7MP29;B7N836;B7NID0;B7UIL4;P0A7V0;P0A7V1;P0A7V2;Q0TLG4;Q1RG21;A7ZHQ9;A7ZWB5;B7LGN0;B7M1A9	30S ribosomal protein S2	rpsB
2387900	9296500	8203600	A1A7M1;A7ZHR7;A7ZWC3;B1IQG4;B5Z0F6;B7LGN8;B7M1Y0;B7MBF8;B7N844;B7NID9;B7UIM2;P0A940;P0A941;P0A942;Q0TLF6;Q1RG12;B7MP37	Outer membrane protein assembly factor BamA	bamA
3575800	851680	285740	A1A7M9;A7ZHS5;A7ZWD1;B1IQF6;B5Z0G4;B7LGP7;B7M1Y8;B7MBG6;B7MP45;B7N852;B7NIE7;B7UJ86;P0ABD5;P0ABD6;Q0TLE8;Q1RG04;Q8FL03	Acetyl-coenzyme A carboxylase carboxyl transferase subunit alpha	accA
3533600	417060	701450	A1A7V4;B1J0Z1;B7MC93;B7N8H4;B7UJD1;P07004;Q1RFS7;Q8FKM3;Q0TL73;B7NK82;A7ZI02;A7ZWK6;B7M272;B5Z1I7;Q8X7N4;B7MQ79;B7L3Z5	Gamma-glutamyl phosphate reductase	proA
0	161780	216350	A1A875;A7ZIF7;A7ZX56;B1J044;B5Z2W1;B7L638;B7M3P4;B7MD63;B7MPG6;B7N8V7;B7NJ97;B7UJM8;P0A7F9;P0A7G0;Q0TKN6;Q1RFD6;Q8FKC5	S-adenosylmethionine:tRNA ribosyltransferase-isomerase	queA
467960	165040	198260	A1A890;B5Z3S5;B7MD78;P77488;Q1RFC0;Q8XE76;A7ZIH3;A7ZX72;B1J029;B7M3Q9;B7MQD5;B7N8X3;B7NJ77;B7UJP3;Q0TKM1;Q8FKB9;B7L654	1-deoxy-D-xylulose-5-phosphate synthase	dxs
1219100	4988800	5790400	A1A8A7;A7ZIJ6;A7ZX96;B1J010;B5Z3U5;B7L675;B7M3T1;B7MD97;B7MQF4;B7N8Z2;B7NJ56;B7UJR1;P0A6H1;P0A6H2;P0A6H3;Q0TKK3;Q1RF97	ATP-dependent Clp protease ATP-binding subunit ClpX	clpX
41206000	39736000	43018000	A1A8D9;A7ZXD1;B1IZC1;P0A6Z3;P0A6Z4;P0A6Z5;Q0TKG8;Q1RF62;A7ZIN3	Chaperone protein htpG	htpG
6965900	4757900	794330	A1A8R6;A7ZJ30;A7ZXR7;B7L9I5;B7M5G8;B7MFR4;B7N9P7;B7UKT1;P0ADC1;P0ADC2;Q0TK32;Q1RES0;B1IYG7;B7NM00;B7MRS8;B5YQJ3;Q8XBN9	LPS-assembly lipoprotein lptE	lptE
2951100	1294300	0	A1A8S9;A7ZJ54;A7ZXT0;B1IYE7;B5YQL3;B7L9K8;B7M5I8;B7MFS7;B7N9R6;B7NM12;P0AEI1;P0AEI2;P0AEI3;Q0TK19;Q1REQ5;B7MPH7	(Dimethylallyl)adenosine tRNA methylthiotransferase MiaB	miaB
1775900	585850	1049400	A1A8U7;A7ZJ63;A7ZXU0;B1IY48;B5YQM4;B7L9L7;B7M5J8;B7MFU7;B7MPI5;B7N9S6;B7NMN1;B7UKW1;P00962;Q0TK03;Q1REN7;Q8FJW4;Q8X9H8	Glutamine--tRNA ligase	glnS
1186800	3027500	2442700	A1A8Z8;A7ZJD0;A7ZY11;B1IXY1;B5YRF2;B7LAF6;B7M6B8;B7MGL2;B7MPN9;B7N9Z7;B7NNH7;B7ULM8;P62707;P62708;P62709;Q0TJU6	2,3-bisphosphoglycerate-dependent phosphoglycerate mutase	gpmA
1755400	4763100	4114700	A1A909;A7ZJE2;A7ZY23;B1IXL9;B7LB75;B7M6D0;B7MGM4;B7MPQ2;B7NA10;B7ULP0;P52697;Q0TJT3;Q1REG3;Q8FJR2;B5YRG5;Q8X926;B7NNI9	6-phosphogluconolactonase	pgl
2930500	1096700	1528300	A1A9A5;A7ZJT5;A7ZYH0;B1IWQ6;B5YSG2;B7LD59;B7M7E1;B7MHH1;B7MQX0;B7NAL7;B7UMV8;P0A8C1;P0A8C2;P0A8C3;Q0TJI3;Q1RE59;B7NPG3	UPF0145 protein YbjQ	ybjQ
2329800	2790500	6434000	A1A9D6;A7ZJW2;A7ZYJ7;B1IWN0;B5YT28;B7LD85;B7M821;B7MHK5;B7MRV6;B7NAP4;B7NM82;B7UMY4;P0A8L1;P0A8L2;P0A8L3;Q0TJF7;Q1RE21	Serine--tRNA ligase	serS
359240	273410	0	A1A9K1;A7ZK14;A7ZYM6;B1IW07;B5YT58;B7LE23;B7M853;B7MHN3;B7MS42;B7NM50;B7UN10;P22523;Q0TJC9;Q1RDT3;Q8FJA2;Q8XDG0;B7N391	Chromosome partition protein MukB	mukB
12813000	11306000	12729000	A1A9Q9;A7ZKA9;A7ZYV7;B1IV93;B7LFB3;B7M8Y8;B7MIE9;B7N3F9;B7NLC1;B7UNY7;P0A8G6;P0A8G7;Q0TJ63;Q1RDL3;B5YU47;Q8X4B4	Flavoprotein WrbA;Putative flavoprotein WrbA	wrbA
0	485430	226680	A1A9T2;A7ZKD6;A7ZYY7;B1IV67;B5YVQ4;B7LFE4;B7M908;B7MIH4;B7MTG5;B7N3I1;B7NLA0;B7UP48;P75914;Q0TJ40;Q1RDC7;Q8CW65;Q8X9J6	Probable phosphatase YcdX	ycdX
6803500	939610	652900	A1A9U6;B1LIW2;B5YVS0;Q1RDB0;A7ZKF2;A7ZZ05;B1IV53;B1X9G2;B6I9C6;B7LFG0;B7M924;B7MIJ0;B7MTI1;B7NAS5;B7NL86;B7UP63;C4ZRY9;P33136;P67555;P67556;Q0TJ25	Glucans biosynthesis protein G	mdoG
1157600	1104300	1411700	A1A9W2;A7ZKH2;A7ZZ25;B1IV35;B5YVT7;B7LG01;B7M942;B7MIK8;B7NAU2;P29217;Q1RD90;Q8FIR0;Q8X8M9;B7NL67;B7MTJ8;B7UP81;Q0TJ07	UPF0502 protein YceH	yceH
3443200	726090	1067300	A1A9Y5;A7ZKJ4;P0A6R0;P0A6R1;P0A6R2;Q0TIY3;Q1RD66;A7ZZ48;B1IUH4	3-oxoacyl-[acyl-carrier-protein] synthase 3	fabH
0	638820	1260000	A1A9Z2;A7ZKK1;A7ZZ55;B1IUG7;B7LG31;B7LX32;B7MJ85;B7MTM8;B7NAX6;B7NKI2;B7UPB4;P0A720;Q0TIX6;Q1RD57;Q8FIN9;B5YVW6;Q8X8H6	Thymidylate kinase	tmk
237470	223620	0	A1AA20;P69874;P69875;P69876;Q0TIU8;Q1RD28	Spermidine/putrescine import ATP-binding protein PotA	potA
11817000	9076800	11537000	A7ZKR7;A1AA21;A7ZZ82;B1IUE0;B7MJB5;B7MTQ8;B7N3N7;B7UQ36;P29745;P65803;P65804;Q1RD26;Q0TIU6	Peptidase T	pepT
685520	975400	585410	A1AAD8;A7ZKY5;A7ZZE7;B1IU82;B5YXM9;B7LGX2;B7LXC6;B7MKB3;B7MTZ5;B7N422;B7NUX7;B7UQ99;P0A7I0;P0A7I1;P0A7I2;Q0TIF9;Q1RCM7	Peptide chain release factor 1	prfA
509280	0	1377600	A1AAE2;A7ZKY9;A7ZZF1;B1ITN8;B5YXN3;B7LGX6;B7LXX2;B7MKB7;B7MTZ9;B7N426;B7NUY1;B7UQA3;P0A715;Q1RCM3;Q8XDE7;Q8FHZ8;Q0TIF5	2-dehydro-3-deoxyphosphooctonate aldolase	kdsA
1304000	1082100	2088100	A1AB75;A7ZLS1;A8A036;B1IRX9;B5Z1T9;B7L7H9;B7LZ73;B7MMW1;B7MUR3;B7N4P2;B7NHU3;B7URL9;P26616;Q0THU1;Q1RBT9;Q8FHH1;Q8XAS9	NAD-dependent malic enzyme	maeA
527810	943640	846170	A1ABN0;A7ZMF8;B5YPY0;B7L5P5;B7M0P9;B7MAQ3;B7MVG9;B7N529;B7NTU3;B7US32;P05194;Q0THD6;Q1RBA3;Q8FH42;Q8X5X7;A8A0N9;B1IQ63	3-dehydroquinate dehydratase	aroD
7535600	2332300	2794100	A1ABQ2;B5YQ07;B7MAS9;B7MVJ7;B7N556;B7NT58;B7USA2;P0A8M3;P0A8M4;Q0THB0;Q1RB76;Q8XE27;A7ZMI6;A8A0R2;B1IPK9;B7L6J2;B7M1C7	Threonine--tRNA ligase	thrS
0	103630	82138	A1AC31;A7ZMZ5;A8A171;B1J0L8;B5YR15;B7L7S3;B7M2G1;B7MBS9;B7MW64;B7NBM1;B7NS48;B7USP7;P76290;Q0TGW2;Q1RAR4;Q8FGQ6;Q8XCH6	tRNA (cmo5U34)-methyltransferase	cmoA
1930100	1470000	419740	A1ACN1;A7ZNJ1;A8A1P3;B1IZ55;B7L9P6;B7M3Z8;B7MDH3;B7MWT8;B7NC59;B7NQH1;B7UT56;P60757;P60758;Q0TG68;Q1RA54;B5YU75;Q8X8T4	ATP phosphoribosyltransferase	hisG
16693000	5239700	11571000	A1ACX8;A7ZNT3;B7L9Y6;B7M4V9;B7MEG9;B7MX36;B7NCE4;B7NPL8;P00959;Q0TFX8;Q1R9V8;Q8FFX8;A8A1X8;B1IYW7;B5YV64;B7UFD1;Q8X7E7	Methionine--tRNA ligase	metG
0	853830	4298800	A1AD13;A7ZNX6;A8A214;B1IYB6;B5YWU3;B7LAH4;B7M4Z9;B7MF66;B7MXG6;B7NCI3;B7NMB8;B7UFG9;P0A6T5;P0A6T6;P0A6T7;Q0TFT7;Q1R9R9	GTP cyclohydrolase 1	folE
481410	257510	0	A1AD29;A7ZNZ5;A8A234;B1IY98;B5YWW4;B7LAJ5;B7M521;B7MF86;B7MXI6;B7N5D5;B7NMY6;B7UFI8;P0A6N8;P0A6N9;P0A6P0;Q0TFR8;Q1R9P8	Elongation factor P-like protein	yeiP
76041	153660	0	A1AD43;A7ZP10;A8A249;B1IY83;B5YWX9;B7LAL0;B7M536;B7MFA1;B7MXK2;B7N5F0;B7NN01;B7UFK3;P33920;Q0TFQ3;Q1R9N2;Q8FFR9;Q8XE68	Nucleoid-associated protein YejK	yejK
0	1688400	2571800	A1ADD5;A7ZPA1;A8A2F6;B1IXQ5;B1LLP0;B1X8Z9;B5YXS7;B6I7N7;B7LBP8;B7M5W6;B7MG51;B7MXW6;B7N5P9;B7NNW6;B7UFU5;C4ZUD0;P0AFC7;P0AFC8;P0AFC9;Q0TFF9;Q1R9D0	NADH-quinone oxidoreductase subunit B	nuoB
337070	421370	0	A1ADE0;A7ZPA5;A8A2G0;B1IXQ1;B5YXT1;B7LBE5;B7M5X0;B7MG55;B7MXX0;B7N5Q3;B7NNX0;P76491;Q0TFF5;Q1R9C4;Q8FFJ5;Q8XCV3;B7UFU9	UPF0207 protein yfbR;5-nucleotidase yfbR	yfbR
1250300	1530200	2594500	A1ADG5;A7ZPD1;A8A2I5;B1IXM6;P0A9Q5;P0A9Q6;Q1R996;Q8FFH5;Q0TFD0	Acetyl-coenzyme A carboxylase carboxyl transferase subunit beta	accD
1630800	2492800	2265000	A1ADR4;A7ZPJ8;A8A2P2;B1IX74;B5YZU2;B7LCE0;B7M6Q8;B7MH48;B7MY46;B7N5Y9;B7NPS4;B7UG97;P0A6V8;P0A6V9;Q0TF72;Q1R8X8;Q8FFD4	Glucokinase	glk
453570	0	272730	A1ADT5;A7ZPL9;A8A2R4;B1IX53;B5YZW5;B7LCG3;B7M6S8;B7MHS2;B7MY71;B7N609;B7NPV5;B7UGB9;P40191;Q0TF48;Q1R8V2;Q8FFB5;Q8XBL0	Pyridoxine kinase	pdxK
0	201770	142430	A1ADX7;A7ZPR5;A8A2W3;B1IWI8;B7LCK7;B7M7H2;B7MHW4;B7N653;B7NQK9;B7UGM1;P0AED7;Q1R8Q6;Q8FF82;Q0TF05;B5Z008;Q8XBE0	Succinyl-diaminopimelate desuccinylase	dapE
2296200	3402300	3907600	A1ADZ1;A7ZPU1;A8A2Z0;B1IWG2;B5Z035;B7LCN8;B7M7K2;B7MHX9;B7MYC5;B7N680;B7NQN7;B7UGN6;P0A8F0;P0A8F1;P0A8F2;Q0TEZ0	Uracil phosphoribosyltransferase	upp
2502800	693350	462350	A1AE43;A7ZPV1;A8A313;B1IWF4;B5Z0X6;B7LCP7;B7M7L1;B7MHY8;B7MYD5;B7N691;B7NQV3;B7UGU5;P04079;P64294;P64295;Q0TEY1;Q1R8M9	GMP synthase [glutamine-hydrolyzing]	guaA
840010	0	116020	A1AE52;A7ZPV7;A8A320;B1IWE7;B5Z0Y3;B7LCQ4;B7M7L8;B7MHZ9;B7MYE9;B7N6A2;B7NRG4;B7UGW0;P60906;P60907;P60908;Q0TEX1;Q1R8L9	Histidine--tRNA ligase	hisS
1928800	1673300	1952300	A1AE53;A7ZPV8;A8A321;B1IWE6;B1XAZ0;B5Z0Y4;B6I587;B7LDA7;B7M7L9;B7MI00;B7MYF0;B7N6A3;B7NRG5;B7UGW1;C4ZX90;P62620;P62621;P62622;Q0TEX0;Q1R8L8;B1LNH0	4-hydroxy-3-methylbut-2-en-1-yl diphosphate synthase	ispG
2676800	1207900	1032900	A1AE61;A8A329;B1IWD8;B7MI07;P37095;Q1R8K9;A7ZPW6;B7LDB5;B7M7M6;B7MYF7;B7UGW9;Q0TEW2;Q8FF47;B7N6B0;B5Z0Z6;P58473;B7NRH2	Peptidase B	pepB
9142900	11736000	7054200	A1AE82;A7ZPZ4;A8A359;B1IVS6;B5Z123;B7LDE3;B7M8A7;B7MIN5;B7MYI0;B7NRK2;B7UGZ1;P0A825;P0A826;Q0TET8;Q1R8I4;Q8XA55;B7N6D8	Serine hydroxymethyltransferase	glyA
1351700	2551100	2383200	A1AE99;A7ZQ13;A8A379;B1IVQ8;B5Z143;B7LDG2;B7M8I2;B7MIQ4;B7MYK1;B7N6F7;B7NRM2;B7UH09;P60785;P60786;P60787;Q0TER9;Q1R8G3	Elongation factor 4	lepA
17209000	6971100	0	A1AEN2;A7ZQC0;A8A3G9;B1IUY7;B5Z2A2;B7MKG1;B7MYZ0;B7N6S2;B7NSH2;B7UHB0;P45578;Q0TEI8;Q1R809;Q8FEP8;Q8X902;B7LEA1;B7M9C9	S-ribosylhomocysteine lyase	luxS
142560000	160290000	117260000	A1AEW7;A7ZQM2;A8A3R4;B1IU62;B5Z3E3;B7LEJ8;B7LXJ5;B7MLA0;B7MZ75;B7N715;B7NV69;B7UHJ5;P0A6P9;P0A6Q0;P0A6Q1;Q0TE80;Q1R7R4	Enolase	eno
765120	4421500	7454200	A1AEW8;A7ZQM3;A8A3R5;B1IU61;B5Z3E4;B7LEK0;B7LXJ6;B7MLA1;B7MZ76;B7N716;B7NV70;P0A7E5;P0A7E6;P0A7E7;Q0TE79;Q1R7R3;B7UHJ6	CTP synthase	pyrG
16274000	12159000	0	A1AEZ1;A7ZQP8;A8A3T9;B1IU37;B5Z4C4;B7LEY4;B7LXM0;B7MLC5;B7MZA0;B7N738;B7NVV2;B7UHM0;P0AEN8;P0AEN9;P0AEP0;Q0TE55;Q1R7N6	L-fucose mutarotase	fucU
3174700	5741100	4967300	A1AFA2;Q0TDT9;A7ZR23;A8A454;B1IT89;B5YQA8;B7LFH2;B7LYT1;B7MM99;B7MZL0;B7N7F6;B7NHX4;B7UHW1;P0A7Z0;P0A7Z1;P0A7Z2	Ribose-5-phosphate isomerase A	rpiA
136710000	152240000	151040000	A1AFB0;A7ZR34;B1IT77;P0A799;P0A7A0;Q0TDT0;A8A466;Q8XD03	Phosphoglycerate kinase	pgk
1825500	1500700	0	A1AFD4;A7ZR71;A8A488;B5YQE6;B7LFL1;B7LYX8;B7MMD6;B7MZP7;B7N7K1;B7NI11;B7UHZ5;P0A8W5;P0A8W6;Q0TDQ3;Q1R779;Q8XCW1	UPF0301 protein yqgE	yqgE
11916000	7586300	0	A1AFE8;A7ZR88;B1ISK7;B5YQG1;B7LFM5;B7LYZ2;B7MN09;B7MZR1;B7N7L8;B7NI31;B7UI09;P0A8P3;P0A8P4;Q0TDN9;Q1R763;Q8FE19	Probable Fe(2+)-trafficking protein	yggX
1049000	1204700	1116800	A1AFX4;A7ZRT3;A8A4K6;B1IRR4;B7LGY7;B7LZK1;B7MAC8;B7N0K1;B7ND40;B7NJR5;B7UIW0;P76658;Q0TD55;Q1R6S9;Q8FDH5;B5YR91;Q7AAQ7	Bifunctional protein HldE;D-beta-D-heptose 7-phosphate kinase;D-beta-D-heptose 1-phosphate adenosyltransferase	hldE
122460000	64679000	81413000	A1AG69;A7ZS61;A8A4Y0;B5YS54;B7LH99;B7M072;B7MB85;B7N0U9;B7NDF0;B7NKN3;P05055;Q0TCU5;Q1R6H4;Q8FD87;Q8X9M3;B1IQV7;B7UJ59	Polyribonucleotide nucleotidyltransferase	pnp
5396100	3503000	0	A1AG72;A7ZS64;A8A4Y3;B1IQV4;B5YS57;B7LHN2;B7M075;B7MB88;B7N0V2;B7NDF3;B7NKN6;B7UJ62;P0A7G2;P0A7G3;P0A7G4;Q0TCU2;Q1R6H1	Ribosome-binding factor A	rbfA
472250	0	250790	A1AG91;A7ZS86;A8A504;B1IQT4;B7LHP8;B7M095;B7MBV8;B7N0X1;B7NDH3;B7NKQ6;B7UJS9;P0A749;P0A750;Q0TCS1;Q1R6E7;B5YS78;Q8X9J9	UDP-N-acetylglucosamine 1-carboxyvinyltransferase	murA
0	464720	696390	A1AGB7;A8A533;B1IQQ6;B5YSV0;B7M0T5;B7MBY5;B7NDK1;B7UJV6;P0A761;P0A762;Q0TCP3;Q8X9G9;A7ZSB6;B7NKT4	Putative N-acetylmannosamine-6-phosphate 2-epimerase	nanE
10042000	6529200	8293700	A1AGC3;A7ZSC4;A8A539;B1IQP9;B5YSV6;B7LHT8;B7M0U2;B7MBZ1;B7N102;B7NDK8;B7NKU2;B7UJW2;P0A7X3;P0A7X4;P0A7X5;Q0TCN6;Q1R6B0	30S ribosomal protein S9	rpsI
70107000	109670000	100090000	A1AGC9;A7ZSD0;A8A545;B5YSW2;B7MBZ7;B7N0M1;B7UJW8;P61889;P61890;P61891;Q1R6A3;B1IQP3;B7LHU4;B7M0U8;B7NKU9;Q0TCN0;B7NDL4	Malate dehydrogenase	mdh
0	537120	517400	A1AGF9;A7ZSF3;A8A570;B1IQ33;B5YSY4;B7LHW6;B7M0X1;B7MC29;B7N0Q3;B7NDN7;B7NLI5;B7UJZ0;P0A8T1;P0A8T2;P0A8T3;Q0TCJ7;Q1R669	Ribosomal protein L11 methyltransferase	prmA
956790	38332000	25815000	A1AGI6;A7ZSI4;A8A5A0;P0A7Z4;P0A7Z5;P0A7Z6;Q0TCG6;Q1R637	DNA-directed RNA polymerase subunit alpha	rpoA
3867600	1912800	774560	A1AGI8;A7ZSI6;A8A5A2;B1IQ02;B5YT16;B7LHZ9;B7M103;B7MCR3;B7N182;B7NDR9;B7NLL7;B7UK21;P0A7R9;P0A7S0;P0A7S1;Q0TCG4;Q1R635	30S ribosomal protein S11	rpsK
1992300	2731900	4575200	A1AGJ2;A7ZSJ2;A8A5A8;B1IPZ6;P0A7W1;P0A7W2;P0A7W3;Q0TCF8;Q1R627	30S ribosomal protein S5	rpsE
2290300	2225000	0	A1AGJ4;A7ZSJ4;A8A5B0;B1IPZ4;B5YTM6;B7LI04;B7M1L9;B7MCS0;B7N189;B7NDS6;B7NLM4;B7UK29;P0AG55;P0AG56;P0AG57;Q0TCF6;Q1R624	50S ribosomal protein L6	rplF
1059500	1214900	0	A1AGJ5;A7ZSJ5;A8A5B1;B1IPZ3;B5YTM7;B7L4J4;B7M1M0;B7MCS1;B7N190;B7NDS7;B7NLM5;B7UK30;P0A7W7;P0A7W8;P0A7W9;Q0TCF5;Q1R622	30S ribosomal protein S8	rpsH
1757600	773450	2749200	A1AGK5;A7ZSK6;A8A5C2;B1IPY2;B5YTN8;B7L4K6;B7M1N1;B7MCT2;B7N1A1;B7NDT8;B7NLN6;B7UK41;P60422;P60423;P60424;Q0TCE4;Q1R607	50S ribosomal protein L2	rplB
4861000	1677300	3057400	A1AGK6;A7ZSK8;A8A5C4;B1IPY0;B5YTP0;B7L4K8;B7M1N3;B7MCT4;B7N1A3;B7NDU0;B7NLN8;B7UK43;P60723;P60724;P60725;Q0TCE2;Q1R604	50S ribosomal protein L4	rplD
13323000	6746100	3395600	A1AGK8;A7ZSL0;A8A5C6;B1IPX8;B5YTP2;B7L4L0;B7M1N5;B7MCT6;B7N1A5;B7NDU2;B7NLP0;B7UK45;P0A7R5;P0A7R6;P0A7R7;Q0TCE0;Q1R601	30S ribosomal protein S10	rpsJ
502980000	165570000	201360000	A1AGM6;A7ZSL4;A8A5E6;B1IPW0;P0CE47;Q0TCC0;Q1R5Y2;A1AIF3;A8A779;B1IVA7;P0A6N2;P0A6N3;P0CE48;Q0TA85;Q1R5U4;A7ZUJ2	Elongation factor Tu 1;Elongation factor Tu 2;Elongation factor Tu	tuf1;tufA;tuf2;tufB
128410000	136920000	144570000	A1AGM7;A7ZSL5;A8A5E7;B1IPV9;B1LHE0;B1X6J0;B5YTP7;B6I240;B7L4L1;B7M1P1;B7MCV5;B7N0X6;B7NLP5;B7UK50;C4ZUJ5;P0A6M8;P0A6M9;P0A6N0;Q0TCB9;Q1R5U3;B7NDU8	Elongation factor G	fusA
397660	0	206170	A1AGR6;B1IP76;B5YTT8;B7MD00;B7N1G6;B7NDZ3;B7NMF2;B7UK94;P07639;Q1R5P8;Q8FCV7;Q8X824;A7ZSR4;A8A5J6;B7L4R5;B7M1U1;Q0TC78	3-dehydroquinate synthase	aroB
331910	3689500	6088400	A1AGT8;A7ZSU3;A8A5M2;B1IP51;B5YTW5;B7L4U4;B7M1X0;B7MDP0;B7N147;B7NE19;B7NMH9;B7UKB9;P63020;P63021;P63022;Q0TC53;Q1R5M0	Fe/S biogenesis protein NfuA	nfuA
837890	997730	456430	A1AH96;A7ZTA0;A8A609;B1IZP1;B5YVK6;B7L6W9;B7M3H6;B7MER0;B7N1K7;B7NEK6;B7NP49;B7ULB4;P37666;P58220;Q0TBP9;Q1R543;Q8FCF1	Glyoxylate/hydroxypyruvate reductase B	ghrB;tkrA
3235600	1620800	1480300	A1AHA1;A7ZTA6;A8A617;B1IZN3;B5YVL2;B7L6X1;B7M3I2;B7MER5;B7N203;B7NEL1;B7NP56;B7ULC0;P67025;P67026;Q0TBP3;Q1R536;P00960	Glycine--tRNA ligase alpha subunit	glyQ
665620	1258500	1400900	A1AHE5;A7ZTG2;A8A673;B1IZI2;B5YWB0;B7L734;B7M495;B7MFH2;B7N254;B7NPB7;B7ULG4;P0A6S7;P0A6S8;P0A6S9;Q0TBJ8;Q1R4Y7;B7NER5	Glycerol-3-phosphate dehydrogenase [NAD(P)+]	gpsA
55467000	15141000	3401500	A1AHE9;A7ZTG6;A8A677;B1IZH8;P37689;Q0TBJ4;Q8FCA6;Q8XDE9	2,3-bisphosphoglycerate-independent phosphoglycerate mutase	gpmI
1255300	0	591840	A1AHF3;A7ZTH0;A8A681;B1IZH4;B5YWB7;B7L742;B7M4A3;B7MFI0;B7N1S0;B7NES3;B7NPC5;B7ULH2;P07913;Q0TBJ0;Q1R4X4;Q8FCA2;Q8XEJ1	L-threonine 3-dehydrogenase	tdh
9418000	5027900	5245700	A1AHF5;A7ZTH2;B5YWC0;B7L745;B7M4A5;B7MFI2;B7N1S3;B7NES6;B7NPC7;B7ULH4;P67910;P67911;Q0TBI8;Q1R4X2;Q8FCA0;A8A683;B1IZH2	ADP-L-glycero-D-manno-heptose-6-epimerase	hldD
264700	0	84274	A1AHN9;A7ZTR1;A8A6G7;B1IX33;B5YXA9;B7L849;B7M558;B7MGC7;B7N210;B7NF23;B7NR08;B7UMH2;P25714;P65624;P65625;Q0TB02;Q1R4M9	Membrane protein insertase YidC	yidC
0	1347100	1477900	A1AHP0;B1IX32;B5YXB0;B7M559;B7MGC8;B7N211;B7NF24;B7NR09;B7UMH3;P25522;Q0TB01;Q1R4M8;Q8FBV3;Q8XB41;A7ZTR2;A8A6G8;B7L851	tRNA modification GTPase MnmE	mnmE
189800	691000	1939100	A1AHR2;A7ZTU1;A8A6J2;B1IX08;B7L878;B7M586;B7MGF0;B7N2G9;B7NF46;B7NR32;P0ACC7;P0ACC8;Q0TAX9;Q1R4K5;B5YXD4;Q8FBT3;B7UMJ5	Bifunctional protein GlmU;UDP-N-acetylglucosamine pyrophosphorylase;Glucosamine-1-phosphate N-acetyltransferase	glmU
32583000	35055000	60787000	A1AHR4;A7ZTU4;B1IX06;B5YXD6;B7L882;B7M588;B7MGF2;B7N2H1;B7NF48;B7NR34;B7UMJ7;P0ABB4;P0ABB5;P0ABB6;Q0TAX7;Q1R4K2;A8A6J5	ATP synthase subunit beta	atpD
18266000	12444000	1194400	A1AHR5;A7ZTU5;A8A6J6;B1IX05;B5YXD7;B7L880;B7M589;B7MGF3;B7N2H2;B7NF49;B7NR35;B7UMJ8;P0ABA6;P0ABA7;P0ABA8;Q0TAX6;Q1R4K1	ATP synthase gamma chain	atpG
0	195840	346100	A1AHU6;A7ZTX6;A8A6N0;B1IWC4;B5YY23;B7L8B5;B7M5C2;B7MGI6;B7N269;B7NF81;B7NTG7;B7UMN1;P05793;P58256;Q0TAU6;Q1R4G3;Q8FBR2	Ketol-acid reductoisomerase	ilvC
699110	0	55078	A1AI22;A7ZU40;A8A6U0;B1IW72;B5YY82;B7L996;B7M638;B7MHC0;B7N2E1;B7NFD6;B7NV33;B7UNG3;P0A887;P0A888;Q0TAM1;Q1R477;Q8FBJ0	Ubiquinone/menaquinone biosynthesis methyltransferase ubiE	ubiE
3634800	2397800	1916200	A1AI95;A7ZUD3;A8A724;B1IVG0;B5YZ57;B7M6X0;B7MI51;B7NFL6;B7NU88;P0A858;P0A859;P0A860;Q0TAE5;Q1R3Z9	Triosephosphate isomerase	tpiA
7755100	8350400	4140400	A1AIA6;A7ZUE6;A8A737;B1IVE8;B5YZ71;B7LA28;B7M6Y2;B7MI63;B7N2S2;B7NFN0;B7NU74;B7UNQ1;P0A6H5;P0A6H6;Q0TAD3;Q1R3Y6;Q8FBC0	ATP-dependent protease ATPase subunit HslU	hslU
20147000	11216000	19418000	A1AIC1;A7ZUG1;A8A750;B1IVD5;P13029;Q0TAB7;Q1R3X0;Q7A978;Q8FBA9	Catalase-peroxidase;Catalase-peroxidase 1	katG;katG1
305080	0	2328100	A1AIE2;A7ZUI2;B5Z064;B7LA64;B7M718;B7MIA0;B7MR55;B7NFR2;B7NU38;B7UNU0;P27306;Q0TA96;Q1R3U7;Q8FB93;Q8X727;A8A770;B1IVB6	Soluble pyridine nucleotide transhydrogenase	sthA
7129200	2087700	0	A1AIF7;A7ZUJ8;A8A784;B1IUR2;B5Z081;B7LA78;B7M732;B7MIX1;B7MR71;B7NFS5;B7NRR3;B7UPE0;P0A7J3;P0A7J4;P0A7J5;Q0TA80;Q1R5V0	50S ribosomal protein L10	rplJ
30017000	30385000	76033000	A1AIF9;A7ZUK1;A8A786;B1IUR0;B5Z083;B7LA80;B7M734;B7MIX3;B7NFS7;B7NRR5;B7UPE2;P0A8V2;P0A8V3;P0A8V4;Q1R5V3;B7MRB3;Q0TA78	DNA-directed RNA polymerase subunit beta	rpoB
5676700	3115900	0	A1AIK3;B1IUM7;B5Z0C4;B7LAX0;B7MJ15;B7MRF7;B7NRZ0;B7UPI6;P0A6T1;P0A6T2;Q0TA36;Q1R3R3;Q8FB44;A7ZUP3;A8A7C4;B7M7T4;B7NFW8	Glucose-6-phosphate isomerase	pgi
267340	804420	0	A1AIM0;A7ZUR5;A8A7E3;B1IUK9;B5Z184;B7LAZ0;B7M7V6;B7MJ33;B7N2Q0;B7NFY7;B7NSK5;B7UPK4;P0A7C2;P0A7C3;P0A7C4;Q0TA20;Q1R3P3	LexA repressor	lexA
1017200000	1604700000	536630000	A1AJ51;A7ZV12;A8A7N9;B1ITQ5;B5Z2F2;B7LC02;B7M8Q4;B7MKU8;B7MSV9;B7NG81;B7NTK2;B7UPW3;P0A6F5;P0A6F6;P0A6F7;Q1R3B6;Q0T9P8	60 kDa chaperonin 1;60 kDa chaperonin	groL1;groL
1986700	319440	595050	A1AJ78;A7ZV41;A8A7R6;B1IT34;B5Z2H8;B7LC31;B7M8T2;B7MKX6;B7MSJ0;B7NGA6;B7NTM8;B7UQI1;P0A6X3;P0A6X4;P0A6X5;Q0T9M1;Q1R388	Protein hfq	hfq
5065800	2590400	2361800	A1AJ82;A7ZV47;A8A7S2;B1IT29;B5Z2I3;B7LC36;B7M8T7;B7MKY1;B7MSJ5;B7NGB1;B7NTN3;B7UQI6;P0A7D4;P0A7D5;P0A7D6;Q0T9L6;Q1R383	Adenylosuccinate synthetase	purA
8201400	2740400	0	P02358;A1AJA5;A7ZV71;A8A7U6;B1IT06;B5Z2K6;B7LCQ6;B7M9G2;B7MLK5;B7MST0;B7NGD4;B7NTQ6;B7UQK9;P0A4D0;P0A4D1;Q1R360	30S ribosomal protein S6;30S ribosomal protein S6, fully modified isoform;30S ribosomal protein S6, non-modified isoform;30S ribosomal protein S6	rpsF
658390	818500	0	A1AJA7;A7ZV74;A8A7U9;B1IT03;B5Z2K8;B7LCR4;B7M9G5;B7MLK8;B7MT77;B7NGD7;B7NTQ8;B7UQL2;P0A7R1;P0A7R2;P0A7R3;Q0T9J0;Q1R357	50S ribosomal protein L9	rplI
598050	0	781820	A1AJD9;A7ZVB3;A8A7Y9;B1ISX1;B5Z3I9;B7LCU1;B7M9J4;B7MLP2;B7MSW9;B7NGG7;B7NUE9;B7UQP4;P0A8X0;P0A8X1;Q0T9F5;Q1R322;Q8FAF3	UPF0307 protein YjgA	yjgA
883600	575070	604400	A1AJG3;A7ZVE0;A8A816;B1ISB1;B5Z3L7;B7LCX0;B7M9L9;B7MLR5;B7MSZ3;B7NGJ2;B7NUH4;B7UQR7;P68766;P68767;P68768;Q0T9D1;Q1R2Z4	Probable cytosol aminopeptidase;Cytosol aminopeptidase	pepA
328210	563590	1063900	A1AJU8;A7ZVS4;A8A8B0;B1IS38;B5Z4R3;B7LEM7;B7MNI8;B7N2V7;B7NH49;B7NW61;B7UR09;P0A6L0;P0A6L1;Q0T8T2;Q8XB36;B7LXU3	Deoxyribose-phosphate aldolase	deoC
8257000	3871000	6172300	A1AJV0;A7ZVS6;A8A8B2;B1IS36;B5Z4R5;B7LEM9;B7LXU5;B7MNJ0;B7MTC9;B7NH51;B7NW63;P0A6K6;P0A6K7;P0A6K8;Q0T8T0;Q1R260;B7UR11	Phosphopentomutase	deoB
0	725520	2187200	A1AJW2;A7ZVT5;A8A8C2;B1IS26;B5Z4S5;B7LEN9;B7LXV6;B7MNK2;B7N2W3;B7NH68;B7NW74;B7UR23;P0A881;P0A882;Q0T8R8;Q1R248;Q8FA42	Trp operon repressor	trpR
923420	0	4232800	A7ZHA5;A7ZVV8;B1IRF9;B5YYA8;B7L4D9;B7M0B1;B7MAD6;B7MNM2;B7N7N9;B7NHB7;B7UI60;P08622;Q1RGI7;Q8FLC5;Q8XA65	Chaperone protein DnaJ	dnaJ
5422100	8360500	7566900	A7ZHI9;A7ZW50;B1IR80;B5YZD4;B7M141;B7MNV7;B7N7X1;B7NHK4;B7UIE8;P10408;Q0TLP1;Q8FL61;Q8X996;A1A7E3;B7MAM1;Q1RG97;B7LFW8	Protein translocase subunit SecA	secA
1145300	16122000	7952700	A7ZHM3;A7ZW82;B5YZH0;B7LGJ5;B7M174;P31663;Q8X930;B1IQK7;B7N803;Q8FL31;A1A7H9;B7MBB6;B7MNZ5;B7NI93;B7UII1;Q0TLJ9;Q1RG57	Pantothenate synthetase	panC
2312300	3901100	3832000	A7ZHQ6;A7ZWB2;B1IQH5;B7M1A5;P0A9D8;A1A7L0;B7MBE7;B7N833;B7NIC7;B7UIL1;Q0TLG7;Q1RG24;Q8FL11;B5Z0E4;Q8X8Y7	2,3,4,5-tetrahydropyridine-2,6-dicarboxylate N-succinyltransferase	dapD
61910000	172740000	124330000	A7ZHR0;A7ZWB6;B1IQH1;B5Z0E9;B7LGN1;B7M1B0;B7MBF1;B7MP30;B7N837;B7NID1;B7UIL5;P0A6P1;P0A6P2;P0A6P3;Q0TLG3;Q1RG19	Elongation factor Ts	tsf
935170	4369900	5648500	A7ZHR2;A7ZWB8;B1IQG9;B5Z0F1;B7LGN3;B7M1X4;B7MBF3;B7MP32;B7N839;B7NID4;B7UIL7;P0A805;P0A806;P0A807;Q0TLG1;Q1RG17	Ribosome-recycling factor	frr
8758100	4481400	663320	A7ZHY1;A7ZWI6;B1IPP6;B5Z0M1;B7LHF3;B7M252;B7MC74;B7MQ59;B7N8A8;B7NKV9;P63224;P63225;P63226;Q0TL93;B7UJB5	Phosphoheptose isomerase	gmhA
3666300	886600	4343200	A7ZI51;A7ZWV5;B5Z1R1;B7L441;B7N8L4;B7NK50;B7UJG5;P17445;Q7AH91;B1J0W5;B7M2V6;Q0TKW0;Q8FKI8;B7MCD1	Betaine aldehyde dehydrogenase	betB
7384900	3184200	0	A7ZII0;A7ZX79;B1J023;B5Z3T2;B7L660;B7M3R5;B7MD84;B7N8X9;B7NJ71;B7UJP9;P0A8E7;P0A8E8;P0A8E9;Q0TKL6;Q1RFB4;B7MQE1	UPF0234 protein yajQ	yajQ
21291000	32483000	27627000	A7ZIJ4;A7ZX94;B1J012;B5Z3U4;B7L673;B7M3S9;B7MQF2;B7N8Z0;B7NJ58;B7UJQ9;P0A850;P0A851;Q0TKK5;Q8FKA7;A1A8A5;B7MD95;Q1RFA0	Trigger factor	tig
10579000	10470000	1106500	A7ZIN4;A7ZXD2;B1IZC0;B7L799;B7MQI9;B7N927;B7NIF6;B7UKF4;P69441;P69442;Q0TKG7;Q8FK84;B7M3W6;B7MDZ6	Adenylate kinase	adk
1392300	3534200	4451000	A7ZJ42;A7ZXS0;B1IYF7;B5YQK2;B7L9J7;B7M5H8;B7N9Q7;P41409;Q8XBL8;A1A8R9;B7MFR7;B7MRT1;B7UKT4;Q0TK29;Q8FJY8;B7NM03	Pyrimidine-specific ribonucleoside hydrolase RihA	rihA
66248000	83447000	74662000	A7ZJA8;A7ZXY8;B1IY02;B5YQR7;B7LAD4;B7N9W6;B7NMS9;P0A836;P0A837;P0A838;B7M5P1	Succinyl-CoA ligase [ADP-forming] subunit beta	sucC
5748100	4689900	7549100	A7ZJC2;B1IXY9;B5YRE4;B7LAE7;B7M6B0;B7MFZ3;B7MPN1;B7N9Y9;B7NMV9;B7ULM0;P0A855;P0A856;P0A857;Q0TJV4;Q1REI5	Protein TolB	tolB
52933000	40438000	10722000	A7ZJM7;A7ZY70;B1IXF6;B5YSA4;B7LC95;B7M787;B7MGS0;B7MQR6;B7NAB2;B7NNP4;B7UM08;P0ABT2;P0ABT3;Q0TJN6;Q1REB2;Q8FJM0	DNA protection during starvation protein	dps
0	554970	210760	A7ZJW0;A7ZYJ5;B1IWN2;B5YT26;P61316;P61317;P61318	Outer-membrane lipoprotein carrier protein	lolA
3359000	3149100	3123100	A7ZJZ6;A7ZYL0;B1IW24;B7LD99;B7M835;P23721;B7MS22;B7NM68;Q0TJE6;Q8FJB7;B7NAQ6;A1A9I4;B7MHL6;Q1RDV1;B7UMZ3	Phosphoserine aminotransferase	serC
384730	0	424200	A7ZJZ7;A7ZYL1;B1IW23;B5YT42;B7LDA0;B7M836;B7NAQ7;P0A6D3;P0A6D4;A1A9I5;B7MHL7;B7MS23;B7NM67;B7UMZ4;Q0TJE5;Q1RDV0;Q8FJB6	3-phosphoshikimate 1-carboxyvinyltransferase	aroA
0	880460	1534200	A7ZK07;A7ZYM0;B1IW13;B7LE16;B7M847;P04951;B5YT52;B7UN04;Q8XDG6;Q8FJA9	3-deoxy-manno-octulosonate cytidylyltransferase	kdsB
93130	4793000	9495900	A7ZK21;A7ZYN3;B1IW01;P0A8M0;P0A8M1;Q0TJC3;Q1RDS7;P58694	Asparagine--tRNA ligase	asnS
8901800	6967800	598890	A7ZK57;A7ZYQ6;B1IVX8;B1LJQ9;B1X8Q8;B5YT84;B7LE54;B7M883;B7N3B6;B7NM20;C4ZQ80;P0A6Q3;P0A6Q4;B6I928;Q0TJA7;B7MHQ6;B7MS65;B7UN33;Q1RDR0;Q8FJ83	3-hydroxydecanoyl-[acyl-carrier-protein] dehydratase	fabA
10714000	17682000	0	A7ZKJ7;A7ZZ51;B1IUH1;B7LG27;B7LX28;B7MJ81;B7MTM4;B7NKI6;B7UPB0;P0A6A8;P0A6A9;P0A6B0;Q0TIY0;Q1RD62	Acyl carrier protein	acpP
3413400	2826600	1023200	A7ZKW0;A7ZZC3;B1IUA3;B7LGU9;B7LXA3;B7MK86;B7MTW7;B7N3Z3;B7NJF1;P0A6J5;P0A6J6;P0A6J7;Q0TII6;B7UQ73	D-amino acid dehydrogenase small subunit	dadA
808340	842330	334900	A7ZKW9;A7ZZD1;B1IU96;B7LXB1;B7N408;B7NUW3;P13482;Q0TIH3;Q8CW46;B7LGV7;B7UQ86;B7MK99;Q1RCP3;Q8XDH7;A1AAC5	Periplasmic trehalase;Putative periplasmic trehalase	treA
2631100	1826100	0	A7ZKY3;A7ZZE5;B1IU84;B5YXM7;B7LGX0;B7LXC4;B7N420;P61320;P61321;B7MKB1;B7MTZ3;B7NUX5;B7UQ97;Q0TIG1;Q8CW45	Outer-membrane lipoprotein LolB	lolB
0	128020	193280	A7ZLA2;A7ZZM0;B1ITH3;B7L4B7;B7LY40;B7MLV7;B7MUC3;B7N497;B7NVQ5;B7UR89;P08244;P58640;Q0TI84;Q1RC84;Q8FHU2	Orotidine 5-phosphate decarboxylase	pyrF
2277100	3354200	3276500	A7ZM83;A8A0G5;B1IQD2;B7L5H5;B7M0H9;B7NB76;P22333;A1ABG8;B7M9X6;B7MVA0;Q0THK5;Q1RBH5;Q8FH99;B7NU11;B5Z457;Q8X661;B7URW2	Adenosine deaminase	add
1296100	0	742080	A7ZM99;A8A0I0;B1IQB7;B5Z471;B7M0J4;B7NB91;B7NTZ5;P0AGJ9;P0AGK0;A1ABI2;Q1RBF8;B7L5J0;B7M9Z1;B7MVB5;B7URX8;Q8FH88	Tyrosine--tRNA ligase	tyrS
387550	899060	1446000	A7ZMI2;A8A0Q6;B1IPL3;B5YQ02;B7L6I7;B7M1C3;B7MAS5;B7MVJ3;B7N552;B7NT62;B7US97;P08312;P67036;P67037;Q0THB4	Phenylalanine--tRNA ligase alpha subunit	pheS
7563400	1988100	981620	A7ZMK7;A8A0T1;B1IPJ0;B7M1F2;P18843;A1ABS1;B7L6L4;B7MAV1;B7MVL9;B7N576;B7NT37;B7USC1;Q0TH90;Q1RB54;Q8FH06;B5YQ27;Q8XDZ9	NH(3)-dependent NAD(+) synthetase	nadE
1312600	9544700	8195300	A7ZMZ0;A8A166;B1J0M2;B7L7R9;B7M2F7;B7NBL7;B7NS52;P21889;B5YR11;Q8XCI7;A1AC27;B7MBS5;B7MVZ7;Q0TGW6;Q1RAR8;Q8FGQ9	Aspartate--tRNA ligase	aspS
13143000	19064000	40629000	A7ZNR5;A8A1W1;B1IYY4;B5YV43;B7M477;B7NCC6;B7NPN7;P0C8J6;Q0TFZ6;Q8FFY7;Q8X4R2;A1ACW2;B7MEF1;Q1R9X7;B7L9W7;B7UFB3	D-tagatose-1,6-bisphosphate aldolase subunit GatY	gatY
1164700	0	1908700	A7ZP12;A8A251;B1IY82;B5YWY1;B7LAL1;B7M537;B7MFA2;B7MXK3;B7N5F1;B7NN02;B7UFK4;P0AD24;P0AD25;P0AD26;Q0TFQ2;Q1R9N1	UPF0352 protein YejL	yejL
11123000	4882900	0	A7ZP31;A8A271;B1IY63;B7LAN3;B7M5Q0;B7MFC2;B7MXP0;B7N5H1;B7NN20;B7UFM3;P23827;Q0TFN2;Q8CVW3;B5YX01;Q8XE46;Q1R9K8	Ecotin	eco
35896000	9943200	1451100	A7ZPA8;B1IXP8;B5YXT4;B7LBE8;B7M5X3;B7MG58;B7MXH3;B7N5Q6;B7NNX3;B7UFV2;P0A8W8;P0A8W9;Q0TFF2;Q8XCV1	UPF0304 protein yfbU	yfbU
344290	954670	3905400	A7ZPK7;A8A2Q2;B1IX65;P04805;A1ADS2;B5YZV2;Q1R8W9;Q8FFC9;Q8XBN2;Q0TF64	Glutamate--tRNA ligase	gltX
1946300	564130	0	A7ZPS4;A8A2X1;B1IWI1;B1LNC8;B5Z015;B6I548;B7LCL6;B7M7I1;B7MYB7;B7NQL6;P0A6L2;P63943;P63944	Dihydrodipicolinate synthase	dapA
645480	846980	435010	A7ZPV4;A8A317;B1IWF0;B5Z0Y0;B7LCQ1;B7M7L5;B7N699;B7NQW0;B7UGV7;P0A6P5;P0A6P6;Q0TEX4;Q8FF59;B7MHZ6;B7MYE6	GTPase Der	der
5064300	1279200	307750	A7ZPW9;A8A332;B1IWD5;B5Z0Z9;B7LDB8;B7M7M9;B7MIL6;B7MY19;B7N6B3;B7UGX2;P0A6Z1;P0A6Z2;Q0TEV9;Q8FF44;B7NRH5	Chaperone protein HscA	hscA
4474600	3008600	2663500	A7ZPX4;A8A336;B1IWD1;B5Z104;B7LDC2;B7M7N3;B7MIM0;B7MYG3;B7N6B7;B7NRH9;B7UGX6;P0A6B7;P0A6B8;P0A6B9;Q0TEV5	Cysteine desulfurase	iscS
654960	327170	0	A7ZQC1;A8A3H0;B1IUY6;B5Z2A3;B7LEA4;B7M9D0;B7MKG2;B7MYJ3;B7N6S3;B7NSH3;B7UHB1;P0A6W9;P0A6X0;Q0TEI7;Q1R808;Q8X900	Glutamate--cysteine ligase	gshA
1375200	3391700	2892300	A7ZQC8;A8A3H6;B1IUY0;B5Z2B0;B7LEB1;B7M9D6;B7MKG8;B7MYJ9;B7N6S9;B7NSH9;B7UHB7;P0A7G6;P0A7G7;P0A7G8;Q0TEI1;Q1R801	Protein RecA	recA
2044000	2064000	1897100	A7ZR07;A8A439;B7LF83;B7LYG2;P0ADE8;B7N7E2;A1AF88;B1ITA4;B7MM85;B7MZ51;Q0TDV3;Q1R7D2;Q8FE70;B7NW39;B7UHU7;B5YQ91;Q8XD41	tRNA-modifying protein ygfZ	ygfZ
17018000	8369000	18935000	A7ZR12;A8A444;B1IT99;B5YQ95;B7LF89;B7LYG7;P33195;Q8XD33;A1AF92;B7MM89;B7MZ55;B7UHV1;Q1R7C8;Q8FE67;B7N7E6;B7NHW4;Q0TDU9	Glycine dehydrogenase [decarboxylating]	gcvP
18350000	49171000	51172000	A7ZR14;A8A446;B1IT97;B7LF91;B7LYG9;P27248;B7MM91;B7MZ57;B7N7E8;B7NHW6;B7UHV3;Q1R7C6;Q8FE65;B5YQ97;Q8XD32	Aminomethyltransferase	gcvT
3054700	2267700	3511300	A7ZR64;A8A481;B1IT65;B5YQD9;B7LFK4;B7LYX2;B7N7J5;B7NI05;B7UHY9;P0A817;P0A818;P0A819;Q0TDR0	S-adenosylmethionine synthase	metK
24085000	40032000	35494000	A7ZS65;A8A4Y4;B1IQV3;B5YS58;B7LHN3;B7M076;B7NDF4;B7NKN7;P0A705;P0A706;A1AG73;B7MB89;B7N0V3;B7UJ63;P59587;Q0TCU1;Q1R6H0	Translation initiation factor IF-2	infB
136500	1837700	5019100	A7ZS69;B5YS62;B7LHN6;B7M079;B7N0V6;B7NDF7;B7NKP0;P0A6E4;P0A6E5;Q0TCT8;Q8X9M0;A1AG76;B7MB92;Q1R6G5;A8A4Y7;B1IQV0;B7UJ66	Argininosuccinate synthase	argG
1249000	499460	874940	A7ZS72;A8A4Z0;B1IQU7;B7M082;P31120;A1AG79;B5YS65;B7LHN9;B7MB95;B7NDG0;B7UJ69;Q0TCT4;Q1R6G2;Q8FD84;Q8X9L2;B7N0V9;B7NKP3	Phosphoglucosamine mutase	glmM
5505300	3597200	853370	A7ZST1;A8A5L1;B1IP62;B7L4T1;B7M1V7;B7UKA7;P22259;Q0TC64;Q8FCU4;A1AGS9;B7MDM9;B7N136;B7NE08;B5YTV3;Q8X733;B7NMG6	Phosphoenolpyruvate carboxykinase [ATP]	pckA
744180	133230	364690	A7ZSW5;A8A5P2;B1IP32;P07762;Q0TC27;Q8X6X6;A1AGW5;Q1R5J4;Q8FCR7	1,4-alpha-glucan branching enzyme GlgB	glgB
36073000	49326000	95162000	A7ZTR3;A8A6H0;B1IX30;B5YXB2;B7L853;B7M560;B7MGC9;B7N212;B7NF25;B7NR10;B7UMH5;P0A853;Q0TB00;Q8XB34;Q8FBV2	Tryptophanase	tnaA
34935000	33872000	38694000	A7ZTU6;A8A6J7;B1IX04;B5YXD8;B7L884;B7M590;B7MGF4;B7N2H3;B7NF50;B7NR36;B7UMJ9;P0ABB0;P0ABB1;P0ABB2;Q0TAX5;Q1R4K0	ATP synthase subunit alpha	atpA
222250	519800	451890	A7ZTX3;B5YY20;B7L8B3;B7M5B9;B7NF78;P05791;Q8XAV1;A1AHU3;B7MGI3;B7N266;B7UMM8;Q0TAU9;Q1R4G6;Q8FBR5;A8A6M7;B1IWX5;B7NU26	Dihydroxy-acid dehydratase	ilvD
1188000	639970	735040	A7ZU50;P21151;Q8X8J4;A8A6V0;Q8FBI3;A1AI32;Q0TAL1	3-ketoacyl-CoA thiolase	fadA
2812600	1818500	2271200	A7ZU51;A8A6V1;B1IW61;B7L9A7;B7M649;B7NFE7;B7NV20;P21177;B5YY93;Q8X8I2;B7MHD1;B7N2F2;Q1R466;B7UNH4;Q0TAL0;Q8FBI2	Fatty acid oxidation complex subunit alpha;Enoyl-CoA hydratase/Delta(3)-cis-Delta(2)-trans-enoyl-CoA isomerase/3-hydroxybutyryl-CoA epimerase;3-hydroxyacyl-CoA dehydrogenase	fadB
12622000	13605000	20115000	A7ZUC9;A8A720;B1IVG3;B7LA13;B7M6W7;B7MI48;B7N2Q7;B7NFL3;B7NU91;P0A796;P0A797;Q0TAE8;B7UNN6;Q8FBD0	6-phosphofructokinase;6-phosphofructokinase isozyme 1	pfkA
444010	2924700	7895100	A7ZUE0;A8A731;B1IVF3;B5YZ64;B7LA23;B7MI58;B7NFM3;P0A6F3;P0A6F4;Q0TAD8;B7M6X7;B7N2R7;B7UNP6;Q8FBC3;B7NU81	Glycerol kinase	glpK
7348000	9709800	0	A7ZUE4;A8A735;B1IVF0;B1LNN4;B1XB95;B5YZ69;B6I4S2;B7LA26;B7M6Y0;B7MI61;B7MR18;B7NFM8;B7NU76;B7UNP9;C5A096;P0A8R0;P0A8R1;P0A8R2;Q0TAD5;Q1R3Y9	Regulator of ribonuclease activity A	rraA
3808000	4476300	8104200	A7ZUH4;A8A764;B1IVC2;B7LA56;B7M710;B7NFQ6;B7NU44;B7UNT2;P00864;Q0TAA4;Q8FB98;A1AID4;B7MI92;Q1R3V5;B5Z058;Q8X743	Phosphoenolpyruvate carboxylase	ppc
12011000	4596900	0	A7ZUJ6;A8A782;B1IUR4;B5Z079;B7LA74;B7M730;B7MIW9;B7MRA9;B7NFS3;B7NRR1;B7UPD8;P0A7J7;P0A7J8;P0A7J9;Q0TA82;Q1R5U7	50S ribosomal protein L11	rplK
74376000	41070000	4121400	A7ZUJ7;A8A783;B1IUR3;B1LNT6;B1XBY6;B5Z080;B6I5J4;B7LA77;B7M731;B7MIX0;B7MR70;B7NFS4;B7NRR2;B7UPD9;C5A0S4;P0A7L0;P0A7L1;P0A7L2;Q0TA81;Q1R5U9	50S ribosomal protein L1	rplA
186740000	342560000	132400000	A7ZUK0;A8A785;B1IUR1;B5Z082;B7LA79;B7M733;B7MIX2;B7MRB2;B7NFS6;B7NRR4;B7UPE1;P0A7K2;P0A7K3;P0A7K4;Q0TA79;Q1R5V1	50S ribosomal protein L7/L12	rplL
14694000	20495000	31475000	A7ZUK2;A8A787;B1IUQ9;P0A8T7;P0A8T8;Q0TA77;A1AIG0;Q1R5V4;Q8FB83	DNA-directed RNA polymerase subunit beta	rpoC
2613100	2389900	2385300	A7ZV11;A8A7N8;B1ITQ6;B5Z2F1;B7LC01;B7M8Q3;B7MKU7;B7MSG3;B7NG80;B7NTK1;B7UPW2;P0A6F9;P0A6G0;P0A6G1;Q0T9P9;Q1R3B7	10 kDa chaperonin	groS
1614600	839350	0	A7ZV33;A8A7Q9;P0A784;P0A785;Q8XDP0	Oligoribonuclease	orn
14686000	22043000	22341000	A7ZVS7;A8A8B3;B5Z4R6;B7LEN0;B7LXU6;B7MNJ1;B7NH52;P0ABP8;P0ABP9;B1IS35;B7N2V8;B7NW64;B7UR12;Q0T8S9;Q8FA51	Purine nucleoside phosphorylase DeoD-type	deoD
868770	0	202760	A7ZZM6;B1ITG7;A1AAQ4;A7ZLA9;B5YZR8;B7L4C3;B7LY47;B7MLW3;B7N4A3;B7NVR1;B7UR96;P30850;Q0TI78;Q1RC77;Q8FHT6;Q8X7D6	Exoribonuclease 2	rnb
1193100	7295300	8247300	A8A0V7;P16456;A7ZMN3;P66793;P66794;Q0TH64	Selenide, water dikinase	selD
1308100	2991000	2945200	A8A1P5;B5YU77;B7L9P8;B7M400;B7MDH5;P06986;Q9S5G6;A7ZNJ3;B7MWU0;B7NC61;A1ACN3;B1IZ53;B7NQG9;Q0TG66;Q1RA52;Q8FG51;B7UT58	Histidinol-phosphate aminotransferase	hisC
4206000	1513200	1987700	A8A2Q7;B1IX60;B7MY64;P15042;Q0TF55;Q8FFC1;A1ADS8;B7MHR5;Q1R8W1;A7ZPL2;B5YZV8;B7LCF6;B7M6S1;B7N602;B7NPU7;Q8XBL5;B7UGB2	DNA ligase	ligA
1887000	551650	970970	A8A4K7;B1IRR3;B7ND41;B7NJR6;P30870;B7LZK2;B7MAC9;B7N0K2;Q8FDH4;B5YR92;Q8XBM3;B7UIW1	Glutamate-ammonia-ligase adenylyltransferase	glnE
4207100	2865500	2927400	A8A616;B1IZN4;P00961;A7ZTA5;B7L6X3	Glycine--tRNA ligase beta subunit	glyS
1748900	1257100	900420	A8A670;B1IZI5;B7NER0;B7NPB4;B7ULG1;P33232;Q0TBK1;Q8FCB1;A7ZTF9;B5YWA7;B7L725;B7M492;Q8XDF7;B7MFG9;Q1R4Z0;B7N251;A1AHE2	L-lactate dehydrogenase [cytochrome]	lldD
4659900	3843800	0	A8A6L1;B1IWZ0;B5YY06;B7L894;B7N2I7;B7NF64;B7NR51;B7UML3;P04982;Q0TAW1;Q8FBS4;Q8XAW8;A1AHS8;B7MGG8;Q1R4I4;A7ZTV9;B7M5A4	D-ribose pyranase	rbsD
14579000	8986200	13685000	B1ITB1;B7LF76;B7MM78;B7MZI9;B7N7D5;B7NW32;B7UHU0;P07012;P66023;P66024;B7LYF5;A8A432	Peptide chain release factor 2	prfB
8013700	16087000	18776000	B1IUY2;P00957;A8A3H4;A1AEN7;Q1R804;A7ZQC5;Q0TEI3;Q8X3W8	Alanine--tRNA ligase	alaS
13235000	7125200	0	A7ZUE3;A8A734;B7LA21;B7M6X9;B7MI60;B7N2R9;B7NFM5;B7NU79;B7UNP8;P0AF36;P0AF37;P0AF38;Q0TAD6;Q1R3Z0;B1IVF1;B5YZ66	Cell division protein ZapB	zapB
1045400	350690	616800	B1IZY5;B5YRU5;B7L8T2;B7MCH6;B7MWA6;B7NBR4;B7NRG1;B7UST8;P59329;P76316;Q1RAM1;Q8XBC7;B7M363;A8A1C2	D-cysteine desulfhydrase	dcyD
77103	0	402250	B1J0T5;P00722;A7ZI91;A7ZWZ1;B5Z2P7;Q8X685;A1A831;B7N8Q1;B7UJI9;Q0TKT1;Q1RFJ2;Q8FKG6	Beta-galactosidase	lacZ
2078400	3802000	5162700	B1X8Z8;P33599;A1ADD4;A7ZPA0;A8A2F5;B1IXQ6;B1LLN9;B6I7N6;B7LAU8;B7M5W5;B7MG50;B7MXG5;B7N5P8;B7NNW5;B7UFU4;Q1R9D1;Q8FFJ7;Q0TFG0;B5YXS6;Q8XCW9	NADH-quinone oxidoreductase subunit C/D	nuoC
2890200	1892200	1871200	P21170;Q8FE34;Q8XCX9;B5YQD6	Biosynthetic arginine decarboxylase	speA
21540000	24369000	18344000	B5YSJ3;B7L8Y4;P31658;Q8XB78;A1ACB2;A8A1G6;B1IZU5;B7MCM0;B7MWF3;B7NBV8;Q1RAH5;B7NRB5;P59331;Q0TGM8;A7ZN88;B7M3A5	Molecular chaperone Hsp31 and glyoxalase 3	hchA
3400200	6533400	5128900	B7L4S8;B7M1V3;B7MDM6;B7N133;B7NE05;B7NMG4;B7UKA5;P0A6Y5;P0A6Y6;P0A6Y7	33 kDa chaperonin	hslO
550010	1687700	3727700	B7M650;A1AI34;A7ZU52;A8A6V2;B1IW60;B5YY94;B7L9A5;B7MHD2;B7N2F3;B7NFE8;B7UNH5;P21165;Q0TAK9;Q1R465;Q8FBI1;Q8X8I1;B7NV19	Xaa-Pro dipeptidase	pepQ
14238000	13987000	14928000	B7N242;B7NPA3;B7ULF5;P09424;Q8FCB7;A7ZTE9;B1IZJ2;B5YW99;B7L723;B7M3M7;Q8XDG9;A8A660;B7NEQ1;B7MFG0	Mannitol-1-phosphate 5-dehydrogenase	mtlD
8166500	6816300	9164000	B7N7Q0;A7ZHB5;A7ZVX4;B1IRE9;B5YYB8;B7L4E8;B7M0C2;B7NHD0;P00956;Q8XA49;A1A774;B7MAE6;B7MNN1;B7UI71;Q0TLW5;Q1RGH6;Q8FLB7	Isoleucine--tRNA ligase	ileS
1901300	3670300	1746000	B7NBM7;B7NS42;P11875;A1AC37;B7MBT5;Q1RAQ8;A8A178;B5YR22;Q8XCH2;B1J0L2;B7USQ3;Q8FGQ0;A7ZN02;B7M2G7;Q0TGV6;B7L7S9;B7MW70	Arginine--tRNA ligase	argS
4267100	2055700	971710	B7UR10;A7ZVS5;A8A8B1;B1IS37;B5Z4R4;B7LEM8;B7LXU4;B7MNI9;B7NH50;B7NW62;P07650;Q8FA52;Q8XB35;B7MTC8	Thymidine phosphorylase	deoA
11336000	31119000	21537000	P00350;P37754	6-phosphogluconate dehydrogenase, decarboxylating	gnd
439700	1858300	1843700	P00370	NADP-specific glutamate dehydrogenase	gdhA
0	1601300	1872700	P00448;P66828	Superoxide dismutase [Mn]	sodA
3536800	13951000	13078000	P00452	Ribonucleoside-diphosphate reductase 1 subunit alpha	nrdA
0	402450	492320	P00490	Maltodextrin phosphorylase	malP
15167000	15485000	16373000	P00509	Aspartate aminotransferase	aspC
931640	143480	61740	P00550	PTS system mannitol-specific EIICBA component;Mannitol permease IIC component;Mannitol-specific phosphotransferase enzyme IIB component;Mannitol-specific phosphotransferase enzyme IIA component	mtlA
4418600	5185900	3011200	P00551	Aminoglycoside 3-phosphotransferase	aphA1
600370	3964100	3327900	P00561	Bifunctional aspartokinase/homoserine dehydrogenase 1;Aspartokinase;Homoserine dehydrogenase	thrA
0	907030	965480	P00562	Bifunctional aspartokinase/homoserine dehydrogenase 2;Aspartokinase;Homoserine dehydrogenase	metL
10936000	4972000	7703700	P00579	RNA polymerase sigma factor rpoD	rpoD
2677500	357000	1226500	P00582	DNA polymerase I	polA
0	518520	754980	P00805	L-asparaginase 2	ansB
2648100	2460400	3130700	P00946	Mannose-6-phosphate isomerase	manA
2888400	1056200	1281000	P00954;P67588;P67589	Tryptophan--tRNA ligase	trpS
3962000	5290300	6827300	P02924	L-arabinose-binding periplasmic protein	araF
94379000	98886000	43461000	P02925	D-ribose-binding periplasmic protein	rbsB
2504400	6031000	8570700	P02930	Outer membrane protein tolC	tolC
383630	422810	886790	P03841	Maltose operon periplasmic protein	malM
1261900	626100	885490	P04425;Q8FE30;P58578	Glutathione synthetase	gshB
1230200	1201000	1170400	P04693	Aromatic-amino-acid aminotransferase	tyrB
2256400	14949000	18326000	P04825	Aminopeptidase N	pepN
141330	0	98387	P04968	L-threonine dehydratase biosynthetic IlvA	ilvA
12380000	1579300	682360	P04983;Q0TAW0;Q1R4I3;Q8FBS3;Q8XAW7	Ribose import ATP-binding protein RbsA;Ribose import ATP-binding protein RbsA 1	rbsA;rbsA1
1937900	1223700	2055600	P05042;Q8FHA7;Q8X769	Fumarate hydratase class II	fumC
2260700	1225900	1197400	P05458;Q8CVS2;Q8X6M8	Protease 3	ptrA
1164800	758430	1444300	P05804	Beta-glucuronidase	uidA
0	482200	359390	P06149	D-lactate dehydrogenase	dld
11181000	0	3576200	P06610	Vitamin B12 transport periplasmic protein BtuE	btuE
327920	0	202640	P06612	DNA topoisomerase 1	topA
0	346600	167300	P06715	Glutathione reductase	gor
26743000	15859000	16973000	P06959	Dihydrolipoyllysine-residue acetyltransferase component of pyruvate dehydrogenase complex	aceF
744940	867530	651230	P06987;Q8FG50;Q9S5G5	Histidine biosynthesis bifunctional protein HisB;Histidinol-phosphatase;Imidazoleglycerol-phosphate dehydratase	hisB
91254	273800	408260	P06988;Q8FG52;Q8X8T3	Histidinol dehydrogenase	hisD
0	411100	723840	P06996;Q8XE41;Q8CVW1	Outer membrane protein C	ompC
1267000	951580	1667800	P06999	6-phosphofructokinase isozyme 2	pfkB
319820	762590	778580	P07001	NAD(P) transhydrogenase subunit alpha	pntA
5988500	5760400	2548900	P07003	Pyruvate dehydrogenase [ubiquinone];Alpha-peptide	poxB
2905600	1022000	1303800	P07014	Succinate dehydrogenase iron-sulfur subunit	sdhB
2692600	4862600	4033100	P07024	Protein UshA;UDP-sugar hydrolase;5-nucleotidase	ushA
5166000	15034000	28580000	P07118;Q8XCB3;Q8FAD1	Valine--tRNA ligase	valS
392180	3033000	3285100	P07395;P59664;Q8XE32	Phenylalanine--tRNA ligase beta subunit	pheT
273240	473670	835540	P07604	Transcriptional regulatory protein tyrR	tyrR
20997000	16025000	26407000	P07813;A7ZXR8;B1IYG6;B7UKT2;B7L9I6;B7M5G9;B7MRS9;B7N9P8;Q8FJY9;A7ZJ31;B7NM01;Q0TK31;A1A8R7;B7MFR5;Q1RER9;B5YQJ4;Q8XBN8	Leucine--tRNA ligase	leuS
1768700	1720300	1097800	P07862;Q8X9Y6;Q8FL63	D-alanine--D-alanine ligase B	ddlB
500590	617830	941140	P08142	Acetolactate synthase isozyme 1 large subunit	ilvB
56011000	52522000	70638000	P08200	Isocitrate dehydrogenase [NADP]	icd
1318900	2051700	4774600	P08201	Nitrite reductase [NAD(P)H] large subunit	nirB
6762900	2100400	3176400	P08331	2,3-cyclic-nucleotide 2-phosphodiesterase/3-nucleotidase	cpdB
1272200	1249000	1026800	P08390	USG-1 protein	usg
4032300	2910800	309510	P08506	D-alanyl-D-alanine carboxypeptidase dacC	dacC
18672000	32059000	24419000	P08839	Phosphoenolpyruvate-protein phosphotransferase	ptsI
33131000	42917000	9128500	P08997	Malate synthase A	aceB
96893	0	79423	P09127	Putative uroporphyrinogen-III C-methyltransferase	hemX
451620	0	60321	P09147	UDP-glucose 4-epimerase	galE
20479000	44562000	45259000	P09148	Galactose-1-phosphate uridylyltransferase	galT
605210	2052500	3474900	P09152	Respiratory nitrate reductase 1 alpha chain	narG
0	218630	183680	P09169;P58603	Protease 7	ompT
0	18654000	11008000	P09372;A8A3C0;B1IVM0;B5Z231;B7LDK2;B7M983;B7MIV1;B7MYA6;B7N6J9;B7NSB2;B7UH62;Q0TEM6;Q1R8B1;Q7ABI1;Q8FEY9;A7ZQ54	Protein grpE	grpE
9590000	26441000	23161000	P09373	Formate acetyltransferase 1	pflB
316230	790640	655030	P09394	Glycerophosphoryl diester phosphodiesterase	glpQ
1003200	12852000	24440000	P09546	Bifunctional protein putA;Proline dehydrogenase;Delta-1-pyrroline-5-carboxylate dehydrogenase	putA
1912400	3375300	3596800	P09551	Lysine-arginine-ornithine-binding periplasmic protein	argT
290010	1372100	3337100	P09831	Glutamate synthase [NADPH] large chain	gltB
1469000	722720	3242400	P09832	Glutamate synthase [NADPH] small chain	gltD
11836000	3304100	3758700	P0A3B1;P0A3B2;P0A3B3;P32132	GTP-binding protein TypA/BipA;GTP-binding protein typA/BipA	typA
4507900	19375000	21901000	P0A4L5;P0A4L6;P0AEG4;P0AEG5	Thiol:disulfide interchange protein DsbA	dsbA
503170	0	100140	P0A698;Q8FB02;Q8X5U9	UvrABC system protein A	uvrA
931880	703160	1736800	P0A6A3;P0A6A4;P0A6A5	Acetate kinase	ackA
1722300	2264000	1627700	P0A6J8;P0A6J9;Q8FKE3	D-alanine--D-alanine ligase A	ddlA
7160500	8419200	1790700	P0A7A9;P0A7B0;Q8FAG0	Inorganic pyrophosphatase	ppa
2147000	2628200	0	P0A862;P0A863;P0A864	Thiol peroxidase	tpx
1668800	3826400	2942700	P0A867;P0A868;P0A869	Transaldolase A	talA
12700000	24257000	28019000	P0A870;P0A871;K0BE10;Q8FLD1	Transaldolase B	talB
1380700	2013800	1193400	P0A8N3;P0A8N4;Q8XD57	Lysine--tRNA ligase	lysS
3088700	10627000	4922800	P0A8N5;P0A8N6;Q8FAT5	Lysine--tRNA ligase, heat inducible	lysU
467520	473700	1362500	P0A903	Outer membrane protein assembly factor BamC	bamC
5565200	4133800	2577100	P0A905;P0A906	Outer membrane lipoprotein slyB	slyB
8356400	77975000	94734000	P0A910;P0A911	Outer membrane protein A	ompA
6960300	8059300	12751000	P0A953;P0A954	3-oxoacyl-[acyl-carrier-protein] synthase 1	fabB
0	287280	271170	P0A962;P0A963	L-asparaginase 1	ansA
112090000	8406800	6327300	P0A991;P0A992	Fructose-bisphosphate aldolase class 1	fbaB
31254000	53411000	52993000	P0A9A6;P0A9A7;P0A9A8	Cell division protein FtsZ	ftsZ
2148400	1498100	0	P0A9A9;P0A9B0;P0A9B1	Ferric uptake regulation protein	fur
234480000	244380000	177420000	P0A9B2;P0A9B3;P0A9B4	Glyceraldehyde-3-phosphate dehydrogenase A	gapA
0	1960900	1778400	P0A9C3	Aldose 1-epimerase	galM
1572900	688600	87505	P0A9C5;P0A9C6;P0A9C7	Glutamine synthetase	glnA
399180	799080	812130	P0A9C9;P0A9D0	Fructose-1,6-bisphosphatase 1 class 2	glpX
0	137870	100350	P0A9D4;P0A9D5;P0A9D6	Serine acetyltransferase	cysE
2003600	302550	0	P0A9E5;P0A9E6;P0A9E7	Fumarate and nitrate reduction regulatory protein	fnr
164410000	108630000	93500000	P0A9G6;P0A9G7	Isocitrate lyase	aceA
1007200	1368100	1382400	P0A9J6;P0A9J7	Ribokinase	rbsK
488100	393830	444020	P0A9J8;P0A9J9	P-protein;Chorismate mutase;Prephenate dehydratase	pheA
1472300	3112900	3116800	P0A9K3;P0A9K4;P0A9K5	PhoH-like protein	ybeZ
0	208800	344140	Q8FBT8;P0A9K7	Phosphate transport system protein phoU	phoU
0	901550	340070	P0A9K9;P0A9L0;P0A9L1	FKBP-type peptidyl-prolyl cis-trans isomerase slyD	slyD
0	1379000	2523900	P0A9L3	FKBP-type 22 kDa peptidyl-prolyl cis-trans isomerase	fklB
449810	1125700	1479400	P0A9L8	Pyrroline-5-carboxylate reductase	proC
4719900	13481000	11966000	P0A9M0;P0A9M1	Lon protease	lon
3647700	8644400	9123500	P0A9M8	Phosphate acetyltransferase	pta
12708000	27050000	6258200	P0A9P0;P0A9P1;P0A9P2	Dihydrolipoyl dehydrogenase	lpdA
3363300	5618600	3579300	P0A9P4;P0A9P5	Thioredoxin reductase	trxB
1687400	1100300	422560	P0A9P6;P0A9P7;Q8XA87	Cold-shock DEAD box protein A	deaD
18230000	20678000	18585000	P0A9Q1;P0A9Q2;P0A9Q3	Aerobic respiration control protein ArcA	arcA
89398000	117580000	97432000	P0A9Q7;P0A9Q8	Aldehyde-alcohol dehydrogenase;Alcohol dehydrogenase;Acetaldehyde dehydrogenase [acetylating];Pyruvate-formate-lyase deactivase	adhE
118150	1035900	1036800	P0A9Q9;P0A9R0;Q8FCR6	Aspartate-semialdehyde dehydrogenase	asd
1635000	2147300	1732600	P0A9S1;P0A9S2	Lactaldehyde reductase	fucO
225860	1274500	1004100	P0A9S5;P0A9S6	Glycerol dehydrogenase	gldA
492420	0	957640	P0A9T0;P0A9T1;P0A9T2	D-3-phosphoglycerate dehydrogenase	serA
3479200	5339000	1542900	P0A9W3;P0A9W4	Uncharacterized ABC transporter ATP-binding protein YjjK	yjjK
665800	0	308280	P0A9W9	Protein YrdA	yrdA
1689700	4380100	6928000	P0A9X4;P0A9X5	Rod shape-determining protein MreB	mreB
2144200	1214700	527200	P0AA01;P0AFG0;P0AFG1	Transcription antitermination protein NusG	nusG
2278100	2276800	2518900	P0AA16;P0AA17;P0AA18	Transcriptional regulatory protein OmpR	ompR
4914400	896070	1558800	P0AA25;P0AA26;P0AA27	Thioredoxin-1	trxA
0	227560	196810	P0AA53;P0AA54;P0AA55	Protein QmcA	qmcA
1420000	402880	265160	P0AAB6;P0AAB7	UTP--glucose-1-phosphate uridylyltransferase	galF
0	151430	232290	P0AAG8;Q0TFU2;Q1R9S4;Q8FFU7;Q8X5D9	Galactose/methyl galactoside import ATP-binding protein MglA	mglA
5636500	3746400	4515600	P0AAI3;Q8X9L0	ATP-dependent zinc metalloprotease FtsH	ftsH
1288800	0	1504300	P0AAI5;P0AAI6;P0AAI7	3-oxoacyl-[acyl-carrier-protein] synthase 2	fabF
6426500	4892700	7451400	P0AAI9;P0AAJ0;Q8X8I7	Malonyl CoA-acyl carrier protein transacylase	fabD
16241000	15574000	493980	P0AAT9;P0AAU0;P0AAU1	Uncharacterized protein ybeL	ybeL
0	569510	454940	P0AB28;P0AB29;P0AB30	Uncharacterized protein yceD	yceD
2155500	2305500	0	P0AB52;P0AB53	Protein ychN	ychN
108620	588290	308770	P0AB67;P0AB68;P0AB69	NAD(P) transhydrogenase subunit beta	pntB
55071000	31086000	35503000	P0AB71;P0AB72	Fructose-bisphosphate aldolase class 2	fbaA
2698000	1732000	4335600	P0AB77;P0AB78	2-amino-3-ketobutyrate coenzyme A ligase;Putative 8-amino-7-oxononanoate synthase/2-amino-3-ketobutyrate coenzyme A ligase	kbl
0	777560	494600	P0AB89;P0AB90	Adenylosuccinate lyase	purB
1212400	810380	737080	P0ABC3;P0ABC4;P0ABC5	Modulator of FtsH protease HflC;Protein HflC	hflC
2508700	1717300	2622700	P0ABC7;P0ABC8	Modulator of FtsH protease HflK;Protein HflK	hflK
50961000	36498000	0	P0ABD3;P0ABD4	Bacterioferritin	bfr
33717000	18778000	13950000	P0ABH7;P0ABH8	Citrate synthase	gltA
2524300	6327100	5026100	P0ABH9;P0ABI0;P0ABI1	ATP-dependent Clp protease ATP-binding subunit ClpA	clpA
270060	265680	424470	P0ABJ1;P0ABJ2	Ubiquinol oxidase subunit 2	cyoA
4987200	11259000	6639000	P0ABK5;P0ABK6	Cysteine synthase A	cysK
1448900	8135800	2771000	P0ABQ2;P0ABQ3	2-hydroxy-3-oxopropionate reductase	garR
791810	1018000	314080	P0ABU0;P0ABU1	1,4-Dihydroxy-2-naphthoyl-CoA synthase	menB
1508600	1766500	2139000	P0ABU2;P0ABU3	GTP-dependent nucleic acid-binding protein engD	engD
2426700	3721800	2222500	P0ABU5	Enhancing lycopene biosynthesis protein 2	elbB
14859000	8059000	8630700	P0ABZ6;P0ABZ7;P0ABZ8;Q1RGE4	Chaperone surA	surA
3644200	6462300	3887400	P0AC33;P0AC34;Q8X4P8;P14407	Fumarate hydratase class I, aerobic;Fumarate hydratase class I, anaerobic	fumA;fumB
824280	5927500	8979800	P0AC38;P0AC39;Q8XDS0	Aspartate ammonia-lyase	aspA
8996300	9061100	12838000	P0AC41;P0AC42;P0AC43	Succinate dehydrogenase flavoprotein subunit	sdhA
0	83814	122020	P0AC47;P0AC48;P0AC49	Fumarate reductase iron-sulfur subunit	frdB
3930300	1162600	1230600	P0AC53;P0AC54;Q8XCJ6	Glucose-6-phosphate 1-dehydrogenase;Extracellular death factor;Glucose-6-phosphate 1-dehydrogenase	zwf
7303600	3754800	7223700	P0AC59;P0AC60;P0AC61	Glutaredoxin-2	grxB
298750	842320	1790300	P0ACA3;P0ACA4;P0ACA5	Stringent starvation protein A	sspA
918140	567010	539960	P0ACB0;Q8FB22;Q8X5V3	Replicative DNA helicase	dnaB
887330	1264700	1804300	P0ACB2	Delta-aminolevulinic acid dehydratase	hemB
2529200	572290	0	P0ACD4;P0ACD5;P0ACD6	NifU-like protein	nifU
17613000	17422000	23782000	P0ACF8;P0ACF9;P0ACG0	DNA-binding protein H-NS	hns
3155300	1630300	0	P0ACJ0;P0ACJ1;P0ACJ2	Leucine-responsive regulatory protein	lrp
4157300	5399200	6301000	P0ACJ8;P0ACJ9;P0ACK0	Catabolite gene activator	crp
308360	287130	309070	P0ACN7;P0ACN8;P0ACN9	HTH-type transcriptional repressor CytR	cytR
591590	0	784350	P0ACR9;P0ACS0;P0ACS1	Transcriptional repressor mprA	mprA
3798700	2222500	0	P0ACU7;P0ACU8	HTH-type transcriptional regulator YjdC	yjdC
3605700	1413900	3036200	P0ACW6	Uncharacterized protein ydcH	ydcH
2573300	980900	0	P0ACX3	Putative monooxygenase ydhR	ydhR
7619800	3733100	1520900	P0ACY1;P0ACY2	Putative NAD(P)H nitroreductase ydjA	ydjA
2856500	3007900	5555500	P0ACY3;P0ACY4;P0ACY5	Uncharacterized protein yeaG	yeaG
13908000	2695100	3343800	P0AD49;P0AD50;P0AD51	Ribosome-associated inhibitor A	raiA
15168000	6351500	0	P0AD59;P0AD60	Inhibitor of vertebrate lysozyme	ivy
22279000	37683000	35234000	P0AD61;P0AD62	Pyruvate kinase I	pykF
204880	439190	500710	P0AD96;P0AD97;P0AD98	Leu/Ile/Val-binding protein	livJ
121390	173610	170330	P0ADA3	Murein hydrolase activator NlpD	nlpD
2411400	2742800	0	P0ADE6;P0ADE7	Uncharacterized protein ygaU	ygaU
2063000	920290	2270900	P0ADG7;P0ADG8	Inosine-5-monophosphate dehydrogenase	guaB
6448900	8439300	4966200	P0ADS6;P0ADS7	Uncharacterized protein yggE	yggE
0	563430	2040400	P0ADS9;P0ADT0;P0ADT1	Uncharacterized protein yggN	yggN
994500	0	555290	P0ADT5;P0ADT6;P0ADT7	Uncharacterized protein ygiC	ygiC
11368000	10997000	16548000	P0ADU2;P0ADU3	Probable quinol monooxygenase ygiN	ygiN
1144000	548890	0	P0ADV1;P0ADV2;P0ADV3	Lipopolysaccharide export system protein lptA	lptA
313180	3774100	8232100	P0ADV7	Probable phospholipid-binding protein mlaC	mlaC
7134900	3442000	11229000	P0ADY1;P0ADY2	Peptidyl-prolyl cis-trans isomerase D	ppiD
883830	0	1450500	P0ADZ7;P0ADZ8;P0ADZ9	UPF0092 membrane protein YajC	yajC
228340	0	455910	P0AE06;P0AE07	Acriflavine resistance protein A	acrA
100060000	71506000	101520000	P0AE08;P0AE09;P0AE10	Alkyl hydroperoxide reductase subunit C	ahpC
1237100	1213700	1083600	P0AE18;P0AE19;P0AE20	Methionine aminopeptidase	map
3892700	925850	0	P0AE52;P0AE53;P0AE54	Putative peroxiredoxin bcp	bcp
234780	220110	279190	P0AE78;P0AE79;P0AE80	Magnesium and cobalt efflux protein CorC	corC
7815000	6449800	0	P0AE85;P0AE86	Periplasmic protein CpxP	cpxP
0	211350	577120	P0AEB2;P0AEB3;P0AEB4	D-alanyl-D-alanine carboxypeptidase dacA	dacA
0	685650	678360	P0AEC3;P58363	Aerobic respiration control sensor protein ArcB	arcB
293880000	289260000	282030000	P0AEE5;P0AEE6	D-galactose-binding periplasmic protein	mglB
0	1053200	2873400	P0AEG6;P0AEG7	Thiol:disulfide interchange protein DsbC	dsbC
0	161180	551220	P0AEJ6;P0AEJ7	Ethanolamine ammonia-lyase heavy chain	eutB
9247000	2063200	4809100	P0AEK2	3-oxoacyl-[acyl-carrier-protein] reductase FabG	fabG
3559700	1389100	1275600	P0AEK4;P0AEK5	Enoyl-[acyl-carrier-protein] reductase [NADH] FabI	fabI
4520400	12982000	9260100	P0AEM9;P0AEN0	Cystine-binding periplasmic protein	fliY
0	462460	355220	P0AEN1;P0AEN2;P0AEN3	NAD(P)H-flavin reductase	fre
3737300	4806500	4513500	P0AEP3;P0AEP4;P0AEP5	UTP--glucose-1-phosphate uridylyltransferase	galU
12544000	3152800	2966100	P0AEQ3;P0AEQ4;P0AEQ5	Glutamine-binding periplasmic protein	glnH
1747400	3459900	5256700	P0AES4	DNA gyrase subunit A	gyrA
42074000	7516900	8026600	P0AES6;P0AES7	DNA gyrase subunit B	gyrB
4636000	5725800	5692700	P0AET8;P0AET9	7-alpha-hydroxysteroid dehydrogenase	hdhA
0	1705900	1593800	P0AEU0;P0AEU1;P0AEU2	Histidine-binding periplasmic protein	hisJ
14203000	30087000	24066000	P0AEW9;P0AEX0;P0AEX1	1-phosphofructokinase	fruK
7518500	5206800	9531300	P0AEX9;P0AEY0	Maltose-binding periplasmic protein	malE
544030	10738000	4659000	P0AEZ3;P0AEZ4;P0AEZ5	Septum site-determining protein MinD	minD
4555000	12138000	14292000	P0AF28;P0AF29;P0AF30	Nitrate/nitrite response regulator protein NarL	narL
1185600	311780	0	P0AF50;P0AF51	Uncharacterized protein yjbR	yjbR
11742000	9244600	1244900	P0AFF6;P0AFF7;P0AFF8	Transcription elongation protein nusA	nusA
9685300	2547300	4298000	P0AFG3;P0AFG4;P0AFG5	2-oxoglutarate dehydrogenase E1 component	sucA
3595300	15397000	23644000	P0AFG6;P0AFG7	Dihydrolipoyllysine-residue succinyltransferase component of 2-oxoglutarate dehydrogenase complex	sucB
58009000	54088000	72769000	P0AFG8;P0AFG9	Pyruvate dehydrogenase E1 component	aceE
1201100	20941000	33843000	P0AFH8;P0AFH9	Osmotically-inducible protein Y	osmY
0	420510	582410	P0AFK0;P0AFK1	Protein pmbA	pmbA
7474300	13819000	12911000	P0AFK9	Spermidine/putrescine-binding periplasmic protein	potD
1548300	1899300	4029500	P0AFM6;P0AFM7	Phage shock protein A	pspA
9119600	2830100	3978900	P0AFP6;P0AFP7;P0AFP8	UPF0135 protein ybgI	ybgI
0	750100	215650	P0AFU8	Riboflavin synthase alpha chain	ribE
1196700	870020	943830	P0AFZ3;P0AFZ4	Stringent starvation protein B	sspB
0	2213100	5816200	P0AG07;P0AG08;P0AG09	Ribulose-phosphate 3-epimerase	rpe
4051100	4677200	2001000	P0AG30;P0AG31;P0AG32	Transcription termination factor Rho	rho
56167000	34664000	54344000	P0AG67;P0AG68;P0AG69	30S ribosomal protein S1	rpsA
3297900	2327400	5162900	P0AG80;P0AG81;Q0TC07;Q1R5H5;Q8CVL9;A1AGY4	sn-glycerol-3-phosphate-binding periplasmic protein ugpB	ugpB
444720	0	332150	P0AG84;P0AG85	Uncharacterized oxidoreductase yghA	yghA
3418100	1262500	0	P0AG90;P0AG91	Protein translocase subunit SecD	secD
2042500	1294800	675880	P0AGC3;P0AGC4	Soluble lytic murein transglycosylase	slt
825650	3869400	3777500	P0AGD1;P0AGD2	Superoxide dismutase [Cu-Zn]	sodC
1009700	2303500	2207900	P0AGD7;P0AGD8;P0AGD9	Signal recognition particle protein	ffh
116660	1554700	1453000	P0AGE0;P0AGE1;P0AGE2	Single-stranded DNA-binding protein	ssb
33887000	38124000	19513000	P0AGE9;P0AGF0;P0AGF1	Succinyl-CoA ligase [ADP-forming] subunit alpha	sucD
310720	1502300	2509700	P0AGG8;P0AGG9	Protein tldD	tldD
6492800	11003000	0	P0C0L2	Peroxiredoxin osmC	osmC
2092700	46518000	102420000	P0C0V0;P0C0V1	Periplasmic serine endoprotease DegP	degP
566590	495840	393240	P0DMC7;P69408;P69409	Capsular synthesis regulator component B	rcsB
0	259380	116680	P10100;Q8XBQ1	Rare lipoprotein A	rlpA
67693	0	365090	P11880	UDP-N-acetylmuramoyl-tripeptide--D-alanyl-D-alanine ligase	murF
626690	11405000	8098200	P12758	Uridine phosphorylase	udp
1092200	1714600	0	P12994	UPF0098 protein ybhB	ybhB
984440	3025700	3680600	P13009	Methionine synthase	metH
89054	0	1003700	P15034	Xaa-Pro aminopeptidase	pepP
19856000	14597000	18031000	P15288	Cytosol non-specific dipeptidase	pepD
1745700	6083700	5824600	P16095	L-serine dehydratase 1	sdaA
1908500	2735500	1541100	P16659;A7ZHT6;A7ZWE2;B1IQE6;B7M1Z9;B7LHA4;A1A7N8;B7MBH6;B7MP55;B7N862;B7NKX8;B7UJ96;Q0TLD7;Q1RFZ4;Q8FKZ4;B5Z0H4;Q8X8W2	Proline--tRNA ligase	proS
745220	2189700	0	P16681	Protein phnB	phnB
215410	199720	215410	P16700	Thiosulfate-binding protein	cysP
0	55781	89060	P17115;Q8FEN7;Q8X4S5	Arabinose 5-phosphate isomerase GutQ	gutQ
1057700	4286200	1943600	P17169;Q8FBT4;Q8XEG2	Glucosamine--fructose-6-phosphate aminotransferase [isomerizing]	glmS
12591000	6605100	8167300	P19926	Glucose-1-phosphatase	agp
5386600	13809000	29791000	P20966	PTS system fructose-specific EIIBC component;Fructose-specific phosphotransferase enzyme IIB component;Fructose permease IIC component	fruA
14982000	29815000	57755000	P21179	Catalase HPII	katE
1808600	2467100	529650	P21367	Uncharacterized protein ycaC	ycaC
703260	238130	182830	P21499	Ribonuclease R	rnr
547660	258880	370540	P21513	Ribonuclease E	rne
10687000	35564000	29005000	P21599	Pyruvate kinase II	pykA
172080	2017300	4892000	P21888;A1A8J2;A7ZIT5;A7ZXI1;B1IZ75;B7L7F3;B7M4M9;B7ME49;B7MRI9;B7N980;B7NL20;B7UKK3;Q0TKB5;Q1RF08;Q8FK44;B5YPP1;Q8XCT9	Cysteine--tRNA ligase	cysS
0	231850	651280	P22106	Asparagine synthetase B [glutamine-hydrolyzing]	asnB
0	525030	824750	P22188;Q8X9Z2;Q8FL67	UDP-N-acetylmuramoyl-L-alanyl-D-glutamate--2,6-diaminopimelate ligase	murE
22694000	12373000	6942200	P22256	4-aminobutyrate aminotransferase GabT	gabT
2013400	3432900	2223200	P23836;Q8CXZ9;Q8X738	Transcriptional regulatory protein phoP	phoP
709040	1331900	2077800	P23839	UPF0701 protein yicC	yicC
7138600	1313200	454580	P23843	Periplasmic oligopeptide-binding protein	oppA
55498000	11930000	3932000	P23847	Periplasmic dipeptide transport protein	dppA
1106900	1134200	0	P23865	Tail-specific protease	prc
6185000	16103000	0	P23869	Peptidyl-prolyl cis-trans isomerase B	ppiB
6873500	4201400	5670700	P23893;B7NIB7;A1A7K0;A7ZHP6;A7ZWA2;B1IQI6;B5Z0D4;B7LGL6;B7M195;B7MBD7;B7MP16;B7N823;B7UIK1;Q0TLH7;Q1RG34;Q8FL16;Q8X4V5	Glutamate-1-semialdehyde 2,1-aminomutase	hemL
5102500	1074900	1860400	P24171	Peptidyl-dipeptidase dcp	dcp
762500	602170	1667200	P24182;Q8X9B6	Biotin carboxylase	accC
156250	399920	699330	P24232;Q7ABK6	Flavohemoprotein	hmp
1701000	464140	1040200	P24255	RNA polymerase sigma-54 factor	rpoN
28425000	19774000	32426000	P25516	Aconitate hydratase 1	acnA
6703800	2641200	1444400	P25526	Succinate-semialdehyde dehydrogenase [NADP(+)] GabD	gabD
135090000	108840000	111260000	P25553	Lactaldehyde dehydrogenase	aldA
449790	0	504460	P25748	HTH-type transcriptional regulator GalS	galS
5354700	1017300	194310	P25894	Uncharacterized metalloprotease yggG	yggG
1608100	1671200	1318600	P26646	Putative quinone oxidoreductase YhdH	yhdH
344100	1912900	2038700	P27250	Uncharacterized zinc-type alcohol dehydrogenase-like protein YjgB	yjgB
14775000	2662000	11715000	P27298	Oligopeptidase A	prlC
26585000	16160000	32637000	P27302	Transketolase 1	tktA
312410	0	410420	P27431	Uncharacterized protein ycfD	ycfD
5192700	2875800	3224200	P27550;Q8FAY8;Q8X5T5	Acetyl-coenzyme A synthetase	acs
62406	0	257530	P28249	Protein AsmA	asmA
314450	915530	1097900	P29012;Q8X4I9;P59237	Alanine racemase, catabolic	dadX
539170	3736500	2151200	P30859	Putative ABC transporter arginine-binding protein 2	artI
1940700	2212700	2398700	P31133	Putrescine-binding periplasmic protein	potF
2620100	0	975250	P31142;P58388	3-mercaptopyruvate sulfurtransferase	sseA
194080	1588800	1291600	P31224	Acriflavine resistance protein B	acrB
645180	955580	0	P31460	Galactonate operon transcriptional repressor	dgoR
318870	710500	680870	P31678	Trehalose-6-phosphate phosphatase	otsB
0	214590	380310	P31808	Uncharacterized oxidoreductase yciK	yciK
0	199260	410050	P32131	Oxygen-independent coproporphyrinogen-III oxidase	hemN
222370	600050	838880	P33025	Pseudouridine-5-phosphate glycosidase	psuG
5182700	9758100	10795000	P33363	Periplasmic beta-glucosidase	bglX
0	150670	125300	P33368	Uncharacterized oxidoreductase yohF	yohF
3294700	2545100	6783900	P33570	Transketolase 2	tktB
4758700	3058600	6468400	P33602;Q8XCX2;Q8FFJ9	NADH-quinone oxidoreductase subunit G	nuoG
30617000	10033000	3687200	P35340	Alkyl hydroperoxide reductase subunit F	ahpF
606790	606640	878030	P36649	Blue copper oxidase CueO	cueO
293010000	137150000	192920000	P36683	Aconitate hydratase 2	acnB
3046700	444460	169220	P36938	Phosphoglucomutase	pgm
751080	225870	0	P37177	Phosphoenolpyruvate-protein phosphotransferase ptsP	ptsP
5453400	4710200	6486300	P37330;Q8FDN6	Malate synthase G	glcB
0	3883900	9696300	P37349	PTS-dependent dihydroxyacetone kinase, phosphotransferase subunit dhaM;Phosphocarrier protein HPr;Phosphotransferase enzyme IIA component	dhaM
1008500	1850800	2715400	P37387	D-xylose-binding periplasmic protein	xylF
4245100	2856600	5469300	P37648	Protein yhjJ	yhjJ
310220	0	890900	P37685	Aldehyde dehydrogenase B	aldB
877330	792880	690640	P37744	Glucose-1-phosphate thymidylyltransferase 1	rmlA1
0	423520	532830	P37773	UDP-N-acetylmuramate:L-alanyl-gamma-D-glutamyl-meso-diaminopimelate ligase	mpl
66639000	44254000	41660000	P37902	Glutamate/aspartate periplasmic-binding protein	gltI
5733800	6765400	0	P37903;P0A4P6;P0A4P7;Q0TI19	Universal stress protein F	uspF
347230	280100	301650	P38038;A7ZQK7;B1IU77;Q8X7U1;A1AEV0;A8A3P5;Q0TEA2;Q1R7T4;Q8FEI7	Sulfite reductase [NADPH] flavoprotein alpha-component	cysJ
2109500	0	1399700	P38489	Oxygen-insensitive NAD(P)H nitroreductase	nfnB
858730	1419600	400910	P39099	Periplasmic pH-dependent serine endoprotease DegQ	degQ
0	231020	179950	P39176	Probable L,D-transpeptidase ErfK/SrfK	erfK
3725600	697770	0	P39187	Uncharacterized protein ytfJ	ytfJ
203590	1036500	510750	P39199	50S ribosomal protein L3 glutamine methyltransferase	prmB
0	1347600	4373600	P39321	Uncharacterized protein ytfN	ytfN
29392000	5131800	4721400	P39325	ABC transporter periplasmic-binding protein ytfQ	ytfQ
0	768760	1025900	P39831;Q8FHD2;Q8X505	NADP-dependent 3-hydroxy acid dehydrogenase YdfG;NADP-dependent L-serine/L-allo-threonine dehydrogenase ydfG	ydfG
864580	435420	0	P42593	2,4-dienoyl-CoA reductase [NADPH]	fadH
3311300	757260	2816700	P45464;Q8FDA1	Penicillin-binding protein activator LpoA	lpoA
3454600	2909600	1403000	P45523;P65764;P65765	FKBP-type peptidyl-prolyl cis-trans isomerase fkpA	fkpA
133750	0	216680	P45568;Q8X8Y1	1-deoxy-D-xylulose 5-phosphate reductoisomerase	dxr
0	996720	512430	P45955	Uncharacterized protein YbgF	ybgF
77853	0	128800	P46130	Putative acyl-CoA thioester hydrolase ybhC	ybhC
0	552400	1090800	P46837	Protein yhgF	yhgF
0	243090	265080	P46852;P58116	Quercetin 2,3-dioxygenase	yhhW
0	212790	1164200	P52108	Transcriptional regulatory protein RstA	rstA
2770900	1916100	281120	P52643	D-lactate dehydrogenase	ldhA
0	251150	369480	P61517	Carbonic anhydrase 2	can
206580000	252640000	333960000	P63284;P63285;P63286	Chaperone protein ClpB	clpB
3254400	425260	4341200	P64451;P64452	Uncharacterized lipoprotein ydcL	ydcL
1935900	332350	0	P65367;P65368	Uncharacterized protein yqcA	yqcA
0	348550	843920	P66948;Q8XAD2	TPR repeat-containing protein yfgC	yfgC
0	248230	207230	P67080;P67081;P67082	UPF0001 protein yggS	yggS
22629000	22239000	21502000	P69776;P69777;P69778	Major outer membrane lipoprotein Lpp;Major outer membrane lipoprotein	lpp
47430000	29881000	0	P69783;P69784	Glucose-specific phosphotransferase enzyme IIA component	crr
14569000	37664000	47640000	P69797;P69798;P69799	PTS system mannose-specific EIIAB component;Mannose-specific phosphotransferase enzyme IIA component;Mannose-specific phosphotransferase enzyme IIB component	manX
145120	2380700	2190300	P69811;P69812	Multiphosphoryl transfer protein;Phosphocarrier protein HPr;Fructose-specific phosphotransferase enzyme IIA component	fruB
0	626690	1447900	P69910;P69911;Q8FHG5;P69908;P69909;P58228	Glutamate decarboxylase beta;Glutamate decarboxylase alpha	gadB;gadA
135550	0	665060	P69924;P69925	Ribonucleoside-diphosphate reductase 1 subunit beta	nrdB
21806000	26955000	12454000	P75682	Probable 2-keto-3-deoxy-galactonate aldolase YagE	yagE
252260	659170	682500	P75823;P58319	Low specificity L-threonine aldolase	ltaE
52911	316070	140380	P75838	UPF0142 protein ycaO	ycaO
318130	300350	0	P75954	Probable L,D-transpeptidase YcfS	ycfS
0	769400	497820	P76015	PTS-dependent dihydroxyacetone kinase, dihydroxyacetone-binding subunit dhaK	dhaK
445450	0	292180	P76108	Putative ABC transporter periplasmic-binding protein ydcS	ydcS
2198600	546680	457230	P76113	NADPH-dependent curcumin reductase	curA
2447600	1746300	1094000	P76177	Protein ydgH	ydgH
4418900	3698400	1043600	P76193	Probable L,D-transpeptidase YnhG	ynhG
0	969540	241370	P76268	Transcriptional regulator kdgR	kdgR
880850	878400	0	P76270	Free methionine-R-sulfoxide reductase	msrC
2700600	5829400	4642300	P76418	Uncharacterized protein yegU	yegU
2525800	3147200	1631100	P76419	Uncharacterized sugar kinase YegV	yegV
0	1684400	1492400	P76440;Q8X645	NAD-dependent dihydropyrimidine dehydrogenase sunbunit PreT;NAD-dependent dihydropyrimidine dehydrogenase subunit PreT	preT
450170	0	1768800	P76536	Probable deferrochelatase/peroxidase YfeX	yfeX
16173000	30762000	31950000	P76558	NADP-dependent malic enzyme	maeB
1485100	1702900	2708800	P76578	Uncharacterized lipoprotein yfhM	yfhM
352900	239870	0	P77150;Q0THJ1;Q1RBF9;Q8FH89;Q8X649	Pyridoxamine kinase	pdxY
0	920120	970840	P77202;P58320	Thiol:disulfide interchange protein DsbG	dsbG
0	165200	415070	P77247;Q7ADF8	2-deoxyglucose-6-phosphate phosphatase	yniC
229110	256410	169290	P77269	ABC transporter periplasmic-binding protein yphF	yphF
176160	0	300170	P77316	Uncharacterized zinc-type alcohol dehydrogenase-like protein YbdR	ybdR
3032800	8866800	6477500	P77395	Uncharacterized protein ybbN	ybbN
0	863750	1119800	P77499	Probable ATP-dependent transporter SufC	sufC
17450000	8102500	10052000	P77596	Uncharacterized protein YagF	yagF
179610	180130	0	P77713	Putative beta-xylosidase	yagH
243040	871850	1575100	P77735	Uncharacterized oxidoreductase YajO	yajO
10831000	4434500	0	P77754	Spheroplast protein Y	spy
438510	1397300	1325600	P77774	Outer membrane protein assembly factor BamB	bamB
9112800	1896800	2215400	P77804	Protein ydgA	ydgA
382920	544800	1041900	Q46829	6-phospho-beta-glucosidase BglA	bglA
646510	0	636520	Q46851;Q8X529	Uncharacterized protein yghZ	yghZ
0	2000200	1966900	Q46856	Alcohol dehydrogenase YqhD	yqhD
1593800	1946900	1348100	Q46857;Q8XBT6	2,5-diketo-D-gluconic acid reductase A	dkgA

## Sheet: CAU(Met)-1
LFQ1-	LFQ2-	LFQ3-	Protein IDs	Protein names	Gene names
42202000	40165000	26884000	A1A766;A7ZHA4;A7ZVV7;B1IRG0;P0A6Y8;P0A6Y9;P0A6Z0;Q0TLX5;Q1RGI8	Chaperone protein DnaK	dnaK
0	2593700	3121100	A1A8D9;A7ZXD1;B1IZC1;P0A6Z3;P0A6Z4;P0A6Z5;Q0TKG8;Q1RF62;A7ZIN3	Chaperone protein htpG	htpG
1367300	0	715590	A1AD51;A7ZP19;A8A259;B1IY75;B1X893;B5YWY8;B6I195;B7LAM0;B7M547;B7MFA9;B7MXM7;B7N5F8;B7NN09;B7UFL0;C4ZU39;P69490;P69491;P69492;Q0TFP4;Q1R9M2;B1LKU3	Cytochrome c-type biogenesis protein CcmE	ccmE
44686000	52635000	29448000	A1AE82;A7ZPZ4;A8A359;B1IVS6;B5Z123;B7LDE3;B7M8A7;B7MIN5;B7MYI0;B7NRK2;B7UGZ1;P0A825;P0A826;Q0TET8;Q1R8I4;Q8XA55;B7N6D8	Serine hydroxymethyltransferase	glyA
1482700	15167000	3718600	A1AEW7;A7ZQM2;A8A3R4;B1IU62;B5Z3E3;B7LEJ8;B7LXJ5;B7MLA0;B7MZ75;B7N715;B7NV69;B7UHJ5;P0A6P9;P0A6Q0;P0A6Q1;Q0TE80;Q1R7R4	Enolase	eno
23579000	53082000	9262300	A1AFB0;A7ZR34;B1IT77;P0A799;P0A7A0;Q0TDT0;A8A466;Q8XD03	Phosphoglycerate kinase	pgk
11827000	6945200	39685000	A1AGC9;A7ZSD0;A8A545;B5YSW2;B7MBZ7;B7N0M1;B7UJW8;P61889;P61890;P61891;Q1R6A3;B1IQP3;B7LHU4;B7M0U8;B7NKU9;Q0TCN0;B7NDL4	Malate dehydrogenase	mdh
102020000	251460000	149160000	A1AGM6;A7ZSL4;A8A5E6;B1IPW0;P0CE47;Q0TCC0;Q1R5Y2;A1AIF3;A8A779;B1IVA7;P0A6N2;P0A6N3;P0CE48;Q0TA85;Q1R5U4;A7ZUJ2	Elongation factor Tu 1;Elongation factor Tu 2;Elongation factor Tu	tuf1;tufA;tuf2;tufB
21866000	38543000	13548000	A1AGM7;A7ZSL5;A8A5E7;B1IPV9;B1LHE0;B1X6J0;B5YTP7;B6I240;B7L4L1;B7M1P1;B7MCV5;B7N0X6;B7NLP5;B7UK50;C4ZUJ5;P0A6M8;P0A6M9;P0A6N0;Q0TCB9;Q1R5U3;B7NDU8	Elongation factor G	fusA
3827900	4240900	3991400	A1AHE9;A7ZTG6;A8A677;B1IZH8;P37689;Q0TBJ4;Q8FCA6;Q8XDE9	2,3-bisphosphoglycerate-independent phosphoglycerate mutase	gpmI
5605200	0	6533400	A1AHR4;A7ZTU4;B1IX06;B5YXD6;B7L882;B7M588;B7MGF2;B7N2H1;B7NF48;B7NR34;B7UMJ7;P0ABB4;P0ABB5;P0ABB6;Q0TAX7;Q1R4K2;A8A6J5	ATP synthase subunit beta	atpD
28948000	29243000	37568000	A1AIC1;A7ZUG1;A8A750;B1IVD5;P13029;Q0TAB7;Q1R3X0;Q7A978;Q8FBA9	Catalase-peroxidase;Catalase-peroxidase 1	katG;katG1
275990000	683230	0	A1AIF9;A7ZUK1;A8A786;B1IUR0;B5Z083;B7LA80;B7M734;B7MIX3;B7NFS7;B7NRR5;B7UPE2;P0A8V2;P0A8V3;P0A8V4;Q1R5V3;B7MRB3;Q0TA78	DNA-directed RNA polymerase subunit beta	rpoB
69604000	102310000	129760000	A1AJ51;A7ZV12;A8A7N9;B1ITQ5;B5Z2F2;B7LC02;B7M8Q4;B7MKU8;B7MSV9;B7NG81;B7NTK2;B7UPW3;P0A6F5;P0A6F6;P0A6F7;Q1R3B6;Q0T9P8	60 kDa chaperonin 1;60 kDa chaperonin	groL1;groL
4781000	0	4417500	A1AJV0;A7ZVS6;A8A8B2;B1IS36;B5Z4R5;B7LEM9;B7LXU5;B7MNJ0;B7MTC9;B7NH51;B7NW63;P0A6K6;P0A6K7;P0A6K8;Q0T8T0;Q1R260;B7UR11	Phosphopentomutase	deoB
554580	1113700	2214400	A7ZIJ4;A7ZX94;B1J012;B5Z3U4;B7L673;B7M3S9;B7MQF2;B7N8Z0;B7NJ58;B7UJQ9;P0A850;P0A851;Q0TKK5;Q8FKA7;A1A8A5;B7MD95;Q1RFA0	Trigger factor	tig
4602700	6394600	0	A7ZJA8;A7ZXY8;B1IY02;B5YQR7;B7LAD4;B7N9W6;B7NMS9;P0A836;P0A837;P0A838;B7M5P1	Succinyl-CoA ligase [ADP-forming] subunit beta	sucC
14855000	17429000	17602000	A7ZNR5;A8A1W1;B1IYY4;B5YV43;B7M477;B7NCC6;B7NPN7;P0C8J6;Q0TFZ6;Q8FFY7;Q8X4R2;A1ACW2;B7MEF1;Q1R9X7;B7L9W7;B7UFB3	D-tagatose-1,6-bisphosphate aldolase subunit GatY	gatY
3678800	0	1281400	A7ZR12;A8A444;B1IT99;B5YQ95;B7LF89;B7LYG7;P33195;Q8XD33;A1AF92;B7MM89;B7MZ55;B7UHV1;Q1R7C8;Q8FE67;B7N7E6;B7NHW4;Q0TDU9	Glycine dehydrogenase [decarboxylating]	gcvP
0	3081800	9505300	A7ZST1;A8A5L1;B1IP62;B7L4T1;B7M1V7;B7UKA7;P22259;Q0TC64;Q8FCU4;A1AGS9;B7MDM9;B7N136;B7NE08;B5YTV3;Q8X733;B7NMG6	Phosphoenolpyruvate carboxykinase [ATP]	pckA
13550000	10810000	9105000	A7ZTR3;A8A6H0;B1IX30;B5YXB2;B7L853;B7M560;B7MGC9;B7N212;B7NF25;B7NR10;B7UMH5;P0A853;Q0TB00;Q8XB34;Q8FBV2	Tryptophanase	tnaA
7656700	22861000	0	A7ZTU6;A8A6J7;B1IX04;B5YXD8;B7L884;B7M590;B7MGF4;B7N2H3;B7NF50;B7NR36;B7UMJ9;P0ABB0;P0ABB1;P0ABB2;Q0TAX5;Q1R4K0	ATP synthase subunit alpha	atpA
7354200	0	25277000	B5YSJ3;B7L8Y4;P31658;Q8XB78;A1ACB2;A8A1G6;B1IZU5;B7MCM0;B7MWF3;B7NBV8;Q1RAH5;B7NRB5;P59331;Q0TGM8;A7ZN88;B7M3A5	Molecular chaperone Hsp31 and glyoxalase 3	hchA
1109300	0	1844800	B7N7Q0;A7ZHB5;A7ZVX4;B1IRE9;B5YYB8;B7L4E8;B7M0C2;B7NHD0;P00956;Q8XA49;A1A774;B7MAE6;B7MNN1;B7UI71;Q0TLW5;Q1RGH6;Q8FLB7	Isoleucine--tRNA ligase	ileS
1477100	7619900	5356500	P00551	Aminoglycoside 3-phosphotransferase	aphA1
14013000	20874000	42665000	P02925	D-ribose-binding periplasmic protein	rbsB
2479000	2280700	1621100	P04825	Aminopeptidase N	pepN
3654100	11399000	10194000	P06959	Dihydrolipoyllysine-residue acetyltransferase component of pyruvate dehydrogenase complex	aceF
1257300	0	608570	P07118;Q8XCB3;Q8FAD1	Valine--tRNA ligase	valS
5130400	4261500	3138500	P07813;A7ZXR8;B1IYG6;B7UKT2;B7L9I6;B7M5G9;B7MRS9;B7N9P8;Q8FJY9;A7ZJ31;B7NM01;Q0TK31;A1A8R7;B7MFR5;Q1RER9;B5YQJ4;Q8XBN8	Leucine--tRNA ligase	leuS
4669200	9606000	15183000	P08200	Isocitrate dehydrogenase [NADP]	icd
0	1962400	1554100	P08839	Phosphoenolpyruvate-protein phosphotransferase	ptsI
29338000	11772000	24951000	P08997	Malate synthase A	aceB
2879900	26074000	6489400	P09148	Galactose-1-phosphate uridylyltransferase	galT
8145700	0	6436300	P0A862;P0A863;P0A864	Thiol peroxidase	tpx
7371800	0	41196000	P0A870;P0A871;K0BE10;Q8FLD1	Transaldolase B	talB
1082600	0	1603200	P0A991;P0A992	Fructose-bisphosphate aldolase class 1	fbaB
13706000	30353000	18198000	P0A9B2;P0A9B3;P0A9B4	Glyceraldehyde-3-phosphate dehydrogenase A	gapA
65032000	42306000	64775000	P0A9G6;P0A9G7	Isocitrate lyase	aceA
0	5267500	2769200	P0A9P0;P0A9P1;P0A9P2	Dihydrolipoyl dehydrogenase	lpdA
73280000	35275000	77160000	P0A9Q7;P0A9Q8	Aldehyde-alcohol dehydrogenase;Alcohol dehydrogenase;Acetaldehyde dehydrogenase [acetylating];Pyruvate-formate-lyase deactivase	adhE
0	12488000	17489000	P0AAT9;P0AAU0;P0AAU1	Uncharacterized protein ybeL	ybeL
23561000	44836000	11942000	P0AB71;P0AB72	Fructose-bisphosphate aldolase class 2	fbaA
4519000	0	2983300	P0AC33;P0AC34;Q8X4P8;P14407	Fumarate hydratase class I, aerobic;Fumarate hydratase class I, anaerobic	fumA;fumB
11834000	12898000	9225900	P0AC41;P0AC42;P0AC43	Succinate dehydrogenase flavoprotein subunit	sdhA
38764000	84271000	130500000	P0AE08;P0AE09;P0AE10	Alkyl hydroperoxide reductase subunit C	ahpC
76780000	34534000	109780000	P0AEE5;P0AEE6	D-galactose-binding periplasmic protein	mglB
4905900	0	20621000	P0AEW9;P0AEX0;P0AEX1	1-phosphofructokinase	fruK
1619900	0	847190	P0AFF6;P0AFF7;P0AFF8	Transcription elongation protein nusA	nusA
11415000	25764000	12995000	P0AFG8;P0AFG9	Pyruvate dehydrogenase E1 component	aceE
0	4840000	3835900	P0AFH8;P0AFH9	Osmotically-inducible protein Y	osmY
16459000	20903000	38001000	P0AG67;P0AG68;P0AG69	30S ribosomal protein S1	rpsA
7049000	11350000	25850000	P0AGE9;P0AGF0;P0AGF1	Succinyl-CoA ligase [ADP-forming] subunit alpha	sucD
1518100	0	9436000	P15288	Cytosol non-specific dipeptidase	pepD
7735100	7091000	4415000	P21179	Catalase HPII	katE
4418000	1826300	2956700	P23847	Periplasmic dipeptide transport protein	dppA
13729000	0	29040000	P25553	Lactaldehyde dehydrogenase	aldA
4787400	10616000	0	P27302	Transketolase 1	tktA
4673700	0	2542500	P27550;Q8FAY8;Q8X5T5	Acetyl-coenzyme A synthetase	acs
38549000	50724000	42618000	P36683	Aconitate hydratase 2	acnB
3842100	0	40023000	P37902	Glutamate/aspartate periplasmic-binding protein	gltI
32658000	13971000	15218000	P63284;P63285;P63286	Chaperone protein ClpB	clpB
85944000	143870000	201120000	P75682	Probable 2-keto-3-deoxy-galactonate aldolase YagE	yagE

## Sheet: UUU(Lys)+1
LFQ1+	LFQ2+	LFQ3+	Protein IDs	Protein names	Gene names
362630000	435960000	559410000	A1A766;A7ZHA4;A7ZVV7;B1IRG0;P0A6Y8;P0A6Y9;P0A6Z0;Q0TLX5;Q1RGI8	Chaperone protein DnaK	dnaK
221130	342750	449650	A1A780;A7ZHC0;A7ZVX9;B1IRE5;B1LFW1;B1XBF6;B6HYX9;B7L4F3;B7M0C7;B7MAF2;B7MNN7;B7N7Q5;B7NHD5;C4ZPV7;P04036;Q0TLW0;Q1RGH0;Q8FLB4;B5YYC3;B7UI76;P58209	Dihydrodipicolinate reductase	dapB
291130	305120	260370	A1A7E1;A7ZHI7;A7ZW48;B1IR82;B5YZD2;B7LFW6;B7M139;B7MAL9;B7MNV5;B7N7W9;B7NHK2;B7UIE6;P0A725;P0A726;P0A727;Q0TLP3;Q1RG99	UDP-3-O-[3-hydroxymyristoyl] N-acetylglucosamine deacetylase	lpxC
2261600	2685500	1504800	A1A7E3;A7ZHI9;A7ZW50;B1IR80;B5YZD4;B7M141;B7MAM1;B7MNV7;B7N7X1;B7NHK4;B7UIE8;P10408;Q0TLP1;Q1RG97;Q8FL61;Q8X996;B7LFW8	Protein translocase subunit SecA	secA
1860800	2127500	1767400	A1A7K5;A7ZHQ1;A7ZWA7;B1IQI1;B5Z0D9;B7LGM1;B7M1A0;B7MBE2;B7MP21;B7N828;B7NIC2;B7UIK6;P0AF12;P0AF13;P0AF14;Q0TLH2;Q1RG29	5-methylthioadenosine/S-adenosylhomocysteine nucleosidase	mtnN
26367000	22939000	15882000	A1A7L3;B1IQH2;B5Z0E7;B7MBF0;B7MP29;B7N836;B7NID0;B7UIL4;P0A7V0;P0A7V1;P0A7V2;Q0TLG4;Q1RG21;A7ZHQ9;A7ZWB5;B7LGN0;B7M1A9	30S ribosomal protein S2	rpsB
3790500	3222800	8621100	A1A7M1;A7ZHR7;A7ZWC3;B1IQG4;B5Z0F6;B7LGN8;B7M1Y0;B7MBF8;B7N844;B7NID9;B7UIM2;P0A940;P0A941;P0A942;Q0TLF6;Q1RG12;B7MP37	Outer membrane protein assembly factor BamA	bamA
2543900	1889500	860710	A1A7M9;A7ZHS5;A7ZWD1;B1IQF6;B5Z0G4;B7LGP7;B7M1Y8;B7MBG6;B7MP45;B7N852;B7NIE7;B7UJ86;P0ABD5;P0ABD6;Q0TLE8;Q1RG04;Q8FL03	Acetyl-coenzyme A carboxylase carboxyl transferase subunit alpha	accA
3695900	3915500	4297100	A1A7V4;B1J0Z1;B7MC93;B7N8H4;B7NK82;B7UJD1;P07004;Q1RFS7;Q8FKM3;Q0TL73;A7ZI02;A7ZWK6;B7L3Z5;B7M272;B7MQ79;B5Z1I7;Q8X7N4	Gamma-glutamyl phosphate reductase	proA
0	1586500	1755800	A1A835;A7ZIA4;A7ZX04;B1J085;P25437;Q0TKS7;Q1RFI7;Q8FKG1;Q8X5J4	S-(hydroxymethyl)glutathione dehydrogenase	frmA
2016600	917340	0	A1A892;A7ZIH7;A7ZX76;B1J026;B5Z3S9;B7L657;B7MD81;B7MQD8;B7N8X6;B7NJ74;B7UJP6;P77718;Q1RFB7;Q8FKB7;Q8XE74;B7M3R2	tRNA sulfurtransferase	thiI
107840	147400	1885300	A1A8A7;A7ZIJ6;A7ZX96;B1J010;B5Z3U5;B7L675;B7M3T1;B7MD97;B7MQF4;B7N8Z2;B7NJ56;B7UJR1;P0A6H1;P0A6H2;P0A6H3;Q0TKK3;Q1RF97	ATP-dependent Clp protease ATP-binding subunit ClpX	clpX
2163100	3042700	0	A1A8D5;A7ZIM8;A7ZXC7;B1IZC5;B5Z3X9;B7L794;B7M3W1;B7MDZ1;B7MQI4;B7N922;B7NIG1;B7UKE9;P69503;P69504;Q0TKH2;Q1RF67;Q8XD48	Adenine phosphoribosyltransferase	apt
0	1214300	1079000	A1A8D7;A7ZIN1;A7ZXC9;B1IZC3;B5Z3Y1;B7L796;B7M3W3;B7MDZ3;B7MQI6;B7N924;B7NIF9;B7UKF1;P0A8B5;P0A8B6;P0A8B7;Q0TKH0	UPF0133 protein YbaB	ybaB
19568000	40802000	13642000	A1A8D9;A7ZXD1;B1IZC1;P0A6Z3;P0A6Z4;P0A6Z5;Q0TKG8;Q1RF62;A7ZIN3	Chaperone protein htpG	htpG
4188000	3685400	1872300	A1A8R6;A7ZJ30;A7ZXR7;B7L9I5;B7M5G8;B7MFR4;B7N9P7;B7UKT1;P0ADC1;P0ADC2;Q0TK32;Q1RES0;B1IYG7;B7NM00;B7MRS8;B5YQJ3;Q8XBN9	LPS-assembly lipoprotein lptE	lptE
865270	712440	0	A1A8S9;A7ZJ54;A7ZXT0;B1IYE7;B5YQL3;B7L9K8;B7M5I8;B7MFS7;B7MPH7;B7N9R6;B7NM12;P0AEI1;P0AEI2;P0AEI3;Q0TK19;Q1REQ5	(Dimethylallyl)adenosine tRNA methylthiotransferase MiaB	miaB
701490	153750	0	A1A8U7;A7ZJ63;A7ZXU0;B1IY48;B5YQM4;B7L9L7;B7M5J8;B7MFU7;B7MPI5;B7N9S6;B7NMN1;B7UKW1;P00962;Q0TK03;Q1REN7;Q8FJW4;Q8X9H8	Glutamine--tRNA ligase	glnS
11132000	8698400	2628400	A1A8Z8;A7ZJD0;A7ZY11;B1IXY1;B5YRF2;B7LAF6;B7M6B8;B7MGL2;B7MPN9;B7N9Z7;B7NNH7;B7ULM8;P62707;P62708;P62709;Q0TJU6	2,3-bisphosphoglycerate-dependent phosphoglycerate mutase	gpmA
2038800	2805900	1856800	A1A9D6;A7ZJW2;A7ZYJ7;B1IWN0;B5YT28;B7LD85;B7M821;B7MHK5;B7MRV6;B7NAP4;B7NM82;B7UMY4;P0A8L1;P0A8L2;P0A8L3;Q0TJF7;Q1RE21	Serine--tRNA ligase	serS
685070	1071500	0	A1A9I4;A7ZJZ6;A7ZYL0;B1IW24;B5YT41;B7LD99;B7M835;B7MHL6;B7MS22;B7NM68;P23721;Q0TJE6;Q1RDV1;Q8FJB7;Q8XEA7;B7NAQ6;B7UMZ3	Phosphoserine aminotransferase	serC
7113800	1953300	5977600	A1A9Q9;A7ZKA9;A7ZYV7;B1IV93;B7LFB3;B7M8Y8;B7MIE9;B7N3F9;B7NLC1;B7UNY7;P0A8G6;P0A8G7;Q0TJ63;Q1RDL3;B5YU47;Q8X4B4	Flavoprotein WrbA;Putative flavoprotein WrbA	wrbA
498610	464230	0	A1A9S2;P0AB24;Q0TJ49;Q1RDJ9;Q8XAS6;Q8FJ35	Iron uptake system component EfeO	efeO
658560	757340	0	A1A9T2;A7ZKD6;A7ZYY7;B1IV67;B5YVQ4;B7LFE4;B7M908;B7MIH4;B7MTG5;B7N3I1;B7NLA0;B7UP48;P75914;Q0TJ40;Q1RDC7;Q8CW65;Q8X9J6	Probable phosphatase YcdX	ycdX
5679900	2381000	3496800	A1A9U6;B1LIW2;B5YVS0;Q1RDB0;A7ZKF2;A7ZZ05;B1IV53;B1X9G2;B6I9C6;B7LFG0;B7M924;B7MIJ0;B7MTI1;B7NAS5;B7NL86;B7UP63;C4ZRY9;P33136;P67555;P67556;Q0TJ25	Glucans biosynthesis protein G	mdoG
293750	494300	339840	A1A9W2;A7ZKH2;A7ZZ25;B1IV35;B5YVT7;B7LG01;B7M942;B7MIK8;B7NAU2;P29217;Q1RD90;Q8FIR0;Q8X8M9;B7MTJ8;B7UP81;Q0TJ07;B7NL67	UPF0502 protein YceH	yceH
205380	220630	444360	A1A9Y5;A7ZKJ4;A7ZZ48;B1IUH4;P0A6R0;P0A6R1;P0A6R2;Q0TIY3;Q1RD66	3-oxoacyl-[acyl-carrier-protein] synthase 3	fabH
4586500	4935400	4843500	A7ZKR7;A1AA21;A7ZZ82;B1IUE0;B7MJB5;B7MTQ8;B7N3N7;B7UQ36;P29745;P65803;P65804;Q1RD26;Q0TIU6	Peptidase T	pepT
1119100	1155900	2062200	A1AAE2;A7ZKY9;A7ZZF1;B1ITN8;B5YXN3;B7LGX6;B7LXX2;B7MKB7;B7MTZ9;B7N426;B7NUY1;B7UQA3;P0A715;Q1RCM3;Q8XDE7;Q8FHZ8;Q0TIF5	2-dehydro-3-deoxyphosphooctonate aldolase	kdsA
930600	1685200	1407500	A1AB75;A7ZLS1;A8A036;B1IRX9;B5Z1T9;B7L7H9;B7LZ73;B7MMW1;B7MUR3;B7N4P2;B7NHU3;B7URL9;P26616;Q0THU1;Q1RBT9;Q8FHH1;Q8XAS9	NAD-dependent malic enzyme	maeA
0	354120	729160	A1ABG8;A7ZM83;A8A0G5;B1IQD2;B5Z457;B7L5H5;B7M0H9;B7M9X6;B7MVA0;B7NB76;B7NU11;B7URW2;P22333;Q0THK5;Q1RBH5;Q8FH99;Q8X661	Adenosine deaminase	add
1156500	1006000	0	A1ABN0;A7ZMF8;B5YPY0;B7L5P5;B7M0P9;B7MAQ3;B7MVG9;B7N529;B7NTU3;B7US32;P05194;Q0THD6;Q1RBA3;Q8FH42;Q8X5X7;A8A0N9;B1IQ63	3-dehydroquinate dehydratase	aroD
1409600	2950000	2472500	A1ABQ2;B5YQ07;B7MAS9;B7MVJ7;B7N556;B7NT58;B7USA2;P0A8M3;P0A8M4;Q0THB0;Q1RB76;Q8XE27;A7ZMI6;A8A0R2;B1IPK9;B7L6J2;B7M1C7	Threonine--tRNA ligase	thrS
811700	0	826570	A1AC53;A7ZN22;B1J0J4;P31677;Q0TGU0;Q1RAP1;Q8FGN6;Q8XCE7;A8A1A0	Alpha,alpha-trehalose-phosphate synthase [UDP-forming]	otsA
4246200	5461000	7007100	A1ACX8;A7ZNT3;B7L9Y6;B7M4V9;B7MEG9;B7MX36;B7NCE4;B7NPL8;P00959;Q0TFX8;Q1R9V8;Q8FFX8;A8A1X8;B1IYW7;B5YV64;B7UFD1;Q8X7E7	Methionine--tRNA ligase	metG
0	1922900	1171500	A1ADD4;A7ZPA0;A8A2F5;B1IXQ6;B1LLN9;B1X8Z8;B6I7N6;B7LAU8;B7M5W5;B7MG50;B7MXG5;B7N5P8;B7NNW5;B7UFU4;Q1R9D1;Q8FFJ7;P33599;Q0TFG0;B5YXS6;Q8XCW9	NADH-quinone oxidoreductase subunit C/D	nuoC
1434600	3513300	2484200	A1ADD5;A7ZPA1;A8A2F6;B1IXQ5;B1LLP0;B1X8Z9;B5YXS7;B6I7N7;B7LBP8;B7M5W6;B7MG51;B7MXW6;B7N5P9;B7NNW6;B7UFU5;C4ZUD0;P0AFC7;P0AFC8;P0AFC9;Q0TFF9;Q1R9D0	NADH-quinone oxidoreductase subunit B	nuoB
286550	537300	480140	A1ADG5;A7ZPD1;A8A2I5;B1IXM6;P0A9Q5;P0A9Q6;Q0TFD0;Q1R996;Q8FFH5	Acetyl-coenzyme A carboxylase carboxyl transferase subunit beta	accD
457280	383720	685440	A1ADR4;A7ZPJ8;A8A2P2;B1IX74;B5YZU2;B7LCE0;B7M6Q8;B7MH48;B7MY46;B7N5Y9;B7NPS4;B7UG97;P0A6V8;P0A6V9;Q0TF72;Q1R8X8;Q8FFD4	Glucokinase	glk
2340900	3079700	4297000	A1ADZ1;A7ZPU1;A8A2Z0;B1IWG2;B5Z035;B7LCN8;B7M7K2;B7MHX9;B7MYC5;B7N680;B7NQN7;B7UGN6;P0A8F0;P0A8F1;P0A8F2;Q0TEZ0	Uracil phosphoribosyltransferase	upp
1618700	964230	1173300	A1AE43;A7ZPV1;A8A313;B1IWF4;B5Z0X6;B7LCP7;B7M7L1;B7MHY8;B7MYD5;B7N691;B7NQV3;B7UGU5;P04079;P64294;P64295;Q0TEY1;Q1R8M9	GMP synthase [glutamine-hydrolyzing]	guaA
528500	422520	0	A1AE53;A7ZPV8;A8A321;B1IWE6;B1XAZ0;B5Z0Y4;B6I587;B7LDA7;B7M7L9;B7MI00;B7MYF0;B7N6A3;B7NRG5;B7UGW1;C4ZX90;P62620;P62621;P62622;Q0TEX0;Q1R8L8;B1LNH0	4-hydroxy-3-methylbut-2-en-1-yl diphosphate synthase	ispG
2301700	1834300	2235600	A1AE61;A8A329;B1IWD8;B7MI07;B7N6B0;P37095;Q1R8K9;A7ZPW6;B7LDB5;B7M7M6;B7NRH2;B7MYF7;B7UGW9;Q0TEW2;Q8FF47;B5Z0Z6;P58473	Peptidase B	pepB
44848000	46351000	42335000	A1AE82;A7ZPZ4;A8A359;B1IVS6;B5Z123;B7LDE3;B7M8A7;B7MIN5;B7MYI0;B7N6D8;B7NRK2;B7UGZ1;P0A825;P0A826;Q0TET8;Q1R8I4;Q8XA55	Serine hydroxymethyltransferase	glyA
0	760500	426380	A1AE99;A7ZQ13;A8A379;B1IVQ8;B5Z143;B7LDG2;B7M8I2;B7MIQ4;B7MYK1;B7N6F7;B7NRM2;B7UH09;P60785;P60786;P60787;Q0TER9;Q1R8G3	Elongation factor 4	lepA
3968700	11832000	6829800	A1AEN2;A7ZQC0;A8A3G9;B1IUY7;B5Z2A2;B7MKG1;B7MYZ0;B7N6S2;B7NSH2;B7UHB0;P45578;Q0TEI8;Q1R809;Q8FEP8;Q8X902;B7LEA1;B7M9C9	S-ribosylhomocysteine lyase	luxS
374960000	176350000	202590000	A1AEW7;A7ZQM2;A8A3R4;B1IU62;B5Z3E3;B7LEJ8;B7LXJ5;B7MLA0;B7MZ75;B7N715;B7NV69;B7UHJ5;P0A6P9;P0A6Q0;P0A6Q1;Q0TE80;Q1R7R4	Enolase	eno
3606800	3701900	4130700	A1AEW8;A7ZQM3;A8A3R5;B1IU61;B5Z3E4;B7LEK0;B7LXJ6;B7MLA1;B7MZ76;B7N716;B7NV70;P0A7E5;P0A7E6;P0A7E7;Q0TE79;Q1R7R3;B7UHJ6	CTP synthase	pyrG
4006500	4721600	6225500	A1AEZ1;A7ZQP8;A8A3T9;B1IU37;B5Z4C4;B7LEY4;B7LXM0;B7MLC5;B7MZA0;B7N738;B7NVV2;B7UHM0;P0AEN8;P0AEN9;P0AEP0;Q0TE55;Q1R7N6	L-fucose mutarotase	fucU
5656200	3148300	5664800	A1AFA2;Q0TDT9;A7ZR23;A8A454;B1IT89;B5YQA8;B7LFH2;B7LYT1;B7MM99;B7MZL0;B7N7F6;B7NHX4;B7UHW1;P0A7Z0;P0A7Z1;P0A7Z2	Ribose-5-phosphate isomerase A	rpiA
314710000	217800000	65539000	A1AFB0;A7ZR34;B1IT77;P0A799;P0A7A0;Q0TDT0;Q8XD03;A8A466	Phosphoglycerate kinase	pgk
851690	1017300	1158600	A1AFD4;A7ZR71;A8A488;B5YQE6;B7LFL1;B7LYX8;B7MMD6;B7MZP7;B7N7K1;B7NI11;B7UHZ5;P0A8W5;P0A8W6;Q0TDQ3;Q1R779;Q8XCW1	UPF0301 protein yqgE	yqgE
1128100	0	1159900	A1AFE8;A7ZR88;B1ISK7;B5YQG1;B7LFM5;B7LYZ2;B7MN09;B7MZR1;B7N7L8;B7NI31;B7UI09;P0A8P3;P0A8P4;Q0TDN9;Q1R763;Q8FE19	Probable Fe(2+)-trafficking protein	yggX
1902000	642950	374660	A1AFX4;A7ZRT3;A8A4K6;B1IRR4;B7LGY7;B7LZK1;B7MAC8;B7N0K1;B7ND40;B7NJR5;B7UIW0;P76658;Q0TD55;Q1R6S9;Q8FDH5;B5YR91;Q7AAQ7	Bifunctional protein HldE;D-beta-D-heptose 7-phosphate kinase;D-beta-D-heptose 1-phosphate adenosyltransferase	hldE
766040	350120	452780	A1AG09;A7ZRX6;A8A4Q0;B1IRM5;B5YRY4;B7LH20;B7LZZ6;B7MB25;B7N095;B7ND80;B7NJV5;B7UIZ9;P0A8G3;P0A8G4;Q0TD14;Q8XAI7	Uronate isomerase	uxaC
81395000	52111000	92770000	A1AG69;A7ZS61;A8A4Y0;B1IQV7;B5YS54;B7LH99;B7M072;B7MB85;B7N0U9;B7NDF0;B7NKN3;P05055;Q0TCU5;Q1R6H4;Q8FD87;Q8X9M3;B7UJ59	Polyribonucleotide nucleotidyltransferase	pnp
4265600	2954200	4582900	A1AG72;A7ZS64;A8A4Y3;B1IQV4;B5YS57;B7LHN2;B7M075;B7MB88;B7N0V2;B7NDF3;B7NKN6;B7UJ62;P0A7G2;P0A7G3;P0A7G4;Q0TCU2;Q1R6H1	Ribosome-binding factor A	rbfA
541760	957950	0	A1AG76;A7ZS69;B5YS62;B7LHN6;B7M079;B7MB92;B7N0V6;B7NDF7;B7NKP0;P0A6E4;P0A6E5;Q0TCT8;Q1R6G5;Q8X9M0;A8A4Y7;B1IQV0;B7UJ66	Argininosuccinate synthase	argG
833250	1363500	1464800	A1AG91;A7ZS86;A8A504;B1IQT4;B7LHP8;B7M095;B7MBV8;B7N0X1;B7NDH3;B7NKQ6;B7UJS9;P0A749;P0A750;Q0TCS1;Q1R6E7;B5YS78;Q8X9J9	UDP-N-acetylglucosamine 1-carboxyvinyltransferase	murA
0	234080	230590	A1AGB7;A8A533;B1IQQ6;B5YSV0;B7M0T5;B7MBY5;B7NDK1;B7UJV6;P0A761;P0A762;Q0TCP3;Q8X9G9;A7ZSB6;B7NKT4	Putative N-acetylmannosamine-6-phosphate 2-epimerase	nanE
40672000	36091000	56833000	A1AGC9;A7ZSD0;A8A545;B5YSW2;B7MBZ7;B7N0M1;B7UJW8;P61889;P61890;P61891;Q1R6A3;B1IQP3;B7LHU4;B7M0U8;B7NKU9;Q0TCN0;B7NDL4	Malate dehydrogenase	mdh
1506100	1693600	2022400	A1AGH8;A8A591;B1IQ13;B5YT06;B7LHY3;B7M0Z2;B7MCQ2;B7N171;B7NDQ8;B7NLK6;B7UK10;P0A6K3;P0A6K4;P0A6K5;Q0TCH5;Q1R646	Peptide deformylase	def
1872300	2478900	8944000	A1AGI6;A7ZSI4;A8A5A0;P0A7Z4;P0A7Z5;P0A7Z6;Q0TCG6;Q1R637	DNA-directed RNA polymerase subunit alpha	rpoA
1888600	800170	1914600	A1AGJ3;A7ZSJ3;A8A5A9;B1IPZ5;B5YTM5;B7LI05;B7M1L8;B7MCR9;B7N0U4;B7NDS5;B7NLM3;B7UK28;P0C018;P0C019;P0C020;Q0TCF7;Q1R626	50S ribosomal protein L18	rplR
1346700	950160	0	A1AGJ4;A7ZSJ4;A8A5B0;B1IPZ4;B5YTM6;B7LI04;B7M1L9;B7MCS0;B7N189;B7NDS6;B7NLM4;B7UK29;P0AG55;P0AG56;P0AG57;Q0TCF6;Q1R624	50S ribosomal protein L6	rplF
6110300	0	1568300	A1AGJ5;A7ZSJ5;A8A5B1;B1IPZ3;B5YTM7;B7L4J4;B7M1M0;B7MCS1;B7N190;B7NDS7;B7NLM5;B7UK30;P0A7W7;P0A7W8;P0A7W9;Q0TCF5;Q1R622	30S ribosomal protein S8	rpsH
0	868370	4019900	A1AGK5;A7ZSK6;A8A5C2;B1IPY2;B5YTN8;B7L4K6;B7M1N1;B7MCT2;B7N1A1;B7NDT8;B7NLN6;B7UK41;P60422;P60423;P60424;Q0TCE4;Q1R607	50S ribosomal protein L2	rplB
9110400	2941900	7053700	A1AGK6;A7ZSK8;A8A5C4;B1IPY0;B5YTP0;B7L4K8;B7M1N3;B7MCT4;B7N1A3;B7NDU0;B7NLN8;B7UK43;P60723;P60724;P60725;Q0TCE2;Q1R604	50S ribosomal protein L4	rplD
5120200	7398500	6059500	A1AGK7;A7ZSK9;A8A5C5;B1IPX9;B5YTP1;B7L4K9;B7M1N4;B7MCT5;B7N0W0;B7NDU1;B7NLN9;B7UK44;P60438;P60439;P60440;Q0TCE1;Q1R602	50S ribosomal protein L3	rplC
266970000	168430000	266720000	A1AGM6;A1AIF3;A7ZSL4;A8A5E6;A8A779;B1IPW0;B1IVA7;P0A6N2;P0A6N3;P0CE47;P0CE48;Q0TA85;Q0TCC0;Q1R5U4;Q1R5Y2;A7ZUJ2	Elongation factor Tu 1;Elongation factor Tu 2;Elongation factor Tu	tuf1;tuf2;tufA;tufB
82356000	79339000	54658000	A1AGM7;A7ZSL5;A8A5E7;B1IPV9;B1LHE0;B1X6J0;B5YTP7;B6I240;B7L4L1;B7M1P1;B7MCV5;B7N0X6;B7NLP5;B7UK50;C4ZUJ5;P0A6M8;P0A6M9;P0A6N0;Q0TCB9;Q1R5U3;B7NDU8	Elongation factor G	fusA
1211200	505350	3609700	A1AGT8;A7ZSU3;A8A5M2;B1IP51;B5YTW5;B7L4U4;B7M1X0;B7MDP0;B7N147;B7NE19;B7NMH9;B7UKB9;P63020;P63021;P63022;Q0TC53;Q1R5M0	Fe/S biogenesis protein NfuA	nfuA
0	301960	208350	A1AGW2;A7ZSW2;A8A5N9;B1IP35;B5YUI5;B7L4W1;B7M2J2;B7MDR4;B7N176;B7NE39;B7NMJ4;B7UKD4;P0A6U8;P0A6U9;P0A6V0;Q0TC30;Q1R5J7	Glycogen synthase	glgA
256250	532370	699240	A1AHA1;A7ZTA6;A8A617;B1IZN3;B5YVL2;B7L6X1;B7M3I2;B7MER5;B7N203;B7NEL1;B7NP56;B7ULC0;P67025;P67026;Q0TBP3;Q1R536;P00960	Glycine--tRNA ligase alpha subunit	glyQ
48770000	18675000	49371000	A1AHE9;A7ZTG6;A8A677;B1IZH8;P37689;Q0TBJ4;Q8FCA6;Q8XDE9	2,3-bisphosphoglycerate-independent phosphoglycerate mutase	gpmI
1400700	810590	814570	A1AHF5;A7ZTH2;A8A683;B1IZH2;B5YWC0;B7L745;B7M4A5;B7MFI2;B7N1S3;B7NES6;B7NPC7;B7ULH4;P67910;P67911;Q0TBI8;Q1R4X2;Q8FCA0	ADP-L-glycero-D-manno-heptose-6-epimerase	hldD
1531200	1665700	2634200	A1AHP0;B1IX32;B5YXB0;B7M559;B7MGC8;B7N211;B7NF24;B7NR09;B7UMH3;P25522;Q0TB01;Q1R4M8;Q8FBV3;Q8XB41;A7ZTR2;A8A6G8;B7L851	tRNA modification GTPase MnmE	mnmE
1763700	2888600	2290100	A1AHR2;A7ZTU1;A8A6J2;B1IX08;B7L878;B7M586;B7MGF0;B7N2G9;B7NF46;B7NR32;P0ACC7;P0ACC8;Q0TAX9;Q1R4K5;B5YXD4;Q8FBT3;B7UMJ5	Bifunctional protein GlmU;UDP-N-acetylglucosamine pyrophosphorylase;Glucosamine-1-phosphate N-acetyltransferase	glmU
40199000	21820000	27082000	A1AHR4;A7ZTU4;B1IX06;B5YXD6;B7L882;B7M588;B7MGF2;B7N2H1;B7NF48;B7NR34;B7UMJ7;P0ABB4;P0ABB5;P0ABB6;Q0TAX7;Q1R4K2;A8A6J5	ATP synthase subunit beta	atpD
5556800	8821100	9105500	A1AHR5;A7ZTU5;A8A6J6;B1IX05;B5YXD7;B7L880;B7M589;B7MGF3;B7N2H2;B7NF49;B7NR35;B7UMJ8;P0ABA6;P0ABA7;P0ABA8;Q0TAX6;Q1R4K1	ATP synthase gamma chain	atpG
4894200	8184800	0	A1AI95;A7ZUD3;A8A724;B1IVG0;B5YZ57;B7M6X0;B7MI51;B7NFL6;B7NU88;P0A858;P0A859;P0A860;Q0TAE5;Q1R3Z9	Triosephosphate isomerase	tpiA
14520000	18018000	16367000	A1AIA6;A7ZUE6;A8A737;B1IVE8;B5YZ71;B7LA28;B7M6Y2;B7MI63;B7N2S2;B7NFN0;B7NU74;B7UNQ1;P0A6H5;P0A6H6;Q0TAD3;Q1R3Y6;Q8FBC0	ATP-dependent protease ATPase subunit HslU	hslU
37233000	10574000	22970000	A1AIC1;A7ZUG1;A8A750;B1IVD5;P13029;Q0TAB7;Q1R3X0;Q7A978;Q8FBA9	Catalase-peroxidase;Catalase-peroxidase 1	katG;katG1
626190	538080	465870	A1AIE2;A7ZUI2;A8A770;B1IVB6;B5Z064;B7LA64;B7M718;B7MIA0;B7MR55;B7NFR2;B7NU38;B7UNU0;P27306;Q0TA96;Q1R3U7;Q8FB93;Q8X727	Soluble pyridine nucleotide transhydrogenase	sthA
143780000	159790000	181170000	A1AIF9;A7ZUK1;A8A786;B1IUR0;B5Z083;B7LA80;B7M734;B7MIX3;B7NFS7;B7NRR5;B7UPE2;P0A8V2;P0A8V3;P0A8V4;Q1R5V3;B7MRB3;Q0TA78	DNA-directed RNA polymerase subunit beta	rpoB
2081100	1628700	1905900	A1AIK3;A7ZUP3;A8A7C4;B1IUM7;B5Z0C4;B7LAX0;B7M7T4;B7MJ15;B7MRF7;B7NRZ0;B7UPI6;P0A6T1;P0A6T2;Q0TA36;Q1R3R3;Q8FB44;B7NFW8	Glucose-6-phosphate isomerase	pgi
1164700000	1107700000	1010100000	A1AJ51;A7ZV12;A8A7N9;B1ITQ5;B5Z2F2;B7LC02;B7M8Q4;B7MKU8;B7MSV9;B7NG81;B7NTK2;B7UPW3;P0A6F5;P0A6F6;P0A6F7;Q1R3B6;Q0T9P8	60 kDa chaperonin 1;60 kDa chaperonin	groL1;groL
1147300	1564700	1811700	A1AJ78;A7ZV41;A8A7R6;B1IT34;B5Z2H8;B7LC31;B7M8T2;B7MKX6;B7MSJ0;B7NGA6;B7NTM8;B7UQI1;P0A6X3;P0A6X4;P0A6X5;Q0T9M1;Q1R388	Protein hfq	hfq
413900	2235600	741570	A1AJ82;A7ZV47;A8A7S2;B1IT29;B5Z2I3;B7LC36;B7M8T7;B7MKY1;B7MSJ5;B7NGB1;B7NTN3;B7UQI6;P0A7D4;P0A7D5;P0A7D6;Q0T9L6;Q1R383	Adenylosuccinate synthetase	purA
237300000	195610000	253080000	A1AJA7;A7ZV74;A8A7U9;B1IT03;B5Z2K8;B7LCR4;B7M9G5;B7MLK8;B7MT77;B7NGD7;B7NTQ8;B7UQL2;P0A7R1;P0A7R2;P0A7R3;Q0T9J0;Q1R357	50S ribosomal protein L9	rplI
550140	453460	541820	A1AJG3;A7ZVE0;A8A816;B1ISB1;B5Z3L7;B7LCX0;B7M9L9;B7MLR5;B7MSZ3;B7NGJ2;B7NUH4;B7UQR7;P68766;P68767;P68768;Q0T9D1;Q1R2Z4	Probable cytosol aminopeptidase;Cytosol aminopeptidase	pepA
13570000	8499100	12602000	A1AJV0;A7ZVS6;A8A8B2;B1IS36;B5Z4R5;B7LEM9;B7LXU5;B7MNJ0;B7MTC9;B7NH51;B7NW63;P0A6K6;P0A6K7;P0A6K8;Q0T8T0;Q1R260;B7UR11	Phosphopentomutase	deoB
709000	1192200	1582800	A7ZHM3;A7ZW82;B1IQK7;B7LGJ5;B7M174;P31663;B5YZH0;Q8X930;B7N803;Q8FL31;A1A7H9;B7MBB6;B7MNZ5;B7NI93;B7UII1;Q0TLJ9;Q1RG57	Pantothenate synthetase	panC
8195600	5765900	5014100	A7ZHQ6;A7ZWB2;B1IQH5;B7M1A5;P0A9D8;A1A7L0;B7MBE7;B7N833;B7NIC7;B7UIL1;Q0TLG7;Q1RG24;Q8FL11;B5Z0E4;Q8X8Y7	2,3,4,5-tetrahydropyridine-2,6-dicarboxylate N-succinyltransferase	dapD
177610000	162370000	169140000	A7ZHR0;A7ZWB6;B1IQH1;B5Z0E9;B7LGN1;B7M1B0;B7MBF1;B7MP30;B7N837;B7NID1;B7UIL5;P0A6P1;P0A6P2;P0A6P3;Q0TLG3;Q1RG19	Elongation factor Ts	tsf
20654000	9784000	9527200	A7ZHR2;A7ZWB8;B1IQG9;B5Z0F1;B7LGN3;B7M1X4;B7MBF3;B7MP32;B7N839;B7NID4;B7UIL7;P0A805;P0A806;P0A807;Q0TLG1;Q1RG17	Ribosome-recycling factor	frr
5828900	447000	0	A7ZHS0;A7ZWC6;B1IQG1;B5Z0F9;B7LGP2;B7M1Y3;B7MBG1;B7MP40;B7N847;B7NIE2;B7UJ81;P0A6Q6;P0A6Q7;P0A6Q8;Q0TLF3	(3R)-hydroxymyristoyl-[acyl-carrier-protein] dehydratase	fabZ
15731000	14717000	17435000	A7ZHY1;A7ZWI6;B1IPP6;B5Z0M1;B7LHF3;B7M252;B7MC74;B7MQ59;B7N8A8;B7NKV9;P63224;P63225;P63226;Q0TL93;B7UJB5	Phosphoheptose isomerase	gmhA
3569900	6849300	5474000	A7ZI51;A7ZWV5;B5Z1R1;B7L441;B7MCD1;B7N8L4;B7NK50;B7UJG5;P17445;Q7AH91;B1J0W5;B7M2V6;Q0TKW0;Q8FKI8	Betaine aldehyde dehydrogenase	betB
488400	0	678190	A7ZIE2;A7ZX42;B1J055;B5Z2U5;B7L548;B7M3N2;B7MD52;B7MPF4;B7N8U5;B7NJA9;B7UJL7;P36767;Q0TKP7;Q8FKD5;Q8XEA1	Recombination-associated protein RdgC	rdgC
23157000	9897300	24584000	A7ZIG8;A7ZX67;B1J034;B5Z3R9;B7L649;B7M3Q4;B7MD73;B7MQD0;B7N8W7;B7NJ82;B7UJN8;P61714;P61715;P61717;Q0TKM6	6,7-dimethyl-8-ribityllumazine synthase	ribH
810000	1068900	0	A7ZIG9;A7ZX68;B1J033;B5Z3S0;B7L650;B7M3Q5;B7MD74;B7MQD1;B7N8W8;B7NJ81;B7UJN9;P0A780;P0A781;P0A782;Q0TKM5;Q1RFC4	N utilization substance protein B homolog;N utilization substance protein B	nusB
6739300	7926100	6558600	A7ZII0;A7ZX79;B1J023;B5Z3T2;B7L660;B7M3R5;B7MD84;B7N8X9;B7NJ71;P0A8E7;P0A8E8;P0A8E9;Q0TKL6;Q1RFB4;B7MQE1;B7UJP9	UPF0234 protein yajQ	yajQ
15654000	26824000	21395000	A7ZIN4;A7ZXD2;B1IZC0;B7L799;B7MQI9;B7N927;B7NIF6;B7UKF4;P69441;P69442;Q0TKG7;Q8FK84;B7M3W6;B7MDZ6	Adenylate kinase	adk
898470	777270	1082500	A7ZJ42;A7ZXS0;B1IYF7;B5YQK2;B7L9J7;B7M5H8;B7N9Q7;P41409;Q8XBL8;A1A8R9;B7MFR7;B7MRT1;B7UKT4;Q0TK29;Q8FJY8;B7NM03	Pyrimidine-specific ribonucleoside hydrolase RihA	rihA
65332000	37544000	16054000	A7ZJA8;A7ZXY8;B1IY02;B5YQR7;B7LAD4;B7N9W6;B7NMS9;P0A836;P0A837;P0A838;B7M5P1	Succinyl-CoA ligase [ADP-forming] subunit beta	sucC
7236300	6237300	8570900	A7ZJC2;B1IXY9;B5YRE4;B7LAE7;B7M6B0;B7MFZ3;B7MPN1;B7N9Y9;B7NMV9;B7ULM0;P0A855;P0A856;P0A857;Q0TJV4;Q1REI5	Protein TolB	tolB
28727000	42746000	36526000	A7ZJM7;A7ZY70;B1IXF6;B5YSA4;B7LC95;B7M787;B7MGS0;B7MQR6;B7NAB2;B7NNP4;B7UM08;P0ABT2;P0ABT3;Q0TJN6;Q1REB2;Q8FJM0	DNA protection during starvation protein	dps
817400	391890	0	A7ZJW0;A7ZYJ5;B1IWN2;B5YT26;P61316;P61317;P61318	Outer-membrane lipoprotein carrier protein	lolA
6238900	4134100	6768600	A7ZK21;A7ZYN3;B1IW01;P0A8M0;P0A8M1;Q0TJC3;Q1RDS7;P58694	Asparagine--tRNA ligase	asnS
11767000	23340000	14860000	A7ZK57;A7ZYQ6;B1IVX8;B1LJQ9;B1X8Q8;B5YT84;B7LE54;B7M883;B7N3B6;B7NM20;C4ZQ80;P0A6Q3;P0A6Q4;B7MHQ6;B7MS65;B7UN33;Q1RDR0;Q8FJ83;B6I928;Q0TJA7	3-hydroxydecanoyl-[acyl-carrier-protein] dehydratase	fabA
795800	0	730200	A7ZKL2;A7ZZ66;B1IUF7;B5YVX7;B7LG41;B7LX42;B7MJ95;B7MTN8;B7NAY6;B7NKH1;B7UPC4;P0A8E1;P0A8E2;P0A8E3;Q0TIW6	UPF0227 protein ycfP	ycfP
2539500	2544900	3019900	A7ZKW0;A7ZZC3;B1IUA3;B7LGU9;B7LXA3;B7MK86;B7MTW7;B7N3Z3;B7NJF1;B7UQ73;P0A6J5;P0A6J6;P0A6J7;Q0TII6	D-amino acid dehydrogenase small subunit	dadA
1830000	1237200	706590	A7ZKW9;A7ZZD1;B1IU96;B7N408;B7NUW3;P13482;B7LGV7;B7LXB1;Q0TIH3;Q8CW46;Q8XDH7;B7MK99;Q1RCP3;B7UQ86;A1AAC5	Periplasmic trehalase;Putative periplasmic trehalase	treA
509560	0	354290	A7ZKY3;A7ZZE5;B1IU84;B5YXM7;B7LGX0;B7LXC4;B7N420;P61320;P61321;B7MKB1;B7MTZ3;B7NUX5;B7UQ97;Q0TIG1;Q8CW45	Outer-membrane lipoprotein LolB	lolB
193310	97713	0	A7ZL78;A7ZZJ6;B1ITJ5;B7L492;B7LY16;P0A877;B5YZP0;Q8X7B5;B7N473;B7UR66;Q0TIB0;Q8FHW0	Tryptophan synthase alpha chain	trpA
547150	0	755930	A7ZL97;A7ZZL5;B1ITH7;B5YZQ8;B7L4B3;B7LY36;B7MLV3;B7MUB9;B7N493;B7NVQ1;B7UR85;P0A7I7;P0A7I8;Q0TI88;Q8FHU5	GTP cyclohydrolase-2	ribA
1189300	815590	1342700	A7ZM99;A8A0I0;B1IQB7;B5Z471;B7M0J4;B7NB91;B7NTZ5;P0AGJ9;P0AGK0;A1ABI2;Q1RBF8;B7L5J0;B7M9Z1;B7MVB5;B7URX8;Q8FH88	Tyrosine--tRNA ligase	tyrS
7223500	5530300	6632200	A7ZNR5;A8A1W1;B1IYY4;B5YV43;B7M477;B7NCC6;B7NPN7;P0C8J6;Q0TFZ6;Q8FFY7;Q8X4R2;A1ACW2;B7MEF1;Q1R9X7;B7L9W7;B7UFB3	D-tagatose-1,6-bisphosphate aldolase subunit GatY	gatY
6343100	7647500	5699600	A7ZP31;A8A271;B1IY63;B7LAN3;B7M5Q0;B7MFC2;B7MXP0;B7N5H1;B7NN20;B7UFM3;P23827;Q0TFN2;Q8CVW3;B5YX01;Q8XE46;Q1R9K8	Ecotin	eco
4495900	14659000	13139000	A7ZPA8;B1IXP8;B5YXT4;B7LBE8;B7M5X3;B7MG58;B7MXH3;B7N5Q6;B7NNX3;B7UFV2;P0A8W8;P0A8W9;Q0TFF2;Q8XCV1	UPF0304 protein yfbU	yfbU
883920	1477900	544810	A7ZPK7;A8A2Q2;B1IX65;P04805;A1ADS2;B5YZV2;Q1R8W9;Q8FFC9;Q8XBN2;Q0TF64	Glutamate--tRNA ligase	gltX
286660	557710	1027400	A7ZPS4;A8A2X1;B1IWI1;B1LNC8;B5Z015;B6I548;B7LCL6;B7M7I1;B7MYB7;B7NQL6;P0A6L2;P63943;P63944	Dihydrodipicolinate synthase	dapA
401730	0	755860	A7ZPV4;A8A317;B1IWF0;B5Z0Y0;B7LCQ1;B7M7L5;B7MHZ6;B7MYE6;B7N699;B7NQW0;B7UGV7;P0A6P5;P0A6P6;Q0TEX4;Q8FF59	GTPase Der	der
728830	954430	554020	A7ZPX4;A8A336;B1IWD1;B5Z104;B7LDC2;B7M7N3;B7MIM0;B7MYG3;B7N6B7;B7NRH9;B7UGX6;P0A6B7;P0A6B8;P0A6B9;Q0TEV5	Cysteine desulfurase	iscS
26449000	10316000	10482000	A7ZQ24;A8A391;B1IVP8;B5Z153;B7LDH2;B7M8J4;B7MYL2;P68066;P68067;A1AEA9;B7MIR4;B7N6H0;B7NRN5;B7UH18;Q0TEQ9;Q8FF10	Autonomous glycyl radical cofactor	grcA
565510	0	471880	A7ZQC1;A8A3H0;B1IUY6;B5Z2A3;B7LEA4;B7M9D0;B7MKG2;B7MYJ3;B7N6S3;B7NSH3;B7UHB1;P0A6W9;P0A6X0;Q0TEI7;Q1R808;Q8X900	Glutamate--cysteine ligase	gshA
501150	555200	0	A7ZQC8;A8A3H6;B1IUY0;B5Z2B0;B7LEB1;B7M9D6;B7MKG8;B7MYJ9;B7N6S9;B7NSH9;B7UHB7;P0A7G6;P0A7G7;P0A7G8;Q0TEI1;Q1R801	Protein RecA	recA
0	394050	339910	A7ZQK7;A8A3P5;B1IU77;P38038;Q8FEI7;A1AEV0;Q0TEA2;Q1R7T4;Q8X7U1	Sulfite reductase [NADPH] flavoprotein alpha-component	cysJ
756970	521720	272280	A7ZR07;A8A439;B7LF83;B7LYG2;B7N7E2;P0ADE8;A1AF88;B1ITA4;B7MM85;B7MZ51;Q0TDV3;Q1R7D2;B7UHU7;Q8FE70;B5YQ91;B7NW39;Q8XD41	tRNA-modifying protein ygfZ	ygfZ
12217000	17425000	16524000	A7ZR12;A8A444;B1IT99;B5YQ95;B7LF89;B7LYG7;P33195;Q8XD33;A1AF92;B7MM89;B7MZ55;B7UHV1;Q1R7C8;Q8FE67;B7N7E6;B7NHW4;Q0TDU9	Glycine dehydrogenase [decarboxylating]	gcvP
7896700	6564100	878780	A7ZR14;A8A446;B1IT97;B7LF91;B7LYG9;P27248;B7MM91;B7MZ57;B7N7E8;B7NHW6;B7UHV3;Q1R7C6;Q8FE65;B5YQ97;Q8XD32	Aminomethyltransferase	gcvT
1227300	1852900	1300200	A7ZR64;A8A481;B1IT65;B5YQD9;B7LFK4;B7LYX2;B7N7J5;B7NI05;B7UHY9;P0A817;P0A818;P0A819;Q0TDR0	S-adenosylmethionine synthase	metK
8179000	12311000	10760000	A7ZS65;A8A4Y4;B1IQV3;B5YS58;B7LHN3;B7M076;B7NDF4;B7NKN7;P0A705;P0A706;A1AG73;B7MB89;B7N0V3;B7UJ63;P59587;Q0TCU1;Q1R6H0	Translation initiation factor IF-2	infB
1619400	1232200	1390800	A7ZS72;A8A4Z0;B1IQU7;B7M082;P31120;A1AG79;B5YS65;B7LHN9;B7MB95;B7NDG0;B7UJ69;Q0TCT4;Q1R6G2;Q8FD84;Q8X9L2;B7N0V9;B7NKP3	Phosphoglucosamine mutase	glmM
0	1307900	1506900	A7ZSR5;A8A5J7;B1IP75;B7M1U2;B7MD01;B7NDZ4;B7NMF3;P0A6D7;P0A6D8;P0A6D9	Shikimate kinase 1	aroK
12254000	11011000	8007300	A7ZST1;A8A5L1;B1IP62;B7L4T1;B7M1V7;B7UKA7;P22259;Q0TC64;Q8FCU4;A1AGS9;B7MDM9;B7N136;B7NE08;B5YTV3;Q8X733;B7NMG6	Phosphoenolpyruvate carboxykinase [ATP]	pckA
7759900	3906000	3392400	A7ZTA5;A8A616;B1IZN4;B7L6X3;P00961;B7M3I1;B7NEL0;B7NP55;A1AHA0;B5YVL1;B7MER4;B7N1L1;B7ULB9;P67030;P67031;Q0TBP4;Q1R537	Glycine--tRNA ligase beta subunit	glyS
19437000	26104000	19591000	A7ZTE9;B1IZJ2;B5YW99;B7L723;B7M3M7;B7N242;B7NEQ1;B7NPA3;B7ULF5;P09424;Q8FCB7;Q8XDG9;A8A660;B7MFG0	Mannitol-1-phosphate 5-dehydrogenase	mtlD
69523000	50736000	41199000	A7ZTR3;A8A6H0;B1IX30;B5YXB2;B7L853;B7M560;B7MGC9;B7N212;B7NF25;B7NR10;B7UMH5;P0A853;Q0TB00;Q8XB34;Q8FBV2	Tryptophanase	tnaA
38972000	33775000	5058200	A7ZTU6;A8A6J7;B1IX04;B5YXD8;B7L884;B7M590;B7MGF4;B7N2H3;B7NF50;B7NR36;B7UMJ9;P0ABB0;P0ABB1;P0ABB2;Q0TAX5;Q1R4K0	ATP synthase subunit alpha	atpA
2434500	2692500	4177800	A7ZUC9;A8A720;B1IVG3;B7LA13;B7M6W7;B7MI48;B7N2Q7;B7NFL3;B7NU91;B7UNN6;P0A796;P0A797;Q0TAE8;Q8FBD0	6-phosphofructokinase;6-phosphofructokinase isozyme 1	pfkA
5909700	5345100	4588300	A7ZUE0;A8A731;B1IVF3;B5YZ64;B7LA23;B7M6X7;B7MI58;B7NFM3;P0A6F3;P0A6F4;Q0TAD8;B7NU81;B7N2R7;B7UNP6;Q8FBC3	Glycerol kinase	glpK
1703300	3848700	3054000	A7ZUE4;A8A735;B1IVF0;B1LNN4;B1XB95;B5YZ69;B6I4S2;B7LA26;B7M6Y0;B7MI61;B7MR18;B7NFM8;B7NU76;B7UNP9;C5A096;P0A8R0;P0A8R1;P0A8R2;Q0TAD5;Q1R3Y9	Regulator of ribonuclease activity A	rraA
2010800	2301600	3330700	A7ZUH4;A8A764;B1IVC2;B5Z058;B7LA56;B7M710;B7NFQ6;B7NU44;B7UNT2;P00864;Q0TAA4;Q8FB98;Q8X743;A1AID4;B7MI92;Q1R3V5;B7MR83	Phosphoenolpyruvate carboxylase	ppc
1987900	0	1864100	A7ZUJ6;A8A782;B1IUR4;B5Z079;B7LA74;B7M730;B7MIW9;B7MRA9;B7NFS3;B7NRR1;B7UPD8;P0A7J7;P0A7J8;P0A7J9;Q0TA82;Q1R5U7	50S ribosomal protein L11	rplK
66688000	83277000	97621000	A7ZUJ7;A8A783;B1IUR3;B1LNT6;B1XBY6;B5Z080;B6I5J4;B7LA77;B7M731;B7MIX0;B7MR70;B7NFS4;B7NRR2;B7UPD9;C5A0S4;P0A7L0;P0A7L1;P0A7L2;Q0TA81;Q1R5U9	50S ribosomal protein L1	rplA
264560000	313190000	307390000	A7ZUK0;A8A785;B1IUR1;B5Z082;B7LA79;B7M733;B7MIX2;B7MRB2;B7NFS6;B7NRR4;B7UPE1;P0A7K2;P0A7K3;P0A7K4;Q0TA79;Q1R5V1	50S ribosomal protein L7/L12	rplL
36054000	51529000	39809000	A7ZUK2;A8A787;B1IUQ9;P0A8T7;P0A8T8;Q0TA77;A1AIG0;Q1R5V4;Q8FB83	DNA-directed RNA polymerase subunit beta	rpoC
36350000	37411000	34419000	A7ZV11;A8A7N8;B1ITQ6;B5Z2F1;B7LC01;B7M8Q3;B7MKU7;B7MSG3;B7NG80;B7NTK1;B7UPW2;P0A6F9;P0A6G0;P0A6G1;Q0T9P9;Q1R3B7	10 kDa chaperonin	groS
1455700	1644100	432870	A7ZVS4;A8A8B0;B1IS38;B5Z4R3;B7LEM7;B7MNI8;B7N2V7;B7NH49;B7NW61;B7UR09;P0A6L0;P0A6L1;Q0T8T2;Q8XB36;A1AJU8;B7LXU3	Deoxyribose-phosphate aldolase	deoC
21620000	29548000	26085000	A7ZVS7;A8A8B3;B5Z4R6;B7LEN0;B7LXU6;B7MNJ1;B7NH52;P0ABP8;P0ABP9;B1IS35;B7N2V8;B7NW64;B7UR12;Q0T8S9;Q8FA51	Purine nucleoside phosphorylase DeoD-type	deoD
130440000	102850000	94663000	A7ZX94;B1J012;B5Z3U4;B7L673;B7M3S9;B7MQF2;B7N8Z0;B7NJ58;B7UJQ9;P0A850;P0A851;A7ZIJ4;Q0TKK5;Q8FKA7;A1A8A5;B7MD95;Q1RFA0	Trigger factor	tig
1735200	396530	1379200	A8A0T1;B1IPJ0;P18843;A7ZMK7;B7M1F2;A1ABS1;B7L6L4;B7MAV1;B7MVL9;B7N576;B7NT37;B7USC1;Q0TH90;Q1RB54;Q8FH06;B5YQ27;Q8XDZ9	NH(3)-dependent NAD(+) synthetase	nadE
4632200	2515200	5827100	A8A2Q7;B1IX60;B7MY64;P15042;Q0TF55;Q8FFC1;A1ADS8;B7MHR5;Q1R8W1;A7ZPL2;B5YZV8;B7LCF6;B7M6S1;B7N602;B7NPU7;Q8XBL5;B7UGB2	DNA ligase	ligA
752600	1037700	0	A8A6N0;B1IWC4;P05793;A7ZTX6;B7L8B5;B7M5C2;B7N269;B7NF81;Q0TAU6;Q8FBR2;B7NTG7;A1AHU6;B7MGI6;B7UMN1;Q1R4G3;B5YY23;P58256	Ketol-acid reductoisomerase	ilvC
2326200	3117400	2714300	A8A6V1;B1IW61;B7L9A7;B7M649;P21177;A7ZU51;B7NFE7;B7NV20;B7MHD1;B7N2F2;Q1R466;Q0TAL0;Q8FBI2;B7UNH4	Fatty acid oxidation complex subunit alpha;Enoyl-CoA hydratase/Delta(3)-cis-Delta(2)-trans-enoyl-CoA isomerase/3-hydroxybutyryl-CoA epimerase;3-hydroxyacyl-CoA dehydrogenase	fadB
2512500	3283900	4793900	B1ITB1;B7LF76;B7MM78;B7MZI9;B7N7D5;B7NW32;B7UHU0;P07012;P66023;P66024;A8A432;B7LYF5	Peptide chain release factor 2	prfB
7042300	6908700	13052000	B1IUY2;P00957;A8A3H4;A1AEN7;Q1R804;A7ZQC5;Q0TEI3;Q8X3W8	Alanine--tRNA ligase	alaS
641190	672030	1857000	B1J0L2;B7NBM7;B7NS42;B7USQ3;P11875;Q8FGQ0;A8A178;B5YR22;Q8XCH2;B7L7S9;B7MW70;A1AC37;A7ZN02;B7M2G7;B7MBT5;Q0TGV6;Q1RAQ8	Arginine--tRNA ligase	argS
134850	335390	73873	P21170;Q8FE34;Q8XCX9;B5YQD6	Biosynthetic arginine decarboxylase	speA
4415000	5912900	8802100	B5YSJ3;B7L8Y4;P31658;Q8XB78;A1ACB2;A8A1G6;B1IZU5;B7MCM0;B7MWF3;B7NBV8;Q1RAH5;B7NRB5;P59331;Q0TGM8;A7ZN88;B7M3A5	Molecular chaperone Hsp31 and glyoxalase 3	hchA
240280	361280	135450	B7L959;B7M603;B7MH66;B7N295;B7NFA7;B7NTE0;P06983;Q8FBP1;Q8XAP3	Porphobilinogen deaminase	hemC
4561100	2500500	4058300	B7M650	Xaa-Pro dipeptidase	pepQ
3588400	2570800	3542400	B7MNI9;P07650;A7ZVS5;A8A8B1;B1IS37;B5Z4R4;B7LEM8;B7LXU4;B7MTC8;B7NH50;B7NW62;Q8FA52;Q8XB35	Thymidine phosphorylase	deoA
2842800	5876600	4434100	B7N7Q0;A7ZHB5;A7ZVX4;B1IRE9;B5YYB8;B7L4E8;B7M0C2;B7NHD0;P00956;Q8XA49;A1A774;B7MAE6;B7MNN1;B7UI71;Q0TLW5;Q1RGH6;Q8FLB7	Isoleucine--tRNA ligase	ileS
2785700	886900	3110000	B7NRH5;A7ZPW9;A8A332;B1IWD5;B5Z0Z9;B7LDB8;B7M7M9;B7MIL6;B7MY19;B7N6B3;B7UGX2;P0A6Z1;P0A6Z2;Q0TEV9;Q8FF44	Chaperone protein HscA	hscA
2372400	4922600	4675600	B7USP3	Aspartate--tRNA ligase	aspS
0	162600	2533500	E0J6W8;P0ACF0;P0ACF1;P0ACF2	DNA-binding protein HU-alpha	hupA
29574000	30963000	31796000	P00350;P37754	6-phosphogluconate dehydrogenase, decarboxylating	gnd
2329800	2701600	3425800	P00370	NADP-specific glutamate dehydrogenase	gdhA
10480000	13130000	12596000	P00448;P66828	Superoxide dismutase [Mn]	sodA
4190600	5666300	6186100	P00452	Ribonucleoside-diphosphate reductase 1 subunit alpha	nrdA
6574400	4016800	1421000	P00509	Aspartate aminotransferase	aspC
793160	812060	628810	P00551	Aminoglycoside 3-phosphotransferase	aphA1
602270	675040	891200	P00562	Bifunctional aspartokinase/homoserine dehydrogenase 2;Aspartokinase;Homoserine dehydrogenase	metL
1418900	1401700	1931100	P00579	RNA polymerase sigma factor rpoD	rpoD
337660	412010	377480	P00582	DNA polymerase I	polA
1104700	1571800	1513800	P00934	Threonine synthase	thrC
2262800	756230	553060	P00946	Mannose-6-phosphate isomerase	manA
2234600	3348000	4711700	P02924	L-arabinose-binding periplasmic protein	araF
491010000	417490000	808020000	P02925	D-ribose-binding periplasmic protein	rbsB
2272700	17997000	13438000	P02930	Outer membrane protein tolC	tolC
577940	0	1496600	P03841	Maltose operon periplasmic protein	malM
101090	155710	0	P04693	Aromatic-amino-acid aminotransferase	tyrB
9264600	14210000	13605000	P04825	Aminopeptidase N	pepN
6777600	4209600	4385700	P04983;Q0TAW0;Q1R4I3;Q8FBS3;Q8XAW7	Ribose import ATP-binding protein RbsA;Ribose import ATP-binding protein RbsA 1	rbsA;rbsA1
2437000	3002900	4239600	P05042;Q8FHA7;Q8X769	Fumarate hydratase class II	fumC
0	479760	1570600	P05458;Q8CVS2;Q8X6M8	Protease 3	ptrA
0	291040	261670	P05804	Beta-glucuronidase	uidA
0	230850	219230	P06149	D-lactate dehydrogenase	dld
5486600	5578100	7679500	P06610	Vitamin B12 transport periplasmic protein BtuE	btuE
589140	0	489410	P06612	DNA topoisomerase 1	topA
571590	0	359650	P06715	Glutathione reductase	gor
54884000	56626000	70544000	P06959	Dihydrolipoyllysine-residue acetyltransferase component of pyruvate dehydrogenase complex	aceF
107020	166660	0	P06987;Q8FG50;Q9S5G5	Histidine biosynthesis bifunctional protein HisB;Histidinol-phosphatase;Imidazoleglycerol-phosphate dehydratase	hisB
1221800	1539600	1324600	P06988;Q8X8T3;Q8FG52	Histidinol dehydrogenase	hisD
1090700	663840	0	P06996;Q8XE41;Q8CVW1	Outer membrane protein C	ompC
696150	812670	1324900	P06999	6-phosphofructokinase isozyme 2	pfkB
0	1046500	746410	P07001	NAD(P) transhydrogenase subunit alpha	pntA
2556300	2459100	2708800	P07003	Pyruvate dehydrogenase [ubiquinone];Alpha-peptide	poxB
1536400	1088200	0	P07014	Succinate dehydrogenase iron-sulfur subunit	sdhB
3355500	1642200	2287100	P07024	Protein UshA;UDP-sugar hydrolase;5-nucleotidase	ushA
5177100	12388000	9790100	P07118;Q8XCB3;Q8FAD1	Valine--tRNA ligase	valS
2596400	4090400	6262200	P07395;P59664;Q8XE32	Phenylalanine--tRNA ligase beta subunit	pheT
196390	402090	0	P07604	Transcriptional regulatory protein tyrR	tyrR
13955000	11973000	18164000	P07813;A7ZXR8;B1IYG6;B7UKT2;B7L9I6;B7M5G9;B7MRS9;B7N9P8;Q8FJY9;A1A8R7;B7MFR5;Q1RER9;A7ZJ31;B5YQJ4;Q8XBN8;B7NM01;Q0TK31	Leucine--tRNA ligase	leuS
118830000	124460000	134170000	P08200	Isocitrate dehydrogenase [NADP]	icd
2751300	2042700	1501800	P08201	Nitrite reductase [NAD(P)H] large subunit	nirB
451630	6980900	5018300	P08331	2,3-cyclic-nucleotide 2-phosphodiesterase/3-nucleotidase	cpdB
156020	97178	0	P08390	USG-1 protein	usg
2436900	0	771280	P08506	D-alanyl-D-alanine carboxypeptidase dacC	dacC
7678800	19106000	17584000	P08839	Phosphoenolpyruvate-protein phosphotransferase	ptsI
38552000	44157000	38688000	P08997	Malate synthase A	aceB
2504700	2321600	1215800	P09148	Galactose-1-phosphate uridylyltransferase	galT
10901000	11441000	4861400	P09152	Respiratory nitrate reductase 1 alpha chain	narG
7012500	5530900	3859900	P09372;A8A3C0;B1IVM0;B5Z231;B7LDK2;B7M983;B7MIV1;B7MYA6;B7N6J9;B7NSB2;B7UH62;Q0TEM6;Q1R8B1;Q7ABI1;Q8FEY9;A7ZQ54	Protein grpE	grpE
21913000	14388000	19651000	P09373	Formate acetyltransferase 1	pflB
194490	146720	0	P09394	Glycerophosphoryl diester phosphodiesterase	glpQ
27077000	43593000	19783000	P09546	Bifunctional protein putA;Proline dehydrogenase;Delta-1-pyrroline-5-carboxylate dehydrogenase	putA
9606100	11376000	8191700	P09551	Lysine-arginine-ornithine-binding periplasmic protein	argT
2853700	2196200	1543700	P09832	Glutamate synthase [NADPH] small chain	gltD
4646900	4554000	1985500	P0A3B1;P0A3B2;P0A3B3;P32132	GTP-binding protein TypA/BipA;GTP-binding protein typA/BipA	typA
0	6172400	4587800	P0A4L5;P0A4L6;P0AEG4;P0AEG5	Thiol:disulfide interchange protein DsbA	dsbA
1425400	681610	1335600	P0A6A3;P0A6A4;P0A6A5	Acetate kinase	ackA
857790	1177200	0	P0A6J8;P0A6J9;Q8FKE3	D-alanine--D-alanine ligase A	ddlA
3953600	4880200	4764200	P0A6W5;P0A6W6;P0A6W7	Transcription elongation factor GreA	greA
1714500	301600	0	P0A794;P0A795;Q8FF18	Pyridoxine 5-phosphate synthase	pdxJ
26312000	34822000	34080000	P0A7A9;P0A7B0;Q8FAG0	Inorganic pyrophosphatase	ppa
39266000	33906000	37868000	P0A862;P0A863;P0A864	Thiol peroxidase	tpx
0	181290	1399000	P0A867;P0A868;P0A869	Transaldolase A	talA
12785000	16397000	20482000	P0A870;P0A871;K0BE10;Q8FLD1	Transaldolase B	talB
910590	941770	0	P0A8A0;P67175;P67176;Q0TGW8;Q1RAS0	Probable transcriptional regulatory protein YebC	yebC
864340	1200500	469160	P0A8N3;P0A8N4;Q8XD57	Lysine--tRNA ligase	lysS
4580900	4657700	3225800	P0A8N5;P0A8N6;Q8FAT5	Lysine--tRNA ligase, heat inducible	lysU
58623	173440	97044	P0A8Y5;P0A8Y6	Sugar phosphatase YidA	yidA
3333900	9033100	11150000	P0A910;P0A911	Outer membrane protein A	ompA
1251100	1243400	877520	P0A912;P0A913	Peptidoglycan-associated lipoprotein	pal
2132900	2228700	1628600	P0A953;P0A954	3-oxoacyl-[acyl-carrier-protein] synthase 1	fabB
4731700	1706400	3630700	P0A955;P0A956;P0A957	KHG/KDPG aldolase;4-hydroxy-2-oxoglutarate aldolase;2-dehydro-3-deoxy-phosphogluconate aldolase	eda
34281000	11088000	10691000	P0A991;P0A992	Fructose-bisphosphate aldolase class 1	fbaB
33766000	11560000	15518000	P0A998;P0A999;P0A9A0	Ferritin-1	ftnA
5529800	7213900	3718700	P0A9A6;P0A9A7;P0A9A8	Cell division protein FtsZ	ftsZ
3290200	4918700	3717100	P0A9A9;P0A9B0;P0A9B1	Ferric uptake regulation protein	fur
567650000	658230000	646320000	P0A9B2;P0A9B3;P0A9B4	Glyceraldehyde-3-phosphate dehydrogenase A	gapA
1148400	680430	0	P0A9C3	Aldose 1-epimerase	galM
876630	921630	1042300	P0A9C5;P0A9C6;P0A9C7	Glutamine synthetase	glnA
291400000	135190000	204680000	P0A9G6;P0A9G7	Isocitrate lyase	aceA
1152100	1556200	3589800	P0A9J6;P0A9J7	Ribokinase	rbsK
1369900	1248300	800830	P0A9K3;P0A9K4;P0A9K5	PhoH-like protein	ybeZ
2619600	0	816130	P0A9L3	FKBP-type 22 kDa peptidyl-prolyl cis-trans isomerase	fklB
911770	1131300	1096400	P0A9L8	Pyrroline-5-carboxylate reductase	proC
8256400	8631200	8168100	P0A9M0;P0A9M1	Lon protease	lon
4075100	4721900	5999000	P0A9M8	Phosphate acetyltransferase	pta
126850000	4321600	3026400	P0A9P0;P0A9P1;P0A9P2	Dihydrolipoyl dehydrogenase	lpdA
344040	234360	1486200	P0A9P4;P0A9P5	Thioredoxin reductase	trxB
4020000	3098400	4598700	P0A9Q1;P0A9Q2;P0A9Q3	Aerobic respiration control protein ArcA	arcA
128250000	107750000	109630000	P0A9Q7;P0A9Q8	Aldehyde-alcohol dehydrogenase;Alcohol dehydrogenase;Acetaldehyde dehydrogenase [acetylating];Pyruvate-formate-lyase deactivase	adhE
655430	433970	0	P0A9S1;P0A9S2	Lactaldehyde reductase	fucO
438260	980480	980760	P0A9T0;P0A9T1;P0A9T2	D-3-phosphoglycerate dehydrogenase	serA
279290	178530	0	P0A9U3;P0A9U4;P0A9U5	Uncharacterized ABC transporter ATP-binding protein YbiT	ybiT
6069900	7181000	9162700	P0A9W3;P0A9W4	Uncharacterized ABC transporter ATP-binding protein YjjK	yjjK
1080600	1087800	973790	P0A9X4;P0A9X5	Rod shape-determining protein MreB	mreB
595900	1628400	892250	P0A9Z1;P0A9Z2;P0A9Z3	Nitrogen regulatory protein P-II 1	glnB
288410	1530600	0	P0AA16;P0AA17;P0AA18	Transcriptional regulatory protein OmpR	ompR
17146000	6374700	8308000	P0AA25;P0AA26;P0AA27	Thioredoxin-1	trxA
284270	373810	318760	P0AAB6;P0AAB7	UTP--glucose-1-phosphate uridylyltransferase	galF
361800	1745400	431290	P0AAI3;Q8X9L0	ATP-dependent zinc metalloprotease FtsH	ftsH
618620	817940	0	P0AAI5;P0AAI6;P0AAI7	3-oxoacyl-[acyl-carrier-protein] synthase 2	fabF
2441400	3733700	4204100	P0AAI9;P0AAJ0;Q8X8I7	Malonyl CoA-acyl carrier protein transacylase	fabD
16026000	18232000	21498000	P0AAT9;P0AAU0;P0AAU1	Uncharacterized protein ybeL	ybeL
33312000	16402000	3772700	P0AB71;P0AB72	Fructose-bisphosphate aldolase class 2	fbaA
693750	673450	267320	P0AB77;P0AB78	2-amino-3-ketobutyrate coenzyme A ligase;Putative 8-amino-7-oxononanoate synthase/2-amino-3-ketobutyrate coenzyme A ligase	kbl
490900	1544500	1539600	P0AB89;P0AB90	Adenylosuccinate lyase	purB
1146500	1806600	1209300	P0ABC7;P0ABC8	Modulator of FtsH protease HflK;Protein HflK	hflK
59111000	57474000	47620000	P0ABD3;P0ABD4	Bacterioferritin	bfr
11780000	1615300	2864700	P0ABD8;P0ABD9;P0ABE0	Biotin carboxyl carrier protein of acetyl-CoA carboxylase	accB
386180	265710	569990	P0ABH0;P0ABH1;P0ABH2	Cell division protein FtsA	ftsA
4484200	7384400	6897300	P0ABH7;P0ABH8	Citrate synthase	gltA
573840	839270	730530	P0ABH9;P0ABI0;P0ABI1	ATP-dependent Clp protease ATP-binding subunit ClpA	clpA
25213000	31680000	23734000	P0ABK5;P0ABK6	Cysteine synthase A	cysK
1169400	1493000	2151200	P0ABQ2;P0ABQ3	2-hydroxy-3-oxopropionate reductase	garR
3104000	2362700	1072100	P0ABU2;P0ABU3	GTP-dependent nucleic acid-binding protein engD	engD
8244800	9909500	10911000	P0ABZ6;P0ABZ7;P0ABZ8;Q1RGE4	Chaperone surA	surA
11386000	7678000	5700300	P0AC33;P0AC34;Q8X4P8	Fumarate hydratase class I, aerobic	fumA
8710900	8707500	8627000	P0AC38;P0AC39;Q8XDS0	Aspartate ammonia-lyase	aspA
1364500	7243700	5225600	P0AC41;P0AC42;P0AC43	Succinate dehydrogenase flavoprotein subunit	sdhA
123630	71437	0	P0AC47;P0AC48;P0AC49	Fumarate reductase iron-sulfur subunit	frdB
3155800	2853400	1475900	P0AC53;P0AC54;Q8XCJ6	Glucose-6-phosphate 1-dehydrogenase;Extracellular death factor;Glucose-6-phosphate 1-dehydrogenase	zwf
4328800	5294800	3775100	P0AC59;P0AC60;P0AC61	Glutaredoxin-2	grxB
339430	273850	0	P0ACA3;P0ACA4;P0ACA5	Stringent starvation protein A	sspA
709070	0	1145200	P0ACB2	Delta-aminolevulinic acid dehydratase	hemB
882140	1742900	1477500	P0ACD4;P0ACD5;P0ACD6	NifU-like protein	nifU
795060	594640	1016000	P0ACF4;P0ACF5;P0ACF6	DNA-binding protein HU-beta	hupB
22240000	13855000	14428000	P0ACF8;P0ACF9;P0ACG0	DNA-binding protein H-NS	hns
792300	1259500	629570	P0ACJ0;P0ACJ1;P0ACJ2	Leucine-responsive regulatory protein	lrp
3544200	685820	402070	P0ACJ8;P0ACJ9;P0ACK0	Catabolite gene activator	crp
855680	1925200	1545000	P0ACU7;P0ACU8	HTH-type transcriptional regulator YjdC	yjdC
2295800	1450700	1587000	P0ACY1;P0ACY2	Putative NAD(P)H nitroreductase ydjA	ydjA
3160200	4390800	2583600	P0ACY3;P0ACY4;P0ACY5	Uncharacterized protein yeaG	yeaG
0	27738000	20029000	P0AD49;P0AD50;P0AD51	Ribosome-associated inhibitor A	raiA
2908000	1964900	4785500	P0AD59;P0AD60	Inhibitor of vertebrate lysozyme	ivy
33995000	30094000	26584000	P0AD61;P0AD62	Pyruvate kinase I	pykF
196180	176900	0	P0AD96;P0AD97;P0AD98	Leu/Ile/Val-binding protein	livJ
533340	0	623250	P0ADA1;P0ADA2	Acyl-CoA thioesterase I	tesA
0	201480	395740	P0ADA3	Murein hydrolase activator NlpD	nlpD
706460	604350	549790	P0ADA5;P0ADA6	Uncharacterized lipoprotein yajG	yajG
56065000	102180000	87482000	P0ADE6;P0ADE7	Uncharacterized protein ygaU	ygaU
2542000	2288800	2280900	P0ADG7;P0ADG8	Inosine-5-monophosphate dehydrogenase	guaB
6989000	12219000	9997000	P0ADS6;P0ADS7	Uncharacterized protein yggE	yggE
1126900	991590	876200	P0ADS9;P0ADT0;P0ADT1	Uncharacterized protein yggN	yggN
15464000	12187000	19810000	P0ADU5;P0ADU6	Protein ygiW	ygiW
529550	0	1505200	P0ADV1;P0ADV2;P0ADV3	Lipopolysaccharide export system protein lptA	lptA
3823600	3215500	3890000	P0ADV7	Probable phospholipid-binding protein mlaC	mlaC
2325700	6501000	6941800	P0ADY1;P0ADY2	Peptidyl-prolyl cis-trans isomerase D	ppiD
1896400	2447000	3707000	P0AE06;P0AE07	Acriflavine resistance protein A	acrA
324820000	88136000	160940000	P0AE08;P0AE09;P0AE10	Alkyl hydroperoxide reductase subunit C	ahpC
569920	744490	0	P0AE18;P0AE19;P0AE20	Methionine aminopeptidase	map
378110	0	308140	P0AE22	Class B acid phosphatase	aphA
0	1195100	902580	P0AE85;P0AE86	Periplasmic protein CpxP	cpxP
251660	219050	0	P0AEB2;P0AEB3;P0AEB4	D-alanyl-D-alanine carboxypeptidase dacA	dacA
254670	328870	536810	P0AEE1	Protein dcrB	dcrB
295600000	331660000	237320000	P0AEE5;P0AEE6	D-galactose-binding periplasmic protein	mglB
1616900	1314300	0	P0AEG6;P0AEG7	Thiol:disulfide interchange protein DsbC	dsbC
5643500	0	8821700	P0AEK2	3-oxoacyl-[acyl-carrier-protein] reductase FabG	fabG
1583300	1131900	1258100	P0AEK4;P0AEK5	Enoyl-[acyl-carrier-protein] reductase [NADH] FabI	fabI
16332000	15371000	22215000	P0AEM9;P0AEN0	Cystine-binding periplasmic protein	fliY
317450	948720	0	P0AEN1;P0AEN2;P0AEN3	NAD(P)H-flavin reductase	fre
861790	1135900	1214400	P0AEP3;P0AEP4;P0AEP5	UTP--glucose-1-phosphate uridylyltransferase	galU
38968000	51903000	27883000	P0AEQ3;P0AEQ4;P0AEQ5	Glutamine-binding periplasmic protein	glnH
4481500	4385200	6848200	P0AES4	DNA gyrase subunit A	gyrA
975930	2473600	2557700	P0AES6;P0AES7	DNA gyrase subunit B	gyrB
2367100	2596600	523130	P0AET8;P0AET9	7-alpha-hydroxysteroid dehydrogenase	hdhA
1445200	1832600	182500	P0AEU0;P0AEU1;P0AEU2	Histidine-binding periplasmic protein	hisJ
7951400	6009600	5061500	P0AEU7;P0AEU8;P0AEU9	Chaperone protein skp	skp
7441200	11190000	15044000	P0AEW9;P0AEX0;P0AEX1	1-phosphofructokinase	fruK
11216000	3886000	3108000	P0AEX9;P0AEY0	Maltose-binding periplasmic protein	malE
3442900	4747600	5757900	P0AEZ3;P0AEZ4;P0AEZ5	Septum site-determining protein MinD	minD
2708100	3548000	3552500	P0AEZ9;P0AF00	Molybdenum cofactor biosynthesis protein B	moaB
1136600	1111300	2508600	P0AF28;P0AF29;P0AF30	Nitrate/nitrite response regulator protein NarL	narL
448980	0	372520	P0AF90;P0AF91	Regulator of ribonuclease activity B	rraB
12182000	8471200	9899800	P0AFF6;P0AFF7;P0AFF8	Transcription elongation protein nusA	nusA
9762900	3444700	4991900	P0AFG3;P0AFG4;P0AFG5	2-oxoglutarate dehydrogenase E1 component	sucA
21421000	26669000	24033000	P0AFG6;P0AFG7	Dihydrolipoyllysine-residue succinyltransferase component of 2-oxoglutarate dehydrogenase complex	sucB
100190000	69175000	81612000	P0AFG8;P0AFG9	Pyruvate dehydrogenase E1 component	aceE
102000000	181760000	244900000	P0AFH8;P0AFH9	Osmotically-inducible protein Y	osmY
841130	0	1805700	P0AFJ1;P0AFJ2;P0AFJ3	Protein phnA	phnA
545740	325560	0	P0AFK0;P0AFK1	Protein pmbA	pmbA
756710	1678400	5217500	P0AFK9	Spermidine/putrescine-binding periplasmic protein	potD
618070	1557700	1408300	P0AFM6;P0AFM7	Phage shock protein A	pspA
6302000	4933600	3047000	P0AFP6;P0AFP7;P0AFP8	UPF0135 protein ybgI	ybgI
1720900	732060	463150	P0AG07;P0AG08;P0AG09	Ribulose-phosphate 3-epimerase	rpe
957490	919230	1495900	P0AG30;P0AG31;P0AG32	Transcription termination factor Rho	rho
22241000	127420000	87057000	P0AG67;P0AG68;P0AG69	30S ribosomal protein S1	rpsA
5823700	12164000	4560800	P0AG80;P0AG81;Q0TC07;Q1R5H5;Q8CVL9;A1AGY4	sn-glycerol-3-phosphate-binding periplasmic protein ugpB	ugpB
0	107640	1299000	P0AG82	Phosphate-binding protein pstS	pstS
172290	455370	542100	P0AG84;P0AG85	Uncharacterized oxidoreductase yghA	yghA
6016000	4211600	4808400	P0AGD1;P0AGD2	Superoxide dismutase [Cu-Zn]	sodC
101230000	115370000	140170000	P0AGD3;P0AGD4;P0AGD5	Superoxide dismutase [Fe]	sodB
412210	473300	737730	P0AGD7;P0AGD8;P0AGD9	Signal recognition particle protein	ffh
52800000	35395000	71540000	P0AGE9;P0AGF0;P0AGF1	Succinyl-CoA ligase [ADP-forming] subunit alpha	sucD
2016800	2449500	2311100	P0AGG8;P0AGG9	Protein tldD	tldD
14810000	13328000	8978300	P0C0L2	Peroxiredoxin osmC	osmC
56754000	23382000	39387000	P0C0V0;P0C0V1	Periplasmic serine endoprotease DegP	degP
0	2611900	276530	P10121	Signal recognition particle receptor FtsY	ftsY
196400	528950	0	P10346	Glutamine transport ATP-binding protein GlnQ	glnQ
557240	1167500	828970	P11880	UDP-N-acetylmuramoyl-tripeptide--D-alanyl-D-alanine ligase	murF
2329400	2484800	252560	P12758	Uridine phosphorylase	udp
12302000	21963000	2880000	P13009	Methionine synthase	metH
399600	505980	302440	P14900;Q0TLQ1;Q1RGA7;Q8FL65;Q8X9Y9	UDP-N-acetylmuramoylalanine--D-glutamate ligase	murD
0	593740	271570	P15078	Carbon starvation protein A	cstA
42750000	20139000	17379000	P15288	Cytosol non-specific dipeptidase	pepD
1168900	1756200	1405000	P16095	L-serine dehydratase 1	sdaA
2669200	1659800	1279500	P16659;A7ZHT6;A7ZWE2;B1IQE6;B7M1Z9;B5Z0H4;Q8X8W2;B7LHA4;A1A7N8;B7MBH6;B7MP55;B7N862;B7NKX8;B7UJ96;Q0TLD7;Q1RFZ4;Q8FKZ4	Proline--tRNA ligase	proS
2301300	2218000	1699900	P16700	Thiosulfate-binding protein	cysP
0	593610	192530	P17169;Q8FBT4;Q8XEG2	Glucosamine--fructose-6-phosphate aminotransferase [isomerizing]	glmS
192030	302870	0	P18956	Gamma-glutamyltranspeptidase;Gamma-glutamyltranspeptidase large chain;Gamma-glutamyltranspeptidase small chain	ggt
14382000	13004000	12807000	P19926	Glucose-1-phosphatase	agp
18022000	20163000	16589000	P20966	PTS system fructose-specific EIIBC component;Fructose-specific phosphotransferase enzyme IIB component;Fructose permease IIC component	fruA
84996000	101830000	119860000	P21179	Catalase HPII	katE
2622000	2668600	3262100	P21362	Protein yciF	yciF
2383400	654640	800350	P21367	Uncharacterized protein ycaC	ycaC
286990	59438	0	P21499	Ribonuclease R	rnr
48623000	16034000	17978000	P21599	Pyruvate kinase II	pykA
1052400	2324200	1285800	P21888;A1A8J2;A7ZIT5;A7ZXI1;B1IZ75;B5YPP1;B7L7F3;B7M4M9;B7ME49;B7MRI9;B7N980;B7NL20;B7UKK3;Q0TKB5;Q1RF08;Q8FK44;Q8XCT9	Cysteine--tRNA ligase	cysS
3646500	4791600	2288200	P22256	4-aminobutyrate aminotransferase GabT	gabT
2286700	1967100	1507900	P23836;Q8CXZ9;Q8X738	Transcriptional regulatory protein phoP	phoP
1281000	2120400	2341100	P23839	UPF0701 protein yicC	yicC
7027400	1709600	5500900	P23843	Periplasmic oligopeptide-binding protein	oppA
35227000	11010000	29627000	P23847	Periplasmic dipeptide transport protein	dppA
720550	813300	821710	P23865	Tail-specific protease	prc
1557600	5861200	3574100	P23869	Peptidyl-prolyl cis-trans isomerase B	ppiB
752960	1415600	1464400	P23893;A1A7K0;A7ZHP6;A7ZWA2;B1IQI6;B5Z0D4;B7LGL6;B7M195;B7MBD7;B7MP16;B7N823;B7NIB7;B7UIK1;Q0TLH7;Q1RG34;Q8FL16;Q8X4V5	Glutamate-1-semialdehyde 2,1-aminomutase	hemL
483330	410530	714760	P24182;Q8X9B6	Biotin carboxylase	accC
16683000	14492000	17282000	P25516	Aconitate hydratase 1	acnA
6729900	4516600	2022900	P25526	Succinate-semialdehyde dehydrogenase [NADP(+)] GabD	gabD
87158000	72387000	51247000	P25553	Lactaldehyde dehydrogenase	aldA
348930	215330	0	P25894	Uncharacterized metalloprotease yggG	yggG
614720	567390	486700	P26646	Putative quinone oxidoreductase YhdH	yhdH
457810	850740	1066000	P27250	Uncharacterized zinc-type alcohol dehydrogenase-like protein YjgB	yjgB
1778900	7936500	5133300	P27298	Oligopeptidase A	prlC
3260800	6285400	7109100	P27302	Transketolase 1	tktA
0	5484400	1824600	P27550;Q8FAY8;Q8X5T5	Acetyl-coenzyme A synthetase	acs
0	241610	212620	P28304	Quinone oxidoreductase 1	qorA
2653000	1736600	1314000	P28635;Q8X8V9	D-methionine-binding lipoprotein metQ	metQ
36630000	24644000	22561000	P30859	Putative ABC transporter arginine-binding protein 2	artI
1072200	0	673080	P30860	ABC transporter arginine-binding protein 1	artJ
712720	1224200	881000	P31133	Putrescine-binding periplasmic protein	potF
634750	971440	499450	P31142;P58388	3-mercaptopyruvate sulfurtransferase	sseA
0	653910	434290	P31224	Acriflavine resistance protein B	acrB
1858900	1039700	1435400	P31979	NADH-quinone oxidoreductase subunit F	nuoF
4901500	299110	1360000	P32176	Formate dehydrogenase-O major subunit	fdoG
217620	212500	297790	P33025	Pseudouridine-5-phosphate glycosidase	psuG
2456200	4448500	4550300	P33362	Putative osmoprotectant uptake system substrate-binding protein osmF	osmF
4409900	4100800	10308000	P33363	Periplasmic beta-glucosidase	bglX
1062100	1828300	2387100	P33570	Transketolase 2	tktB
1485900	862900	1121000	P33602;Q8FFJ9;Q8XCX2	NADH-quinone oxidoreductase subunit G	nuoG
51656000	19967000	44637000	P35340	Alkyl hydroperoxide reductase subunit F	ahpF
441110000	240400000	251840000	P36683	Aconitate hydratase 2	acnB
17394000	7615900	28617000	P36938	Phosphoglucomutase	pgm
1289600	741310	1304400	P37329	Molybdate-binding periplasmic protein	modA
3826900	1988900	4594100	P37330;Q8FDN6	Malate synthase G	glcB
1931600	986310	865550	P37349	PTS-dependent dihydroxyacetone kinase, phosphotransferase subunit dhaM;Phosphocarrier protein HPr;Phosphotransferase enzyme IIA component	dhaM
2077100	2997100	4215500	P37387	D-xylose-binding periplasmic protein	xylF
2927900	3533800	2524400	P37648	Protein yhjJ	yhjJ
479580	975560	340290	P37685	Aldehyde dehydrogenase B	aldB
188840	222090	0	P37759	dTDP-glucose 4,6-dehydratase 1	rfbB
359330	382500	690760	P37773	UDP-N-acetylmuramate:L-alanyl-gamma-D-glutamyl-meso-diaminopimelate ligase	mpl
46956000	51387000	46411000	P37902	Glutamate/aspartate periplasmic-binding protein	gltI
3746100	1362500	2360400	P37903;P0A4P6;P0A4P7;Q0TI19	Universal stress protein F	uspF
3984400	7415200	10739000	P38489	Oxygen-insensitive NAD(P)H nitroreductase	nfnB
15397000	15724000	14185000	P39099	Periplasmic pH-dependent serine endoprotease DegQ	degQ
0	1776400	1134100	P39173	Putative glucose-6-phosphate 1-epimerase	yeaD
2221600	2556600	2235000	P39187	Uncharacterized protein ytfJ	ytfJ
527140	673030	352250	P39199	50S ribosomal protein L3 glutamine methyltransferase	prmB
0	242950	145870	P39315	Quinone oxidoreductase 2	qorB
9610100	15183000	10998000	P39325	ABC transporter periplasmic-binding protein ytfQ	ytfQ
1002100	968580	1844800	P39831;Q8FHD2;Q8X505	NADP-dependent 3-hydroxy acid dehydrogenase YdfG;NADP-dependent L-serine/L-allo-threonine dehydrogenase ydfG	ydfG
685340	759010	1056300	P45464;Q8FDA1	Penicillin-binding protein activator LpoA	lpoA
8722500	9276500	10349000	P45523;P65764;P65765	FKBP-type peptidyl-prolyl cis-trans isomerase fkpA	fkpA
730280	1089700	0	P45955	Uncharacterized protein YbgF	ybgF
414220	602920	722300	P46837	Protein yhgF	yhgF
1777900	441800	1294300	P52061;Q8FE27;Q8XCU5	dITP/XTP pyrophosphatase	rdgB
1132700	1306500	0	P52643	D-lactate dehydrogenase	ldhA
682960	683630	329310	P58320;P77202	Thiol:disulfide interchange protein DsbG	dsbG
3341800	3125900	2805500	P61949;P61950;P61951	Flavodoxin-1	fldA
277950000	230230000	433850000	P63284;P63285;P63286	Chaperone protein ClpB	clpB
1340500	1545300	1935300	P64596;P64597;P64598	Uncharacterized protein yraP	yraP
935360	0	875540	P65367;P65368	Uncharacterized protein yqcA	yqcA
17566000	22967000	21381000	P69776;P69777;P69778	Major outer membrane lipoprotein Lpp;Major outer membrane lipoprotein	lpp
155680000	121260000	52175000	P69783;P69784	Glucose-specific phosphotransferase enzyme IIA component	crr
15820000	13344000	18217000	P69797;P69798;P69799	PTS system mannose-specific EIIAB component;Mannose-specific phosphotransferase enzyme IIA component;Mannose-specific phosphotransferase enzyme IIB component	manX
911640	1142400	1090700	P69910;P69911;Q8FHG5;P58228;P69908;P69909	Glutamate decarboxylase beta;Glutamate decarboxylase alpha	gadB;gadA
18826000	12296000	24559000	P75682	Probable 2-keto-3-deoxy-galactonate aldolase YagE	yagE
6143200	1933500	0	P75874	Uncharacterized protein yccU	yccU
268430	172300	0	P76015	PTS-dependent dihydroxyacetone kinase, dihydroxyacetone-binding subunit dhaK	dhaK
474240	292100	0	P76108	Putative ABC transporter periplasmic-binding protein ydcS	ydcS
158530	694550	911760	P76116;Q8X9X2	Uncharacterized protein YncE	yncE
238390	734080	384490	P76128	Probable D,D-dipeptide-binding periplasmic protein ddpA	ddpA
5198600	4220900	4650600	P76177	Protein ydgH	ydgH
476070	0	1705200	P76193	Probable L,D-transpeptidase YnhG	ynhG
2491900	3444400	1877500	P76270	Free methionine-R-sulfoxide reductase	msrC
3500100	15273000	4340100	P76402;Q8FG00;Q8X7I0	UPF0339 protein yegP	yegP
453540	314400	1375500	P76419	Uncharacterized sugar kinase YegV	yegV
729040	297970	0	P76440;Q8X645	NAD-dependent dihydropyrimidine dehydrogenase sunbunit PreT;NAD-dependent dihydropyrimidine dehydrogenase subunit PreT	preT
13376000	10104000	9870100	P76558	NADP-dependent malic enzyme	maeB
3314500	314160	358350	P76578	Uncharacterized lipoprotein yfhM	yfhM
1727600	1827700	3360100	P77269	ABC transporter periplasmic-binding protein yphF	yphF
306170	458360	495040	P77316	Uncharacterized zinc-type alcohol dehydrogenase-like protein YbdR	ybdR
319690	495360	445380	P77318	Uncharacterized sulfatase ydeN	ydeN
0	342650	754070	P77348	Periplasmic murein peptide-binding protein	mppA
583030	1130100	954380	P77395	Uncharacterized protein ybbN	ybbN
539030	339630	0	P77499	Probable ATP-dependent transporter SufC	sufC
147540	766180	479230	P77552;Q8X621	Uncharacterized protein ydhQ	ydhQ
10277000	7763400	5603400	P77596	Uncharacterized protein YagF	yagF
379500	381530	0	P77774	Outer membrane protein assembly factor BamB	bamB
10715000	7856700	9021700	P77804	Protein ydgA	ydgA
449460	452180	432800	Q46829	6-phospho-beta-glucosidase BglA	bglA
795010	506040	0	Q46856	Alcohol dehydrogenase YqhD	yqhD
1961900	2843400	2070900	Q46857;Q8XBT6	2,5-diketo-D-gluconic acid reductase A	dkgA
804980	1558600	1454400	Q8FF30;P24232;Q7ABK6	Flavohemoprotein	hmp

## Sheet: UUU(Lys)-1
LFQ1-	LFQ2-	LFQ3-	Protein IDs	Protein names	Gene names
38162000	95204000	15327000	A1A766;A7ZHA4;A7ZVV7;B1IRG0;P0A6Y8;P0A6Y9;P0A6Z0;Q0TLX5;Q1RGI8	Chaperone protein DnaK	dnaK
108500000	102040000	85181000	A1AE82;A7ZPZ4;A8A359;B1IVS6;B5Z123;B7LDE3;B7M8A7;B7MIN5;B7MYI0;B7N6D8;B7NRK2;B7UGZ1;P0A825;P0A826;Q0TET8;Q1R8I4;Q8XA55	Serine hydroxymethyltransferase	glyA
9504500	12722000	0	A1AGC9;A7ZSD0;A8A545;B5YSW2;B7MBZ7;B7N0M1;B7UJW8;P61889;P61890;P61891;Q1R6A3;B1IQP3;B7LHU4;B7M0U8;B7NKU9;Q0TCN0;B7NDL4	Malate dehydrogenase	mdh
9361500	12956000	0	A1AGI6;A7ZSI4;A8A5A0;P0A7Z4;P0A7Z5;P0A7Z6;Q0TCG6;Q1R637	DNA-directed RNA polymerase subunit alpha	rpoA
39710000	155240000	187720000	A1AGM6;A1AIF3;A7ZSL4;A8A5E6;A8A779;B1IPW0;B1IVA7;P0A6N2;P0A6N3;P0CE47;P0CE48;Q0TA85;Q0TCC0;Q1R5U4;Q1R5Y2;A7ZUJ2	Elongation factor Tu 1;Elongation factor Tu 2;Elongation factor Tu	tuf1;tuf2;tufA;tufB
18397000	19268000	10122000	A1AIC1;A7ZUG1;A8A750;B1IVD5;P13029;Q0TAB7;Q1R3X0;Q7A978;Q8FBA9	Catalase-peroxidase;Catalase-peroxidase 1	katG;katG1
77714000	165810000	117900000	A1AJ51;A7ZV12;A8A7N9;B1ITQ5;B5Z2F2;B7LC02;B7M8Q4;B7MKU8;B7MSV9;B7NG81;B7NTK2;B7UPW3;P0A6F5;P0A6F6;P0A6F7;Q1R3B6;Q0T9P8	60 kDa chaperonin 1;60 kDa chaperonin	groL1;groL
6968100	4817900	13214000	A7ZNR5;A8A1W1;B1IYY4;B5YV43;B7M477;B7NCC6;B7NPN7;P0C8J6;Q0TFZ6;Q8FFY7;Q8X4R2;A1ACW2;B7MEF1;Q1R9X7;B7L9W7;B7UFB3	D-tagatose-1,6-bisphosphate aldolase subunit GatY	gatY
3514800	2180900	0	A7ZST1;A8A5L1;B1IP62;B7L4T1;B7M1V7;B7UKA7;P22259;Q0TC64;Q8FCU4;A1AGS9;B7MDM9;B7N136;B7NE08;B5YTV3;Q8X733;B7NMG6	Phosphoenolpyruvate carboxykinase [ATP]	pckA
7768100	7789700	5107900	A7ZTR3;A8A6H0;B1IX30;B5YXB2;B7L853;B7M560;B7MGC9;B7N212;B7NF25;B7NR10;B7UMH5;P0A853;Q0TB00;Q8XB34;Q8FBV2	Tryptophanase	tnaA
12819000	10139000	3314800	B5YSJ3;B7L8Y4;P31658;Q8XB78;A1ACB2;A8A1G6;B1IZU5;B7MCM0;B7MWF3;B7NBV8;Q1RAH5;B7NRB5;P59331;Q0TGM8;A7ZN88;B7M3A5	Molecular chaperone Hsp31 and glyoxalase 3	hchA
8672400	86317000	27088000	P02925	D-ribose-binding periplasmic protein	rbsB
0	29142000	23410000	P06959	Dihydrolipoyllysine-residue acetyltransferase component of pyruvate dehydrogenase complex	aceF
21358000	41246000	31356000	P08200	Isocitrate dehydrogenase [NADP]	icd
10977000	14266000	30619000	P08997	Malate synthase A	aceB
4238000	0	4271700	P09148	Galactose-1-phosphate uridylyltransferase	galT
159780000	46716000	76953000	P0A9B2;P0A9B3;P0A9B4	Glyceraldehyde-3-phosphate dehydrogenase A	gapA
102800000	93525000	89353000	P0A9G6;P0A9G7	Isocitrate lyase	aceA
48925000	14770000	16281000	P0A9Q7;P0A9Q8	Aldehyde-alcohol dehydrogenase;Alcohol dehydrogenase;Acetaldehyde dehydrogenase [acetylating];Pyruvate-formate-lyase deactivase	adhE
8324400	0	12147000	P0AAT9;P0AAU0;P0AAU1	Uncharacterized protein ybeL	ybeL
102770000	0	66053000	P0AE08;P0AE09;P0AE10	Alkyl hydroperoxide reductase subunit C	ahpC
78060000	47398000	37442000	P0AEE5;P0AEE6	D-galactose-binding periplasmic protein	mglB
7503200	9362100	0	P0AFG8;P0AFG9	Pyruvate dehydrogenase E1 component	aceE
6548700	10760000	3041400	P0AG67;P0AG68;P0AG69	30S ribosomal protein S1	rpsA
0	6850000	1003200	P0AGE9;P0AGF0;P0AGF1	Succinyl-CoA ligase [ADP-forming] subunit alpha	sucD
5031100	4169000	0	P23847	Periplasmic dipeptide transport protein	dppA
3346000	0	4191500	P25553	Lactaldehyde dehydrogenase	aldA
9194400	0	5960800	P27302	Transketolase 1	tktA
30644000	0	22827000	P36683	Aconitate hydratase 2	acnB
11830000	2682800	0	P37902	Glutamate/aspartate periplasmic-binding protein	gltI
37635000	110110000	61171000	P75682	Probable 2-keto-3-deoxy-galactonate aldolase YagE	yagE
