# Supplementary material for: Tagging and Enriching Proteins Enables Cell-Specific Proteomics
Source: Cell Chem Biol. 2016 Jul 21;23(7):805–15. doi: 10.1016/j.chembiol.2016.05.018 (PMC4959846; doi:10.1016/j.chembiol.2016.05.018)
Supplement: Table S2. Protein Identities and Quantification of SORT-E via 9-Plex TMT [file mmc3.xlsx]

## Sheet: AGA(Ser) 9_plex TMT
Accession	Description	Score	Coverage	# Proteins	# Unique Peptides	# Peptides	Ecoli1_ion 126	Ecoli2_127_C/126	Ecoli2_127_C/126 Count	Ecoli3_127_N/126	Ecoli3_127_N/126 Count	NPD1_128_C/126	NPD1_128_C/126 Count	NPD2_128_N/126	NPD2_128_N/126 Count	NPD3_129_N/126	NPD3_129_N/126 Count	PD1_129_C/126	PD1_129_C/126 Count	PD2_130_C/126	PD2_130_C/126 Count	PD3_130_N/126	PD3_130_N/126 Count	# AAs	MW [kDa]	calc. pI
A7ZSI8	50S ribosomal protein L36 1 OS=Escherichia coli O139:H28 (strain E24377A / ETEC) GN=rpmJ1 PE=3 SV=1 - [RL361_ECO24]	60.2251	21.05	1	1	1	1	1.39344	4	0.925359	4	0.841126	4	0.809392	4	0.855964	4	0.0339113	4	0.0184507	4	0.0329219	4	38	4.36145	10.6821
P0ADB9	Entericidin B OS=Escherichia coli O157:H7 GN=ecnB PE=3 SV=1 - [ECNB_ECO57]	151.091	39.58	1	1	1	1	1.37742	2	0.968179	2	0.564168	2	0.521544	2	0.41817	2	0.0171179	2	0.0171179	2	0.0171179	2	48	4.80653	8.20654
P68193	Stationary-phase-induced ribosome-associated protein OS=Escherichia coli O157:H7 GN=sra PE=3 SV=1 - [SRA_ECO57]	71.1949	40	1	3	3	1	1.43926	6	1.02389	6	0.681223	6	0.706313	6	0.73431	6	0.125284	6	0.125284	6	0.125284	6	45	5.09277	11.0483
A7ZTQ9	50S ribosomal protein L34 OS=Escherichia coli O139:H28 (strain E24377A / ETEC) GN=rpmH PE=3 SV=1 - [RL34_ECO24]	42.9723	41.3	1	3	4	1	1.44574	3	1.05684	3	0.780796	3	0.714244	3	0.772874	3	0.0234479	3	0.0153009	3	0.0223037	3	46	5.37708	12.9966
P56614	Uncharacterized protein ymdF OS=Escherichia coli (strain K12) GN=ymdF PE=1 SV=1 - [YMDF_ECOLI]	73.9719	59.65	1	1	4	1	1.3537	1	1.03666	1	0.161378	1	0.130554	1	0.115576	1	0.0336769	1	0.0507734	1	0.016822	1	57	5.87977	9.87646
P21361	Uncharacterized protein yciG OS=Escherichia coli (strain K12) GN=yciG PE=1 SV=1 - [YCIG_ECOLI]	65.439	47.46	1	1	4	1	1.18083	1	0.955041	1	0.353409	1	0.300521	1	0.301598	1	0.0459413	1	0.0459413	1	0.0459413	1	59	5.99883	9.87646
A7ZTI7	50S ribosomal protein L33 OS=Escherichia coli O139:H28 (strain E24377A / ETEC) GN=rpmG PE=3 SV=1 - [RL33_ECO24]	31.57	23.64	1	3	3	1	1.38513	4	1.02116	4	0.769174	4	0.732363	4	0.884151	4	0.0161948	4	0.0199196	4	0.0345741	4	55	6.36762	10.2427
B7UPA5	50S ribosomal protein L32 OS=Escherichia coli O127:H6 (strain E2348/69 / EPEC) GN=rpmF PE=3 SV=1 - [RL32_ECO27]	26.4088	42.11	1	2	2	1	1.446	3	0.99678	3	0.887191	3	0.825229	3	0.804232	3	0.154953	3	0.138742	3	0.191385	3	57	6.44243	11.0337
P0AFW3	Ribosome modulation factor OS=Escherichia coli O157:H7 GN=rmf PE=4 SV=1 - [RMF_ECO57]	92.4273	38.18	1	3	3	1	1.39223	3	0.892096	3	0.450349	3	0.482393	3	0.396461	3	0.0158445	3	0.0146702	3	0.0247369	3	55	6.50326	10.8579
A7ZSJ1	50S ribosomal protein L30 OS=Escherichia coli O139:H28 (strain E24377A / ETEC) GN=rpmD PE=3 SV=1 - [RL30_ECO24]	112.192	45.76	1	3	3	1	1.44194	4	1.00146	4	0.82407	4	0.8005	4	0.861643	4	0.0188961	4	0.0117898	4	0.0212378	4	59	6.53765	10.9604
P77695	Protein gnsB OS=Escherichia coli (strain K12) GN=gnsB PE=3 SV=2 - [GNSB_ECOLI]	188.945	80.7	8	5	7	1	1.38794	6	1.06484	6	0.528617	6	0.491816	6	0.511682	6	0.0332389	6	0.0441045	6	0.0661374	6	57	6.54356	8.99756
P0AC93	Protein gnsA OS=Escherichia coli O6 GN=gnsA PE=3 SV=1 - [GNSA_ECOL6]	109.835	50.88	1	1	3	1	1.40743	2	1.04972	2	1.03687	2	1.06869	2	1.0598	2	0.0982375	2	0.0941859	2	0.0945854	2	57	6.57144	5.40186
P39390	Uncharacterized protein yjiS OS=Escherichia coli (strain K12) GN=yjiS PE=4 SV=1 - [YJIS_ECOLI]	34.7	9.26	3	1	1	1	1.45529	1	0.97016	1	0.95391	1	0.879949	1	0.877969	1	0.257652	1	0.223125	1	0.20936	1	54	6.70452	11.1069
A7ZK06	UPF0434 protein ycaR OS=Escherichia coli O139:H28 (strain E24377A / ETEC) GN=ycaR PE=3 SV=1 - [YCAR_ECO24]	129.734	61.67	2	5	5	1	1.536	6	1.00897	6	0.99037	6	0.934877	6	0.954431	6	0.160775	6	0.112851	6	0.117031	6	60	6.85053	5.0083
A7ZQC4	Carbon storage regulator OS=Escherichia coli O139:H28 (strain E24377A / ETEC) GN=csrA PE=3 SV=1 - [CSRA_ECO24]	56.3601	40.98	1	5	5	1	1.35293	5	0.96547	5	1.04241	5	1.00059	5	0.813307	5	0.0628091	5	0.0902229	5	0.0988049	5	61	6.85165	8.6167
P0A845	Sec-independent protein translocase protein tatE OS=Escherichia coli O157:H7 GN=tatE PE=3 SV=1 - [TATE_ECO57]	63.7028	31.34	1	2	2	1	1.35386	2	0.882062	2	0.298182	2	0.181859	2	0.179962	2	0.0659053	2	0.0659053	2	0.0659053	2	67	7.01989	9.08545
P0ADN8	Uncharacterized lipoprotein yifL OS=Escherichia coli O157:H7 GN=yifL PE=4 SV=1 - [YIFL_ECO57]	33.4703	34.33	1	1	1	1	1.22672	2	0.874894	2	0.858011	2	0.748506	2	0.76304	2	0.217995	2	0.217995	2	0.217995	2	67	7.1727	8.79248
A7ZHT0	UPF0253 protein yaeP OS=Escherichia coli O139:H28 (strain E24377A / ETEC) GN=yaeP PE=3 SV=1 - [YAEP_ECO24]	171.459	89.39	3	4	4	1	1.2022	6	1.00958	6	0.770502	6	0.832115	6	0.833542	6	0.139013	6	0.131179	6	0.152305	6	66	7.20958	4.56396
P64477	Uncharacterized protein ydiH OS=Escherichia coli O157:H7 GN=ydiH PE=4 SV=2 - [YDIH_ECO57]	60.42	19.35	1	1	1	1	1.30044	1	0.800615	1	0.230578	1	0.25159	1	0.103722	1	0.103722	1	0.103722	1	0.103722	1	62	7.26183	5.2876
A7ZSK1	50S ribosomal protein L29 OS=Escherichia coli O139:H28 (strain E24377A / ETEC) GN=rpmC PE=3 SV=1 - [RL29_ECO24]	236.644	65.08	1	4	4	1	1.42811	10	1.00671	10	0.871478	10	0.877392	10	0.875289	10	0.0445049	10	0.032947	10	0.0406623	10	63	7.26898	9.99365
P64465	Putative selenoprotein ydfZ OS=Escherichia coli O157:H7 GN=ydfZ PE=4 SV=1 - [YDFZ_ECO57]	128.379	49.25	1	3	3	1	1.40377	4	1.13378	4	0.263962	4	0.251571	4	0.312241	4	0.0866305	4	0.0866305	4	0.0866305	4	67	7.27176	8.20654
P0AAN7	Uncharacterized protein yaiA OS=Escherichia coli O157:H7 GN=yaiA PE=4 SV=1 - [YAIA_ECO57]	24.2	31.75	1	2	2	1	1.38588	2	1.041	2	0.512957	2	0.504688	2	0.478835	2	0.0263459	2	0.0263459	2	0.0263459	2	63	7.27664	6.53662
B7MAS7	50S ribosomal protein L35 OS=Escherichia coli O45:K1 (strain S88 / ExPEC) GN=rpmI PE=3 SV=1 - [RL35_ECO45]	55.4636	27.69	1	2	2	1	1.33185	3	0.992972	3	0.748699	3	0.659321	3	0.762702	3	0.028684	3	0.0215655	3	0.0343072	3	65	7.28427	11.7808
P0AAS7	Uncharacterized protein ybcJ OS=Escherichia coli (strain K12) GN=ybcJ PE=1 SV=1 - [YBCJ_ECOLI]	33.53	12.86	1	1	1	1	1.32675	1	1.02746	1	0.739714	1	0.902793	1	0.87821	1	0.065013	1	0.0677012	1	0.056256	1	70	7.38486	8.03076
P0A9Y8	Cold shock-like protein cspC OS=Escherichia coli O157:H7 GN=cspC PE=3 SV=2 - [CSPC_ECO57]	192.519	73.91	1	4	5	1	1.37748	9	1.0518	9	0.696593	9	0.71701	9	0.648092	9	0.0370733	9	0.0180904	9	0.0472889	9	69	7.39776	7.23975
P0A9Y1	Cold shock protein cspA OS=Escherichia coli O157:H7 GN=cspA PE=2 SV=2 - [CSPA_ECO57]	127.99	64.29	3	5	5	1	1.50851	6	1.10949	6	0.904355	6	1.08418	6	1.10856	6	0.123475	6	0.124033	6	0.140193	6	70	7.39863	5.94775
P0A974	Cold shock-like protein cspE OS=Escherichia coli O157:H7 GN=cspE PE=3 SV=2 - [CSPE_ECO57]	138.72	73.91	1	5	6	1	1.48163	7	1.14936	7	0.639825	7	0.680445	7	0.648426	7	0.0537677	7	0.146611	7	0.0980804	7	69	7.45881	8.54346
A7ZUF1	50S ribosomal protein L31 OS=Escherichia coli O139:H28 (strain E24377A / ETEC) GN=rpmE PE=3 SV=1 - [RL31_ECO24]	225.806	64.29	1	4	4	1	1.43032	8	1.00626	8	0.799539	8	0.84695	8	0.877158	8	0.0411565	8	0.0366323	8	0.0492993	8	70	7.86592	9.31982
P0A970	Cold shock-like protein cspD OS=Escherichia coli O157:H7 GN=cspD PE=3 SV=1 - [CSPD_ECO57]	55.3991	18.92	1	1	1	1	1.50508	2	1.06375	2	0.723386	2	0.802707	2	0.757987	2	0.0474192	2	0.0285885	2	0.0605132	2	74	7.9639	6.25244
P0C265	Uncharacterized protein yibT OS=Escherichia coli O157:H7 GN=yibT PE=4 SV=1 - [YIBT_ECO57]	114.815	66.67	2	4	4	1	1.4976	5	1.01534	5	0.6809	5	0.707754	5	0.675168	5	0.0532915	5	0.0504863	5	0.0504863	5	69	7.99025	9.40771
P65293	Uncharacterized lipoprotein ygdI OS=Escherichia coli O6 GN=ygdI PE=4 SV=1 - [YGDI_ECOL6]	71.7058	36	1	2	2	1	1.35473	2	1.03449	2	0.442877	2	0.416054	2	0.309217	2	0.0102961	2	0.0102961	2	0.0102961	2	75	8.16888	5.97314
A7ZJV1	Translation initiation factor IF-1 OS=Escherichia coli O139:H28 (strain E24377A / ETEC) GN=infA PE=3 SV=1 - [IF1_ECO24]	112.624	55.56	1	4	4	1	1.50211	5	1.05146	5	0.834489	5	0.853975	5	0.883737	5	0.0625086	5	0.0242879	5	0.0692623	5	72	8.24432	9.24658
A7ZTU9	ATP synthase subunit c OS=Escherichia coli O139:H28 (strain E24377A / ETEC) GN=atpE PE=3 SV=1 - [ATPL_ECO24]	53.0453	20.25	1	2	2	1	1.2557	2	0.927265	2	1.03427	2	0.959036	2	0.787057	2	0.0401652	2	0.01	2	0.0334922	2	79	8.2504	4.61475
A7ZP12	UPF0352 protein yejL OS=Escherichia coli O139:H28 (strain E24377A / ETEC) GN=yejL PE=3 SV=1 - [YEJL_ECO24]	70.2392	16	3	2	2	1	1.21853	2	1.05786	2	0.75383	2	0.81075	2	0.925381	2	0.151936	2	0.151936	2	0.204701	2	75	8.27327	5.78271
P69778	Major outer membrane lipoprotein OS=Escherichia coli O157:H7 GN=lpp PE=3 SV=1 - [LPP_ECO57]	367.715	51.28	1	4	4	1	1.23073	11	0.954244	11	1.58782	11	1.46897	11	1.27248	11	0.0963782	11	0.0406733	11	0.0872711	11	78	8.3183	9.24658
P68207	UPF0337 protein yjbJ OS=Escherichia coli O157:H7 GN=yjbJ PE=3 SV=1 - [YJBJ_ECO57]	261.349	72.46	2	10	10	1	1.36166	16	1.03851	16	0.366635	16	0.417819	16	0.415034	16	0.0293806	16	0.0203321	16	0.0272096	16	69	8.32009	5.5542
P64469	OriC-binding nucleoid-associated protein OS=Escherichia coli O157:H7 GN=cnu PE=3 SV=1 - [CNU_ECO57]	89.4845	26.76	1	3	3	1	1.45758	4	1.04401	4	0.895462	4	0.827979	4	0.939601	4	0.0499578	4	0.0565981	4	0.0724307	4	71	8.41131	6.78564
A7ZSN0	UPF0270 protein yheU OS=Escherichia coli O139:H28 (strain E24377A / ETEC) GN=yheU PE=3 SV=1 - [YHEU_ECO24]	42.38	27.78	2	2	3	1	1.40624	2	1.09083	2	0.856791	2	0.88219	2	0.938313	2	0.0414186	2	0.0438506	2	0.0391178	2	72	8.46424	4.66553
A7ZRU7	30S ribosomal protein S21 OS=Escherichia coli O139:H28 (strain E24377A / ETEC) GN=rpsU PE=3 SV=1 - [RS21_ECO24]	101.482	38.03	1	4	4	1	1.34206	7	1	7	0.733776	7	0.793963	7	0.827365	7	0.0637808	7	0.0280013	7	0.0738055	7	71	8.49473	11.1509
P0AB16	Uncharacterized protein yccJ OS=Escherichia coli O157:H7 GN=yccJ PE=4 SV=1 - [YCCJ_ECO57]	160.734	76	1	4	4	1	1.41958	6	1.05612	6	0.386136	6	0.416091	6	0.374393	6	0.033922	6	0.0245912	6	0.0292368	6	75	8.51918	4.7417
P0AA33	UPF0033 protein yedF OS=Escherichia coli O157:H7 GN=yedF PE=3 SV=1 - [YEDF_ECO57]	115.562	59.74	1	2	2	1	1.18293	2	0.981062	2	1.32053	2	1.14779	2	1.28375	2	0.149911	2	0.132994	2	0.148055	2	77	8.63339	5.0083
A7ZKJ7	Acyl carrier protein OS=Escherichia coli O139:H28 (strain E24377A / ETEC) GN=acpP PE=3 SV=1 - [ACP_ECO24]	273.534	42.31	1	5	5	1	1.32208	10	1.01784	10	0.803316	10	0.745893	10	0.998253	10	0.0795549	10	0.178823	10	0.157888	10	78	8.63422	4.05615
P64504	Uncharacterized protein yebV OS=Escherichia coli O6 GN=yebV PE=4 SV=1 - [YEBV_ECOL6]	102.864	47.44	1	3	3	1	1.3254	3	1.05318	3	0.46735	3	0.428258	3	0.426816	3	0.0591527	3	0.0591527	3	0.0591527	3	78	8.74719	4.66553
P30748	Molybdopterin synthase sulfur carrier subunit OS=Escherichia coli (strain K12) GN=moaD PE=1 SV=2 - [MOAD_ECOLI]	39.6829	37.04	1	2	2	1	0.997743	2	0.723737	2	0.701742	2	0.663936	2	0.687594	2	0.141479	2	0.219165	2	0.198144	2	81	8.75244	4.56396
P0AFN1	Phage shock protein B OS=Escherichia coli O157:H7 GN=pspB PE=3 SV=1 - [PSPB_ECO57]	46.56	13.51	1	1	1	1	2.30771	1	1.67165	1	1.71266	1	1.90958	1	2.35183	1	1	1	1	1	1	1	74	8.75761	7.43018
P0ACW6	Uncharacterized protein ydcH OS=Escherichia coli (strain K12) GN=ydcH PE=4 SV=2 - [YDCH_ECOLI]	116.36	70.27	1	8	8	1	1.45475	12	1.088	12	1.63354	12	1.65642	12	1.6806	12	0.0758483	12	0.0494857	12	0.0865332	12	74	8.87263	9.30518
P0AE65	Cation transport regulator chaB OS=Escherichia coli O157:H7 GN=chaB PE=4 SV=1 - [CHAB_ECO57]	27.35	10.53	1	1	1	1	1.38085	1	1.10446	1	0.495411	1	0.489437	1	0.548052	1	0.0223568	1	0.0165698	1	0.0224133	1	76	8.93936	7.06396
A7ZIH5	Exodeoxyribonuclease 7 small subunit OS=Escherichia coli O139:H28 (strain E24377A / ETEC) GN=xseB PE=3 SV=1 - [EX7S_ECO24]	69.9721	47.5	3	3	3	1	1.38553	3	0.993756	3	0.79317	3	0.770933	3	0.610977	3	0.174384	3	0.181157	3	0.143919	3	80	8.94653	4.41162
A7ZV73	30S ribosomal protein S18 OS=Escherichia coli O139:H28 (strain E24377A / ETEC) GN=rpsR PE=3 SV=1 - [RS18_ECO24]	167.185	48	1	5	5	1	1.37741	8	0.946638	8	0.856552	8	0.829658	8	0.810522	8	0.0572305	8	0.0386089	8	0.0616221	8	75	8.98085	10.5942
A7ZTI8	50S ribosomal protein L28 OS=Escherichia coli O139:H28 (strain E24377A / ETEC) GN=rpmB PE=3 SV=1 - [RL28_ECO24]	108.837	60.26	1	6	6	1	1.42388	7	0.967935	7	0.690647	7	0.823546	7	0.783224	7	0.0345008	7	0.024653	7	0.0345008	7	78	9.00087	11.4146
P0AA06	Phosphocarrier protein HPr OS=Escherichia coli O157:H7 GN=ptsH PE=3 SV=1 - [PTHP_ECO57]	361.616	57.65	1	4	4	1	1.28842	16	1	16	0.952	16	0.901685	16	0.988825	16	0.580289	16	0.594844	16	0.594844	16	85	9.11374	5.8335
A7ZS81	50S ribosomal protein L27 OS=Escherichia coli O139:H28 (strain E24377A / ETEC) GN=rpmA PE=3 SV=1 - [RL27_ECO24]	133.722	47.06	2	5	5	1	1.36393	7	0.937808	7	0.717553	7	0.750949	7	0.656855	7	0.0630088	7	0.0358079	7	0.0505028	7	85	9.11888	10.5796
P0AC64	Glutaredoxin-3 OS=Escherichia coli O157:H7 GN=grxC PE=3 SV=2 - [GLRX3_ECO57]	233.058	80.72	1	5	6	1	1.39492	10	1.05866	10	0.767985	10	0.75975	10	0.826473	10	0.0688449	10	0.0612613	10	0.0882984	10	83	9.13163	7.23975
A7ZQ49	30S ribosomal protein S16 OS=Escherichia coli O139:H28 (strain E24377A / ETEC) GN=rpsP PE=3 SV=1 - [RS16_ECO24]	113.913	71.95	1	9	9	1	1.42539	11	1.0303	11	0.919181	11	0.857318	11	0.789659	11	0.0628384	11	0.0179481	11	0.047392	11	82	9.18495	10.5503
P0ACF6	DNA-binding protein HU-beta OS=Escherichia coli O157:H7 GN=hupB PE=3 SV=1 - [DBHB_ECO57]	194.102	54.44	1	3	6	1	1.3376	8	0.926665	8	0.965064	8	0.984698	8	0.981153	8	0.0434729	8	0.0428483	8	0.0534425	8	90	9.22	9.70068
P0AB63	Protein yciN OS=Escherichia coli O157:H7 GN=yciN PE=4 SV=1 - [YCIN_ECO57]	169.405	51.81	1	5	5	1	1.3608	6	1.02948	6	0.774637	6	0.823097	6	0.847724	6	0.082805	6	0.0619766	6	0.0875389	6	83	9.37981	5.73193
B5YZ66	Cell division protein zapB OS=Escherichia coli O157:H7 (strain EC4115 / EHEC) GN=zapB PE=3 SV=1 - [ZAPB_ECO5E]	120.832	62.03	2	6	7	1	1.37456	7	0.987777	7	0.812615	7	0.755438	7	0.951689	7	0.0937191	7	0.088891	7	0.0662429	7	79	9.39672	4.66553
P0A9W7	Uncharacterized protein yrbA OS=Escherichia coli O6 GN=yrbA PE=3 SV=1 - [YRBA_ECOL6]	35.55	10.71	1	1	1	1	1.69498	1	1.31901	1	1.14969	1	1.2246	1	1.23936	1	0.0588573	1	0.0473534	1	0.051574	1	84	9.44573	6.27783
P0ACF2	DNA-binding protein HU-alpha OS=Escherichia coli O157:H7 GN=hupA PE=3 SV=1 - [DBHA_ECO57]	379.381	75.56	1	5	7	1	1.37172	14	1.02659	14	0.871764	14	0.882341	14	0.815824	14	0.0327586	14	0.0163718	14	0.0334362	14	90	9.52919	9.5835
P69430	Sec-independent protein translocase protein tatA OS=Escherichia coli O157:H7 GN=tatA PE=3 SV=1 - [TATA_ECO57]	62.65	23.6	1	3	3	1	1.42813	4	1.02981	4	0.875177	4	0.915742	4	0.795835	4	0.015615	4	0.0144314	4	0.0311927	4	89	9.65803	6.0874
A7ZHB2	30S ribosomal protein S20 OS=Escherichia coli O139:H28 (strain E24377A / ETEC) GN=rpsT PE=3 SV=1 - [RS20_ECO24]	201.553	48.28	1	6	6	1	1.28723	10	0.961722	10	0.722436	10	0.811549	10	0.803478	10	0.02943	10	0.0128929	10	0.0337189	10	87	9.67832	11.1802
A7ZSK0	30S ribosomal protein S17 OS=Escherichia coli O139:H28 (strain E24377A / ETEC) GN=rpsQ PE=3 SV=1 - [RS17_ECO24]	73.3915	35.71	1	2	3	1	1.41401	4	0.988807	4	0.923277	4	0.922596	4	0.919649	4	0.104503	4	0.103974	4	0.105919	4	84	9.69828	9.59814
A7ZJ19	UPF0250 protein ybeD OS=Escherichia coli O139:H28 (strain E24377A / ETEC) GN=ybeD PE=3 SV=1 - [YBED_ECO24]	52.9255	39.08	4	2	3	1	1.47603	3	1.10345	3	0.802283	3	0.967983	3	0.765884	3	0.116218	3	0.12835	3	0.120597	3	87	9.82112	5.75732
P0ABF5	Ethanolamine utilization protein eutM OS=Escherichia coli O6 GN=eutM PE=3 SV=1 - [EUTM_ECOL6]	71.99	19.59	1	2	2	1	1.64913	2	1.06034	2	1.3918	2	1.50923	2	1.4869	2	0.290849	2	0.225607	2	0.222391	2	97	9.8592	6.52197
P64541	Uncharacterized protein yfcL OS=Escherichia coli O157:H7 GN=yfcL PE=4 SV=1 - [YFCL_ECO57]	40.88	10.87	1	1	1	1	1.02791	1	0.690282	1	0.822764	1	0.898812	1	0.884299	1	0.362467	1	0.362467	1	0.362467	1	92	9.99385	4.41162
P37188	Galactitol-specific phosphotransferase enzyme IIB component OS=Escherichia coli (strain K12) GN=gatB PE=1 SV=2 - [PTKB_ECOLI]	78.0668	44.68	2	3	3	1	1.39235	3	0.965807	3	0.585947	3	0.726571	3	0.574753	3	0.065405	3	0.0640497	3	0.0640497	3	94	10.2153	6.26514
P0A9L7	Peptidyl-prolyl cis-trans isomerase C OS=Escherichia coli O157:H7 GN=ppiC PE=3 SV=2 - [PPIC_ECO57]	41.1181	31.18	1	4	4	1	1.367	4	0.925492	4	0.716282	4	0.686399	4	0.679585	4	0.0515394	4	0.0512697	4	0.037024	4	93	10.2255	9.14404
A7ZIE0	UPF0345 protein yaiE OS=Escherichia coli O139:H28 (strain E24377A / ETEC) GN=yaiE PE=3 SV=1 - [YAIE_ECO24]	52.5	11.7	1	1	1	1	1.11859	1	0.657648	1	1.24298	1	1.4185	1	0.974259	1	0.322806	1	0.335009	1	0.322806	1	94	10.2279	4.50049
A7ZKU5	Cell division topological specificity factor OS=Escherichia coli O139:H28 (strain E24377A / ETEC) GN=minE PE=3 SV=1 - [MINE_ECO24]	100.407	59.09	1	6	6	1	1.44799	7	1.07725	7	1.14865	7	1.24093	7	1.09301	7	0.120988	7	0.129694	7	0.113262	7	88	10.2285	5.23682
A7ZTK1	DNA-directed RNA polymerase subunit omega OS=Escherichia coli O139:H28 (strain E24377A / ETEC) GN=rpoZ PE=3 SV=1 - [RPOZ_ECO24]	313.57	87.91	1	6	6	1	1.40852	7	0.988331	7	1.07522	7	0.936933	7	0.98875	7	0.0462613	7	0.0442786	7	0.0856161	7	91	10.2304	4.91943
A7ZS62	30S ribosomal protein S15 OS=Escherichia coli O139:H28 (strain E24377A / ETEC) GN=rpsO PE=3 SV=1 - [RS15_ECO24]	134.269	67.42	2	5	6	1	1.41608	7	1.06407	7	0.829171	7	0.766846	7	0.91598	7	0.072121	7	0.0686619	7	0.072121	7	89	10.2625	10.4038
P0ADQ1	Protein yihD OS=Escherichia coli O157:H7 GN=yihD PE=4 SV=1 - [YIHD_ECO57]	43.5031	37.08	1	3	4	1	1.412	3	1.01989	3	0.968726	3	0.887076	3	1.06056	3	0.01	3	0.0359186	3	0.0561358	3	89	10.2664	5.26221
P0AD34	UPF0381 protein yfcZ OS=Escherichia coli O6 GN=yfcZ PE=3 SV=1 - [YFCZ_ECOL6]	73.0321	36.17	1	3	3	1	1.38333	5	1.0776	5	0.274508	5	0.322957	5	0.341186	5	0.0252692	5	0.0260635	5	0.0265018	5	94	10.3107	4.36084
A7ZIA5	Transcriptional repressor frmR OS=Escherichia coli O139:H28 (strain E24377A / ETEC) GN=frmR PE=3 SV=1 - [FRMR_ECO24]	46.12	20.88	1	2	2	1	1.59066	2	1.17964	2	0.843548	2	0.898319	2	0.692506	2	0.228118	2	0.222655	2	0.127595	2	91	10.3113	6.11279
A7ZV11	10 kDa chaperonin OS=Escherichia coli O139:H28 (strain E24377A / ETEC) GN=groS PE=3 SV=1 - [CH10_ECO24]	293.128	58.76	1	6	6	1	1.45941	12	1.04057	12	1.04984	12	1.09783	12	1.16303	12	0.0837584	12	0.140307	12	0.105243	12	97	10.3806	5.23682
A7ZSK5	30S ribosomal protein S19 OS=Escherichia coli O139:H28 (strain E24377A / ETEC) GN=rpsS PE=3 SV=1 - [RS19_ECO24]	100.375	47.83	1	5	5	1	1.3428	6	0.971476	6	0.79472	6	0.796586	6	0.819761	6	0.0270763	6	0.020606	6	0.027479	6	92	10.4237	10.521
P77330	Lipoprotein bor homolog from lambdoid prophage DLP12 OS=Escherichia coli (strain K12) GN=borD PE=3 SV=1 - [BORD_ECOLI]	55.39	10.31	1	1	1	1	2.06349	1	1.20292	1	1.58844	1	0.903459	1	0.947245	1	0.205262	1	0.167477	1	0.163744	1	97	10.4405	9.21729
P76172	Uncharacterized protein ynfD OS=Escherichia coli (strain K12) GN=ynfD PE=1 SV=2 - [YNFD_ECOLI]	121.19	34.65	1	3	3	1	1.17042	4	0.971198	4	0.676614	4	0.721938	4	0.686539	4	0.270093	4	0.3018	4	0.261416	4	101	10.4701	4.94482
P0AB51	Uncharacterized protein ychH OS=Escherichia coli O157:H7 GN=ychH PE=4 SV=1 - [YCHH_ECO57]	43.56	10.87	1	1	1	1	1.32194	1	0.892502	1	0.927791	1	0.921971	1	0.87531	1	0.0848797	1	0.0586823	1	0.0586823	1	92	10.4794	10.3452
P0AB56	Protein yciI OS=Escherichia coli O6 GN=yciI PE=3 SV=1 - [YCII_ECOL6]	22.15	6.12	1	1	1	1	1.53223	1	1.14672	1	1.31436	1	1.24608	1	1.4336	1	0.0615169	1	0.0420457	1	0.0926709	1	98	10.5954	5.38916
A7ZK01	Integration host factor subunit beta OS=Escherichia coli O139:H28 (strain E24377A / ETEC) GN=ihfB PE=3 SV=1 - [IHFB_ECO24]	108.756	61.7	3	6	6	1	1.43945	9	0.969491	9	1.06975	9	1.05615	9	0.820633	9	0.072319	9	0.0554882	9	0.0637836	9	94	10.6445	9.34912
P64602	Uncharacterized protein yrbB OS=Escherichia coli (strain K12) GN=yrbB PE=4 SV=1 - [YRBB_ECOLI]	28.53	9.28	1	1	1	1	1.6563	1	1.23319	1	1.33298	1	1.20477	1	0.972893	1	0.130461	1	0.111869	1	0.152068	1	97	10.6736	4.93213
A7ZP09	50S ribosomal protein L25 OS=Escherichia coli O139:H28 (strain E24377A / ETEC) GN=rplY PE=3 SV=1 - [RL25_ECO24]	203.251	64.89	3	10	10	1	1.41335	15	0.980684	15	0.924363	15	0.90174	15	0.680104	15	0.049848	15	0.0314536	15	0.0422546	15	94	10.6867	9.59814
P32162	UPF0381 protein yiiS OS=Escherichia coli (strain K12) GN=yiiS PE=1 SV=1 - [YIIS_ECOLI]	149.018	50.51	1	4	4	1	1.39629	5	1.03434	5	0.572604	5	0.521735	5	0.554369	5	0.0671475	5	0.0739084	5	0.0867898	5	99	10.7692	4.67822
P0AGK6	RNA-binding protein yhbY OS=Escherichia coli O157:H7 GN=yhbY PE=4 SV=1 - [YHBY_ECO57]	66.1267	34.02	1	4	4	1	1.27411	4	0.956399	4	0.732237	4	0.787905	4	0.796668	4	0.0512134	4	0.054119	4	0.0707237	4	97	10.7771	9.37842
A7ZP93	NADH-quinone oxidoreductase subunit K OS=Escherichia coli O139:H28 (strain E24377A / ETEC) GN=nuoK PE=3 SV=1 - [NUOK_ECO24]	100.359	13	1	2	2	1	1.58175	2	1.10553	2	0.621716	2	0.573308	2	0.410217	2	0.0535424	2	0.0436854	2	0.0490612	2	100	10.838	8.83643
P64480	Uncharacterized protein ydiZ OS=Escherichia coli O157:H7 GN=ydiZ PE=4 SV=1 - [YDIZ_ECO57]	22.31	7.29	1	1	1	1	1.25648	1	1.02403	1	0.670925	1	0.646181	1	0.67709	1	0.0202927	1	0.0151883	1	0.0202826	1	96	10.8583	4.32275
A7ZR88	Probable Fe(2+)-trafficking protein OS=Escherichia coli O139:H28 (strain E24377A / ETEC) GN=yggX PE=3 SV=1 - [FETP_ECO24]	173.824	79.12	2	8	8	1	1.33815	11	1.00391	11	0.89883	11	0.832413	11	0.804038	11	0.0720183	11	0.0434305	11	0.0587715	11	91	10.9454	6.30322
P64583	Uncharacterized protein yqjD OS=Escherichia coli O157:H7 GN=yqjD PE=4 SV=1 - [YQJD_ECO57]	186.265	46.53	1	5	5	1	1.43246	11	1.05022	11	0.573039	11	0.553274	11	0.449626	11	0.0492378	11	0.0467014	11	0.0481736	11	101	11.0449	9.08545
P0ADG0	Acetolactate synthase isozyme 1 small subunit OS=Escherichia coli O157:H7 GN=ilvN PE=3 SV=1 - [ILVN_ECO57]	35.7	16.67	1	2	2	1	1.44335	2	1.23618	2	2.2678	2	2.40725	2	2.16357	2	0.164296	2	0.12591	2	0.140596	2	96	11.0986	6.12549
A7ZV41	Protein hfq OS=Escherichia coli O139:H28 (strain E24377A / ETEC) GN=hfq PE=3 SV=1 - [HFQ_ECO24]	105.348	23.53	2	3	3	1	1.24591	4	0.935422	4	1.68336	4	1.17517	4	1.11446	4	2.88219	4	3.72841	4	3.34385	4	102	11.1596	7.6499
P0ADZ2	50S ribosomal protein L23 OS=Escherichia coli O157:H7 GN=rplW PE=1 SV=1 - [RL23_ECO57]	90.5536	45	1	7	7	1	1.45408	8	0.991477	8	0.835356	8	0.788704	8	0.723789	8	0.0337696	8	0.0269173	8	0.0391563	8	100	11.1922	9.93506
P0C077	Toxin relE OS=Escherichia coli (strain K12) GN=relE PE=1 SV=1 - [RELE_ECOLI]	39.31	9.47	1	1	1	1	1.33151	1	0.879084	1	1.56973	1	1.3497	1	1.07017	1	0.312514	1	0.312514	1	0.312514	1	95	11.2181	9.65674
A7ZSF6	DNA-binding protein fis OS=Escherichia coli O139:H28 (strain E24377A / ETEC) GN=fis PE=3 SV=1 - [FIS_ECO24]	77.171	32.65	1	2	2	1	1.35871	2	1.04272	2	0.521813	2	0.47367	2	0.444243	2	0.0634227	2	0.0634227	2	0.0634227	2	98	11.2328	9.34912
Q46868	Uncharacterized protein yqiC OS=Escherichia coli (strain K12) GN=yqiC PE=1 SV=2 - [YQIC_ECOLI]	54.504	20.83	1	2	3	1	1.6797	2	1.09274	2	1.02368	2	0.990684	2	0.942901	2	0.141502	2	0.117228	2	0.153003	2	96	11.2691	6.15088
P0ACX3	Putative monooxygenase ydhR OS=Escherichia coli (strain K12) GN=ydhR PE=1 SV=1 - [YDHR_ECOLI]	135.228	31.68	1	3	3	1	1.69981	4	0.904231	4	1.60833	4	1.77954	4	1.63404	4	0.160218	4	0.0824772	4	0.198112	4	101	11.2808	5.14795
P0AEH7	Protein elaB OS=Escherichia coli O157:H7 GN=elaB PE=3 SV=1 - [ELAB_ECO57]	121.277	38.61	1	6	6	1	1.48147	8	1.05884	8	0.393764	8	0.385826	8	0.312819	8	0.0447855	8	0.084466	8	0.0548773	8	101	11.2988	5.56689
A7ZSJ8	50S ribosomal protein L24 OS=Escherichia coli O139:H28 (strain E24377A / ETEC) GN=rplX PE=3 SV=1 - [RL24_ECO24]	282.406	75	2	10	10	1	1.39091	18	0.986079	18	0.844929	18	0.819282	18	0.779788	18	0.0699189	18	0.0445968	18	0.0705926	18	104	11.3093	10.2134
A7ZMI0	Integration host factor subunit alpha OS=Escherichia coli O139:H28 (strain E24377A / ETEC) GN=ihfA PE=3 SV=1 - [IHFA_ECO24]	112.034	53.54	2	7	7	1	1.38909	8	0.971546	8	0.772769	8	0.868901	8	0.725627	8	0.0899584	8	0.0650965	8	0.0650965	8	99	11.347	9.34912
P0AGA1	Protein-export membrane protein secG OS=Escherichia coli O157:H7 GN=secG PE=3 SV=1 - [SECG_ECO57]	124.7	27.27	1	2	2	1	1.49855	3	1.00531	3	0.997267	3	1.03823	3	0.79613	3	0.0421878	3	0.0323019	3	0.0323019	3	110	11.3579	6.59521
P69830	N,N'-diacetylchitobiose-specific phosphotransferase enzyme IIB component OS=Escherichia coli O157:H7 GN=chbB PE=2 SV=1 - [PTQB_ECO57]	35.75	28.3	1	2	3	1	1.47911	2	0.892246	2	1.17039	2	1.14762	2	0.87882	2	0.240873	2	0.386935	2	0.404164	2	106	11.4192	8.104
A7ZJT5	UPF0145 protein ybjQ OS=Escherichia coli O139:H28 (strain E24377A / ETEC) GN=ybjQ PE=3 SV=1 - [YBJQ_ECO24]	51.6933	16.82	1	2	2	1	1.7569	2	0.876687	2	7.05242	2	6.91419	2	6.0092	2	0.576736	2	0.508058	2	0.617111	2	107	11.4298	4.97021
P23857	Thiosulfate sulfurtransferase pspE OS=Escherichia coli (strain K12) GN=pspE PE=1 SV=1 - [PSPE_ECOLI]	49.8071	54.81	1	4	4	1	1.54251	4	1.03527	4	0.736755	4	0.823559	4	0.942361	4	0.076538	4	0.0628982	4	0.0825534	4	104	11.468	8.14795
P0ADU3	Probable quinol monooxygenase ygiN OS=Escherichia coli O157:H7 GN=ygiN PE=3 SV=1 - [YGIN_ECO57]	43.0372	27.88	1	4	4	1	1.42408	4	0.934455	4	0.951365	4	0.947089	4	0.860247	4	0.197564	4	0.286625	4	0.269725	4	104	11.5248	6.23975
A7ZS83	50S ribosomal protein L21 OS=Escherichia coli O139:H28 (strain E24377A / ETEC) GN=rplU PE=3 SV=1 - [RL21_ECO24]	158.952	35.92	1	4	4	1	1.34916	9	0.941908	9	0.908748	9	0.908266	9	0.817176	9	0.0395169	9	0.0325731	9	0.053797	9	103	11.5572	9.84717
A7ZSJ6	30S ribosomal protein S14 OS=Escherichia coli O139:H28 (strain E24377A / ETEC) GN=rpsN PE=3 SV=1 - [RS14_ECO24]	173.53	49.5	2	9	9	1	1.40786	12	0.987052	12	0.769973	12	0.69485	12	0.794403	12	0.0339873	12	0.0157422	12	0.0483436	12	101	11.5733	11.1655
P0AAT7	Uncharacterized protein ybeB OS=Escherichia coli O6 GN=ybeB PE=3 SV=1 - [YBEB_ECOL6]	44.8008	25.71	1	3	3	1	1.38005	3	0.99803	3	0.657124	3	0.791279	3	0.723911	3	0.119159	3	0.0588383	3	0.0972682	3	105	11.5748	4.70361
P0AFM5	Phosphate starvation-inducible protein psiF OS=Escherichia coli O6 GN=psiF PE=4 SV=1 - [PSIF_ECOL6]	189.791	60.38	1	7	7	1	1.44007	9	1.0217	9	0.43459	9	0.440831	9	0.466351	9	0.0392841	9	0.0416482	9	0.0394688	9	106	11.6789	9.72998
A7ZSL0	30S ribosomal protein S10 OS=Escherichia coli O139:H28 (strain E24377A / ETEC) GN=rpsJ PE=3 SV=1 - [RS10_ECO24]	231.535	56.31	1	8	8	1	1.48639	13	1.00188	13	0.813491	13	0.828264	13	0.729722	13	0.0494748	13	0.0189786	13	0.0388285	13	103	11.7284	9.68604
P0AA27	Thioredoxin-1 OS=Escherichia coli O157:H7 GN=trxA PE=1 SV=2 - [THIO_ECO57]	159.974	58.72	1	7	7	1	1.41052	8	1.0731	8	0.910879	8	0.931226	8	0.964663	8	0.0778626	8	0.133392	8	0.107017	8	109	11.7991	4.88135
P0AB47	Uncharacterized protein ymgD OS=Escherichia coli O6 GN=ymgD PE=4 SV=2 - [YMGD_ECOL6]	42.7482	15.6	1	2	2	1	1.39152	2	0.993252	2	0.46946	2	0.44466	2	0.472185	2	0.0643328	2	0.0643328	2	0.0643328	2	109	11.8441	5.47803
P0AET0	Chaperone-like protein hdeA OS=Escherichia coli O157:H7 GN=hdeA PE=2 SV=1 - [HDEA_ECO57]	621.051	70	1	4	5	1	1.435	18	1.05961	18	0.180226	18	0.18181	18	0.14849	18	0.138603	18	0.138603	18	0.138603	18	110	11.8502	5.24951
P0ADZ9	UPF0092 membrane protein yajC OS=Escherichia coli O157:H7 GN=yajC PE=3 SV=1 - [YAJC_ECO57]	78.1316	15.45	1	3	3	1	1.4134	5	0.91765	5	1.18228	5	1.14148	5	0.957395	5	0.0353269	5	0.0166089	5	0.0324041	5	110	11.8794	9.5835
A7ZR09	UPF0267 protein yqfB OS=Escherichia coli O139:H28 (strain E24377A / ETEC) GN=yqfB PE=3 SV=1 - [YQFB_ECO24]	68.6974	19.42	6	2	2	1	1.26561	2	1.13959	2	0.790006	2	0.688104	2	1.08671	2	0.100703	2	0.101444	2	0.165096	2	103	11.8829	4.70361
P0AF71	Uncharacterized protein yjeI OS=Escherichia coli O6 GN=yjeI PE=4 SV=1 - [YJEI_ECOL6]	154.056	48.72	1	2	2	1	1.49501	3	0.890894	3	0.795372	3	0.848736	3	0.675036	3	0.110195	3	0.110195	3	0.110195	3	117	11.9508	5.78271
P0ABE3	Protein bolA OS=Escherichia coli O6 GN=bolA PE=3 SV=1 - [BOLA_ECOL6]	129.433	37.14	1	3	3	1	1.63999	4	1.05146	4	0.548046	4	0.556097	4	0.579265	4	0.317315	4	0.317315	4	0.317315	4	105	11.9861	6.68311
B7UKF1	UPF0133 protein ybaB OS=Escherichia coli O127:H6 (strain E2348/69 / EPEC) GN=ybaB PE=3 SV=1 - [YBAB_ECO27]	253.457	53.21	3	5	5	1	1.4694	11	0.995357	11	0.790934	11	0.787275	11	0.761474	11	0.0836484	11	0.111839	11	0.086513	11	109	12.0069	5.07178
P0ADB2	Osmotically-inducible lipoprotein E OS=Escherichia coli O157:H7 GN=osmE PE=4 SV=1 - [OSME_ECO57]	254.011	66.96	1	5	5	1	1.39207	9	0.94911	9	0.45525	9	0.355844	9	0.281998	9	0.0159079	9	0.0159079	9	0.0173967	9	112	12.0129	7.86963
P76402	UPF0339 protein yegP OS=Escherichia coli (strain K12) GN=yegP PE=1 SV=2 - [YEGP_ECOLI]	178.917	59.09	3	7	7	1	1.43205	7	1	7	0.579465	7	0.618252	7	0.458866	7	0.153597	7	0.153597	7	0.153597	7	110	12.017	9.43701
P0AET3	Protein hdeB OS=Escherichia coli O6 GN=hdeB PE=3 SV=1 - [HDEB_ECOL6]	239.187	51.85	1	6	6	1	1.37097	13	1.02102	13	0.14893	13	0.15104	13	0.112677	13	0.0162871	13	0.01	13	0.0149131	13	108	12.035	6.01123
A7ZHP8	Iron--sulfur cluster insertion protein erpA OS=Escherichia coli O139:H28 (strain E24377A / ETEC) GN=erpA PE=3 SV=1 - [ERPA_ECO24]	94.2421	33.33	1	3	3	1	1.29001	4	1.04558	4	0.685251	4	0.671833	4	0.67814	4	0.0630219	4	0.0903422	4	0.0764969	4	114	12.0928	4.31006
A7ZUF7	Met repressor OS=Escherichia coli O139:H28 (strain E24377A / ETEC) GN=metJ PE=3 SV=1 - [METJ_ECO24]	31.1075	19.05	1	3	3	1	1.45025	3	1.09973	3	0.667453	3	0.722352	3	0.699914	3	0.0547725	3	0.0397727	3	0.048443	3	105	12.1331	5.5415
A7ZSK4	50S ribosomal protein L22 OS=Escherichia coli O139:H28 (strain E24377A / ETEC) GN=rplV PE=3 SV=1 - [RL22_ECO24]	370.097	54.55	1	8	8	1	1.39538	15	1.03515	15	0.773248	15	0.849885	15	0.845903	15	0.0334308	15	0.0144642	15	0.0298991	15	110	12.2188	10.228
P0A9I9	Nitrite reductase [NAD(P)H] small subunit OS=Escherichia coli O157:H7 GN=nirD PE=3 SV=1 - [NIRD_ECO57]	104.94	13.89	1	1	1	1	1.39357	1	0.999009	1	0.502172	1	0.481759	1	0.451934	1	0.185606	1	0.185606	1	0.185606	1	108	12.2762	5.23682
A7ZUK0	50S ribosomal protein L7/L12 OS=Escherichia coli O139:H28 (strain E24377A / ETEC) GN=rplL PE=3 SV=1 - [RL7_ECO24]	556.765	70.25	2	12	12	1	1.4045	27	1.0351	27	0.860149	27	0.869302	27	0.89187	27	0.193693	27	0.224704	27	0.204609	27	121	12.2875	4.65283
P0A938	Small protein A OS=Escherichia coli O6 GN=smpA PE=3 SV=1 - [SMPA_ECOL6]	83.47	17.7	1	1	1	1	1.34389	1	0.876456	1	0.733713	1	0.735424	1	0.69492	1	0.0218476	1	0.0218476	1	0.0218476	1	113	12.2942	8.51416
P0A9R5	2Fe-2S ferredoxin OS=Escherichia coli O157:H7 GN=fdx PE=3 SV=2 - [FER_ECO57]	71.6465	27.93	1	2	2	1	1.43318	2	1.08859	2	1.25113	2	1.41174	2	1.25294	2	0.0808396	2	0.0808396	2	0.0808396	2	111	12.3228	4.58936
A7ZV06	Divalent-cation tolerance protein cutA OS=Escherichia coli O139:H28 (strain E24377A / ETEC) GN=cutA PE=3 SV=1 - [CUTA_ECO24]	61.93	22.32	1	1	1	1	1.2391	1	1.06529	1	1.31837	1	1.05582	1	0.897901	1	0.309058	1	0.583093	1	0.309058	1	112	12.3232	4.95752
P0AFJ3	Protein phnA OS=Escherichia coli O157:H7 GN=phnA PE=4 SV=1 - [PHNA_ECO57]	43.1532	25.23	1	4	4	1	1.45196	4	1.06482	4	0.813104	4	0.876465	4	0.867531	4	0.0704041	4	0.0799146	4	0.0890413	4	111	12.337	5.12256
P64506	Uncharacterized protein yebY OS=Escherichia coli (strain K12) GN=yebY PE=4 SV=1 - [YEBY_ECOLI]	51.5979	30.97	1	3	3	1	1.50477	3	1.08097	3	1.56591	3	1.54954	3	1.73737	3	0.0953924	3	0.0552299	3	0.141637	3	113	12.3705	7.95752
Q8FJ69	Sulfurtransferase tusE OS=Escherichia coli O6 GN=tusE PE=3 SV=1 - [TUSE_ECOL6]	70.88	10.09	2	1	1	1	1.52108	1	1.00862	1	0.865304	1	0.988336	1	1.04354	1	0.12343	1	0.12343	1	0.12343	1	109	12.3864	7.18115
B7MK76	UPF0745 protein ycgL OS=Escherichia coli O45:K1 (strain S88 / ExPEC) GN=ycgL PE=3 SV=1 - [YCGL_ECO45]	101.548	49.07	4	4	4	1	1.43627	5	0.928517	5	1.38239	5	1.35041	5	1.08857	5	0.157976	5	0.157976	5	0.170499	5	108	12.4065	9.12939
P0A9Z3	Nitrogen regulatory protein P-II 1 OS=Escherichia coli O157:H7 GN=glnB PE=3 SV=1 - [GLNB_ECO57]	81.0478	22.32	1	3	3	1	1.40138	4	1.03339	4	0.929517	4	0.911414	4	0.813547	4	0.0612824	4	0.0424581	4	0.0542538	4	112	12.4176	5.33838
P64535	Uncharacterized protein yohN OS=Escherichia coli O6 GN=yohN PE=4 SV=1 - [YOHN_ECOL6]	48.9877	16.07	1	2	2	1	1.55964	2	1.09741	2	1.02199	2	0.987727	2	1.08827	2	0.107287	2	0.19221	2	0.101399	2	112	12.4583	7.48877
P0AEB8	UPF0076 protein yoaB OS=Escherichia coli O6 GN=yoaB PE=3 SV=1 - [YOAB_ECOL6]	111.554	33.33	1	3	3	1	1.46103	5	0.931786	5	1.01452	5	0.763179	5	0.860342	5	0.0685174	5	0.0685174	5	0.113913	5	114	12.4854	5.16064
P0AB53	Protein ychN OS=Escherichia coli O157:H7 GN=ychN PE=3 SV=1 - [YCHN_ECO57]	108.468	23.93	3	3	3	1	1.46513	3	1.02187	3	1.17122	3	1.14855	3	1.23029	3	0.12126	3	0.12126	3	0.12126	3	117	12.6847	5.10986
P0AAR8	Uncharacterized protein ybaV OS=Escherichia coli (strain K12) GN=ybaV PE=4 SV=1 - [YBAV_ECOLI]	24.3467	12.2	1	2	2	1	1.13069	2	1.33532	2	1.23508	2	0.707856	2	0.924675	2	0.712078	2	0.557772	2	0.558804	2	123	12.6957	8.68994
A7ZSJ3	50S ribosomal protein L18 OS=Escherichia coli O139:H28 (strain E24377A / ETEC) GN=rplR PE=3 SV=1 - [RL18_ECO24]	86.6925	38.46	1	7	7	1	1.41863	8	0.992617	8	0.909659	8	0.909768	8	0.893061	8	0.0442782	8	0.0502178	8	0.062259	8	117	12.7619	10.4185
A7ZNH9	UPF0265 protein yeeX OS=Escherichia coli O139:H28 (strain E24377A / ETEC) GN=yeeX PE=3 SV=1 - [YEEX_ECO24]	66.5923	24.77	1	5	5	1	1.41528	6	1.02353	6	0.999702	6	1.02388	6	1.05939	6	0.0276562	6	0.0148526	6	0.02971	6	109	12.7698	9.30518
P0AD51	Ribosome-associated inhibitor A OS=Escherichia coli O157:H7 GN=raiA PE=2 SV=2 - [RAIA_ECO57]	230.247	61.95	1	6	6	1	1.40144	11	1	11	0.877481	11	0.800297	11	0.92214	11	0.0323208	11	0.0561577	11	0.0487603	11	113	12.7766	6.68311
P0AC45	Succinate dehydrogenase hydrophobic membrane anchor subunit OS=Escherichia coli O6 GN=sdhD PE=3 SV=1 - [DHSD_ECOL6]	77.3331	17.39	2	3	3	1	1.51733	3	0.989465	3	2.02025	3	1.92667	3	1.53164	3	0.17397	3	0.169503	3	0.13978	3	115	12.8591	8.51416
P0AAV6	Uncharacterized protein ybgS OS=Escherichia coli (strain K12) GN=ybgS PE=4 SV=1 - [YBGS_ECOLI]	144.904	20.63	1	4	4	1	1.17645	5	0.91858	5	0.408455	5	0.358448	5	0.435127	5	0.0974207	5	0.114844	5	0.105207	5	126	12.8639	4.88135
P0AC71	Glutaredoxin-4 OS=Escherichia coli O157:H7 GN=grxD PE=3 SV=1 - [GLRX4_ECO57]	296.361	58.26	1	6	6	1	1.52114	9	1.09686	9	1.06013	9	1.09077	9	1.07057	9	0.1116	9	0.0790454	9	0.106703	9	115	12.8705	4.75439
P38521	Uncharacterized protein yggL OS=Escherichia coli (strain K12) GN=yggL PE=4 SV=2 - [YGGL_ECOLI]	111.929	38.89	1	5	5	1	1.49966	5	1.05079	5	0.895858	5	0.835186	5	0.907452	5	0.124407	5	0.165845	5	0.105728	5	108	12.8724	4.95752
A7ZM42	UPF0482 protein ynfB OS=Escherichia coli O139:H28 (strain E24377A / ETEC) GN=ynfB PE=3 SV=1 - [YNFB_ECO24]	97.6233	27.43	4	2	2	1	1.28505	2	1.2479	2	1.19695	2	1.48498	2	1.35285	2	0.131391	2	0.131391	2	0.131391	2	113	12.9346	8.96826
P33219	Protein yebF OS=Escherichia coli (strain K12) GN=yebF PE=1 SV=2 - [YEBF_ECOLI]	109.737	38.98	2	4	4	1	1.41528	5	1.12279	5	0.715926	5	0.671116	5	0.59375	5	0.0668072	5	0.0347956	5	0.0537947	5	118	12.9536	8.6167
P0AF42	Inner membrane protein yijD OS=Escherichia coli O157:H7 GN=yijD PE=3 SV=1 - [YIJD_ECO57]	20.83	5.04	1	1	1	1	1.40286	1	0.905858	1	0.424479	1	0.409193	1	0.343086	1	0.0170396	1	0.01	1	0.023338	1	119	13.015	9.34912
P0A7T1	30S ribosomal protein S13 OS=Escherichia coli O157:H7 GN=rpsM PE=3 SV=2 - [RS13_ECO57]	305.096	59.32	1	8	8	1	1.43586	11	0.965535	11	0.891012	11	0.843871	11	0.889024	11	0.0435559	11	0.0227737	11	0.0479957	11	118	13.0913	10.7847
A7ZV24	Fumarate reductase subunit D OS=Escherichia coli O139:H28 (strain E24377A / ETEC) GN=frdD PE=3 SV=1 - [FRDD_ECO24]	0	5.88	3	1	1	1	1.31619	1	0.813239	1	0.561881	1	0.575616	1	0.580692	1	0.0324011	1	0.0324011	1	0.0324011	1	119	13.1121	8.92432
A7ZQ46	50S ribosomal protein L19 OS=Escherichia coli O139:H28 (strain E24377A / ETEC) GN=rplS PE=3 SV=1 - [RL19_ECO24]	243.226	74.78	1	9	9	1	1.42323	12	0.934423	12	0.800357	12	0.845874	12	0.739231	12	0.0340826	12	0.0261394	12	0.0405807	12	115	13.1252	10.6235
P0ADN4	UPF0438 protein yifE OS=Escherichia coli O157:H7 GN=yifE PE=3 SV=2 - [YIFE_ECO57]	132.874	61.61	1	6	6	1	1.31657	7	0.989411	7	0.756602	7	0.785843	7	0.816312	7	0.0597867	7	0.0621256	7	0.0898512	7	112	13.1254	6.55127
P11289	Uncharacterized protein yfiL OS=Escherichia coli (strain K12) GN=yfiL PE=4 SV=3 - [YFIL_ECOLI]	45.43	8.26	1	1	1	1	1.24605	1	0.856425	1	0.629737	1	0.493081	1	0.518846	1	0.493081	1	0.493081	1	0.493081	1	121	13.1953	5.03369
P0ACE8	HIT-like protein hinT OS=Escherichia coli O157:H7 GN=hinT PE=4 SV=1 - [HINT_ECO57]	164.697	31.93	1	3	3	1	1.33115	3	1.07789	3	0.961145	3	0.952836	3	0.852043	3	0.16119	3	0.16119	3	0.16119	3	119	13.2329	6.17627
P0AAQ4	Uncharacterized protein yajD OS=Escherichia coli O157:H7 GN=yajD PE=4 SV=1 - [YAJD_ECO57]	49.73	23.48	1	2	2	1	1.55772	2	0.978627	2	1.0417	2	1.08098	2	0.787724	2	0.185405	2	0.18076	2	0.156769	2	115	13.3554	6.62451
P76243	Uncharacterized protein yeaO OS=Escherichia coli (strain K12) GN=yeaO PE=1 SV=2 - [YEAO_ECOLI]	45.68	10.43	1	1	1	1	1.47169	1	0.903651	1	0.646841	1	0.697388	1	0.635183	1	0.0475388	1	0.0475388	1	0.0475388	1	115	13.3779	6.78564
P76569	Uncharacterized protein yfgD OS=Escherichia coli (strain K12) GN=yfgD PE=1 SV=1 - [YFGD_ECOLI]	100.402	36.97	1	3	3	1	1.42036	3	1.04282	3	0.888863	3	0.853032	3	1.02591	3	0.0993593	3	0.0605722	3	0.0592313	3	119	13.3901	6.13818
P0AA58	Protein yobA OS=Escherichia coli O6 GN=yobA PE=3 SV=1 - [YOBA_ECOL6]	25.83	8.87	1	2	2	1	1.3525	2	0.950236	2	1.21253	2	1.26913	2	1.30058	2	0.124719	2	0.118501	2	0.112404	2	124	13.402	9.48096
P76001	Uncharacterized protein ycgJ OS=Escherichia coli (strain K12) GN=ycgJ PE=4 SV=1 - [YCGJ_ECOLI]	31.61	5.74	1	1	1	1	1.60016	1	0.96928	1	1.28632	1	1.5948	1	1.68895	1	0.126116	1	0.0849434	1	0.140166	1	122	13.4053	5.51611
A7ZMI4	50S ribosomal protein L20 OS=Escherichia coli O139:H28 (strain E24377A / ETEC) GN=rplT PE=3 SV=1 - [RL20_ECO24]	160.718	58.47	1	11	11	1	1.42093	14	0.983899	14	0.641198	14	0.592437	14	0.562852	14	0.0437629	14	0.0210997	14	0.0526286	14	118	13.4887	11.4731
P0AF51	Uncharacterized protein yjbR OS=Escherichia coli O157:H7 GN=yjbR PE=4 SV=1 - [YJBR_ECO57]	62.4861	26.27	1	3	3	1	1.3879	3	0.84776	3	0.596046	3	0.577653	3	0.507314	3	0.107318	3	0.077588	3	0.0725718	3	118	13.511	6.52197
A7ZSJ9	50S ribosomal protein L14 OS=Escherichia coli O139:H28 (strain E24377A / ETEC) GN=rplN PE=3 SV=1 - [RL14_ECO24]	236.072	66.67	2	10	10	1	1.37893	13	0.99016	13	0.783992	13	0.781287	13	0.734776	13	0.0261135	13	0.0252905	13	0.0485175	13	123	13.5325	10.4185
P24178	Protein yffB OS=Escherichia coli (strain K12) GN=yffB PE=1 SV=1 - [YFFB_ECOLI]	51.1453	42.37	1	5	5	1	1.49617	5	0.810104	5	0.92982	5	0.909793	5	0.969051	5	0.189507	5	0.174339	5	0.178221	5	118	13.5919	6.55127
P0AF94	UPF0076 protein yjgF OS=Escherichia coli O6 GN=yjgF PE=3 SV=2 - [YJGF_ECOL6]	392.483	94.53	1	9	10	1	1.35121	14	1.0113	14	0.564263	14	0.539812	14	0.486304	14	0.0572103	14	0.0534591	14	0.0622331	14	128	13.6031	5.50342
P0AEQ2	Protein glcG OS=Escherichia coli O6 GN=glcG PE=3 SV=1 - [GLCG_ECOL6]	35.61	18.66	1	2	2	1	1.39212	2	0.915599	2	1.13711	2	1.11535	2	1.21911	2	0.793306	2	0.616145	2	0.570309	2	134	13.7281	6.06201
C4ZUJ7	30S ribosomal protein S12 OS=Escherichia coli (strain K12 / BW2952) GN=rpsL PE=3 SV=1 - [RS12_ECOBW]	152.408	35.48	3	6	6	1	1.48763	9	0.96446	9	0.825123	9	0.769109	9	0.945643	9	0.0427141	9	0.0324737	9	0.0427548	9	124	13.7565	11.0044
B7LF90	Glycine cleavage system H protein OS=Escherichia coli (strain 55989 / EAEC) GN=gcvH PE=3 SV=1 - [GCSH_ECO55]	83.2414	28.68	6	3	3	1	1.49981	3	1	3	1	3	1	3	1	3	0.322746	3	0.149014	3	0.29666	3	129	13.8026	4.09424
A7ZHM0	Aspartate 1-decarboxylase OS=Escherichia coli O139:H28 (strain E24377A / ETEC) GN=panD PE=3 SV=1 - [PAND_ECO24]	47.67	12.7	2	2	2	1	1.49321	2	0.913974	2	1.48338	2	1.34392	2	1.18462	2	0.380264	2	0.238117	2	0.188248	2	126	13.825	6.16357
A7ZSI6	30S ribosomal protein S11 OS=Escherichia coli O139:H28 (strain E24377A / ETEC) GN=rpsK PE=3 SV=1 - [RS11_ECO24]	277.269	42.64	1	7	7	1	1.49115	11	0.92743	11	0.955488	11	0.859255	11	0.699808	11	0.0584644	11	0.0448791	11	0.0473689	11	129	13.8364	11.3267
P0ACD6	NifU-like protein OS=Escherichia coli O157:H7 GN=nifU PE=3 SV=1 - [NIFU_ECO57]	57.0068	51.56	1	5	5	1	1.38031	7	1.05192	7	0.690619	7	0.700258	7	0.755071	7	0.146958	7	0.0922211	7	0.138445	7	128	13.8399	4.93213
P42616	Protein yqjC OS=Escherichia coli (strain K12) GN=yqjC PE=1 SV=3 - [YQJC_ECOLI]	67.8713	22.13	1	4	4	1	1.34521	4	0.99999	4	0.858644	4	0.721002	4	0.784508	4	0.0552429	4	0.0371658	4	0.065805	4	122	13.8972	8.70459
P0AGL3	Protein tdcF OS=Escherichia coli O6 GN=tdcF PE=3 SV=1 - [TDCF_ECOL6]	61.4162	17.83	1	2	3	1	1.39574	2	0.980324	2	0.123406	2	0.15293	2	0.283559	2	0.0265199	2	0.0393543	2	0.0514803	2	129	13.9983	5.21143
P0ADU6	Protein ygiW OS=Escherichia coli O157:H7 GN=ygiW PE=3 SV=1 - [YGIW_ECO57]	174.29	30.77	1	6	6	1	1.40198	10	0.97295	10	0.452641	10	0.472741	10	0.430193	10	0.137818	10	0.19591	10	0.172297	10	130	14.0021	5.26221
P0AC21	D-erythro-7,8-dihydroneopterin triphosphate epimerase OS=Escherichia coli O157:H7 GN=folX PE=3 SV=2 - [FOLX_ECO57]	88.2958	29.17	1	4	4	1	1.38558	4	0.885881	4	1.19848	4	1.22585	4	0.961041	4	0.0970598	4	0.0644295	4	0.0802698	4	120	14.0734	7.06396
P31130	Uncharacterized protein ydeI OS=Escherichia coli (strain K12) GN=ydeI PE=4 SV=1 - [YDEI_ECOLI]	174.41	49.23	1	5	5	1	1.42461	7	1.06759	7	0.502745	7	0.525281	7	0.488318	7	0.105366	7	0.105366	7	0.105366	7	130	14.1122	6.94678
A7ZSJ5	30S ribosomal protein S8 OS=Escherichia coli O139:H28 (strain E24377A / ETEC) GN=rpsH PE=3 SV=1 - [RS8_ECO24]	275.209	73.85	1	11	11	1	1.42195	15	0.987497	15	0.777234	15	0.765429	15	0.723032	15	0.0451552	15	0.0368359	15	0.0438381	15	130	14.1175	9.42236
P69412	Protein rcsF OS=Escherichia coli O6 GN=rcsF PE=3 SV=1 - [RCSF_ECOL6]	162.897	54.48	1	4	4	1	1.37075	4	0.976408	4	0.898395	4	1.34427	4	0.904614	4	0.173493	4	0.173493	4	0.173493	4	134	14.1542	9.12939
P0A8Z1	Acyl-CoA thioester hydrolase yciA OS=Escherichia coli O6 GN=yciA PE=3 SV=1 - [YCIA_ECOL6]	37.09	7.58	1	1	1	1	1.54966	1	1.20404	1	1.7227	1	1.53809	1	1.08845	1	0.193356	1	0.193356	1	0.193356	1	132	14.2213	7.88428
P25738	Acidic protein msyB OS=Escherichia coli (strain K12) GN=msyB PE=4 SV=1 - [MSYB_ECOLI]	324.336	61.29	1	4	4	1	1.13869	6	0.984967	6	0.510614	6	0.51318	6	0.523631	6	0.156543	6	0.156543	6	0.156543	6	124	14.2503	3.71338
P64591	Inner membrane protein yhaH OS=Escherichia coli O157:H7 GN=yhaH PE=3 SV=1 - [YHAH_ECO57]	24.12	4.96	1	1	1	1	1.31708	1	0.881435	1	0.869351	1	0.817794	1	0.700993	1	0.0489212	1	0.0230637	1	0.0230637	1	121	14.2716	9.70068
A7ZQ24	Autonomous glycyl radical cofactor OS=Escherichia coli O139:H28 (strain E24377A / ETEC) GN=grcA PE=3 SV=1 - [GRCA_ECO24]	561.323	96.06	2	14	16	1	1.43248	30	1.03888	30	0.216109	30	0.216619	30	0.220344	30	0.0207444	30	0.0199177	30	0.0199408	30	127	14.2754	5.17334
P69055	Succinate dehydrogenase cytochrome b556 subunit OS=Escherichia coli O157:H7 GN=sdhC PE=3 SV=1 - [DHSC_ECO57]	25.88	9.3	1	1	1	1	1.57189	1	0.960899	1	1.43756	1	1.43946	1	1.004	1	0.174586	1	0.123689	1	0.166028	1	129	14.2898	9.86182
A7ZSI3	50S ribosomal protein L17 OS=Escherichia coli O139:H28 (strain E24377A / ETEC) GN=rplQ PE=3 SV=1 - [RL17_ECO24]	307.224	64.57	2	12	12	1	1.49155	20	0.990037	20	0.948194	20	0.907837	20	0.981363	20	0.0417691	20	0.0374996	20	0.0523458	20	127	14.3557	11.0483
P0ADX3	Protein yhfA OS=Escherichia coli O157:H7 GN=yhfA PE=4 SV=1 - [YHFA_ECO57]	80.397	31.34	1	5	5	1	1.40345	6	0.88952	6	0.971307	6	0.95643	6	0.766503	6	0.159538	6	0.179407	6	0.176968	6	134	14.5073	5.80811
P75874	Uncharacterized protein yccU OS=Escherichia coli (strain K12) GN=yccU PE=1 SV=2 - [YCCU_ECOLI]	32.0741	27.01	1	3	4	1	1.51045	3	1.05308	3	0.821819	3	0.985694	3	0.616156	3	0.0569135	3	0.0569135	3	0.0569135	3	137	14.6918	7.34229
A7ZSC4	30S ribosomal protein S9 OS=Escherichia coli O139:H28 (strain E24377A / ETEC) GN=rpsI PE=3 SV=1 - [RS9_ECO24]	301.185	54.62	1	8	8	1	1.3601	12	0.939975	12	0.862692	12	0.848196	12	0.749062	12	0.0764557	12	0.0764557	12	0.0708115	12	130	14.847	10.9458
A7ZUJ6	50S ribosomal protein L11 OS=Escherichia coli O139:H28 (strain E24377A / ETEC) GN=rplK PE=3 SV=1 - [RL11_ECO24]	493.565	62.68	1	10	11	1	1.36539	21	0.994547	21	0.938134	21	0.795442	21	0.861322	21	0.0962877	21	0.0875875	21	0.0962877	21	142	14.8659	9.62744
P76002	Uncharacterized protein ycgK OS=Escherichia coli (strain K12) GN=ycgK PE=1 SV=1 - [YCGK_ECOLI]	22.71	5.26	1	1	1	1	1.38768	1	1.01506	1	0.597267	1	0.599354	1	0.532742	1	0.0567638	1	0.143883	1	0.0945392	1	133	14.8967	9.49561
P0AC82	Lactoylglutathione lyase OS=Escherichia coli O157:H7 GN=gloA PE=3 SV=1 - [LGUL_ECO57]	48.819	15.56	1	3	3	1	1.4111	3	1.04026	3	0.764853	3	0.778596	3	0.687795	3	0.0778758	3	0.0443258	3	0.0326088	3	135	14.9105	5.021
P77781	Esterase ydiI OS=Escherichia coli (strain K12) GN=ydiI PE=1 SV=1 - [YDII_ECOLI]	49.79	13.24	1	1	1	1	1.35548	1	0.883362	1	1.43087	1	1.42571	1	1.17156	1	0.164557	1	0.164557	1	0.207966	1	136	14.9357	7.43018
A7ZSH9	Large-conductance mechanosensitive channel OS=Escherichia coli O139:H28 (strain E24377A / ETEC) GN=mscL PE=3 SV=1 - [MSCL_ECO24]	24.06	5.15	4	1	1	1	1.44118	1	0.895011	1	0.730323	1	0.654252	1	0.601541	1	0.0257488	1	0.0166992	1	0.0340279	1	136	14.9472	7.25439
P0ADW5	Putative cytochrome d ubiquinol oxidase subunit 3 OS=Escherichia coli O157:H7 GN=yhcB PE=3 SV=2 - [YHCB_ECO57]	310.241	58.33	1	6	6	1	1.434	9	1.0081	9	1.04213	9	1.08448	9	0.819846	9	0.0487495	9	0.0430916	9	0.0430916	9	132	14.9515	5.88428
C4ZUF6	50S ribosomal protein L15 OS=Escherichia coli (strain K12 / BW2952) GN=rplO PE=3 SV=1 - [RL15_ECOBW]	297.78	54.17	2	11	11	1	1.49691	17	0.967644	17	0.800839	17	0.67733	17	0.658883	17	0.0485221	17	0.0235686	17	0.0427799	17	144	14.9713	11.1802
P31063	Uncharacterized lipoprotein yedD OS=Escherichia coli (strain K12) GN=yedD PE=4 SV=1 - [YEDD_ECOLI]	183.158	62.77	1	7	7	1	1.35608	9	0.950233	9	0.992644	9	1.02807	9	0.968717	9	0.133285	9	0.180994	9	0.133285	9	137	14.9737	4.98291
A7ZV25	Fumarate reductase subunit C OS=Escherichia coli O139:H28 (strain E24377A / ETEC) GN=frdC PE=3 SV=1 - [FRDC_ECO24]	63.6131	27.48	3	6	6	1	1.40545	7	0.953914	7	0.769567	7	0.830614	7	0.643223	7	0.0516819	7	0.0377103	7	0.0514822	7	131	15.0052	9.74463
A7ZTU3	ATP synthase epsilon chain OS=Escherichia coli O139:H28 (strain E24377A / ETEC) GN=atpC PE=3 SV=1 - [ATPE_ECO24]	36.0945	17.99	2	4	4	1	1.32454	4	0.951083	4	0.896594	4	0.964951	4	0.919546	4	0.165059	4	0.163312	4	0.186015	4	139	15.0587	5.71924
P0C0L2	Peroxiredoxin osmC OS=Escherichia coli (strain K12) GN=osmC PE=1 SV=2 - [OSMC_ECOLI]	470.554	51.05	1	8	8	1	1.43469	17	1.0208	17	0.521075	17	0.545839	17	0.457956	17	0.082907	17	0.126982	17	0.122945	17	143	15.0787	5.85889
A7ZHQ5	UPF0325 protein yaeH OS=Escherichia coli O139:H28 (strain E24377A / ETEC) GN=yaeH PE=3 SV=1 - [YAEH_ECO24]	341.286	83.59	2	13	13	1	1.39958	16	1.06288	16	0.84924	16	0.839698	16	0.892684	16	0.0548885	16	0.0268707	16	0.0571248	16	128	15.0869	7.18115
P64586	Inner membrane protein yqjE OS=Escherichia coli O157:H7 GN=yqjE PE=3 SV=1 - [YQJE_ECO57]	24.68	11.94	19	1	2	1	1.28668	1	0.986772	1	0.174965	1	0.203006	1	0.152423	1	0.0669139	1	0.0669139	1	0.0669139	1	134	15.1372	7.59131
A7ZS64	Ribosome-binding factor A OS=Escherichia coli O139:H28 (strain E24377A / ETEC) GN=rbfA PE=3 SV=1 - [RBFA_ECO24]	148.384	59.4	2	8	8	1	1.57673	9	1.08082	9	1.19706	9	1.19413	9	0.887798	9	0.0807051	9	0.083053	9	0.06251	9	133	15.1448	6.20166
A7ZV71	30S ribosomal protein S6 OS=Escherichia coli O139:H28 (strain E24377A / ETEC) GN=rpsF PE=3 SV=1 - [RS6_ECO24]	268.048	68.7	2	1	8	1	1.34534	1	0.788636	1	0.346563	1	0.458868	1	0.346563	1	0.346563	1	0.346563	1	0.346563	1	131	15.1774	5.38916
A7ZSK2	50S ribosomal protein L16 OS=Escherichia coli O139:H28 (strain E24377A / ETEC) GN=rplP PE=3 SV=1 - [RL16_ECO24]	332.147	44.12	1	5	6	1	1.44331	13	0.992734	13	0.877083	13	0.856631	13	0.80263	13	0.0503657	13	0.0247534	13	0.0620736	13	136	15.2715	11.2241
B7L894	D-ribose pyranase OS=Escherichia coli (strain 55989 / EAEC) GN=rbsD PE=3 SV=1 - [RBSD_ECO55]	234.736	43.88	7	6	6	1	1.429	10	1.09459	10	1.22241	10	1.21081	10	1.05158	10	0.123958	10	0.097151	10	0.124817	10	139	15.2738	6.25244
P0ACG2	DNA-binding protein stpA OS=Escherichia coli O157:H7 GN=stpA PE=3 SV=1 - [STPA_ECO57]	140.368	52.99	1	6	7	1	1.33618	5	1.04465	5	0.768943	5	0.790718	5	0.979439	5	0.0527884	5	0.0527884	5	0.0567476	5	134	15.338	8.39697
A7ZMP8	Peptide methionine sulfoxide reductase msrB OS=Escherichia coli O139:H28 (strain E24377A / ETEC) GN=msrB PE=3 SV=1 - [MSRB_ECO24]	130.009	51.82	4	5	5	1	1.35984	7	1	7	1.07567	7	1.14694	7	1.19509	7	0.929458	7	0.929458	7	0.929458	7	137	15.4412	5.93506
A7ZPW1	Nucleoside diphosphate kinase OS=Escherichia coli O139:H28 (strain E24377A / ETEC) GN=ndk PE=3 SV=1 - [NDK_ECO24]	171.505	41.26	3	5	5	1	1.32795	7	1	7	0.670777	7	0.6678	7	0.610131	7	0.0971996	7	0.0971996	7	0.142584	7	143	15.4538	5.80811
A7ZQP8	L-fucose mutarotase OS=Escherichia coli O139:H28 (strain E24377A / ETEC) GN=fucU PE=3 SV=1 - [FUCM_ECO24]	22.93	9.29	1	2	2	1	1.32801	2	0.893994	2	1.95255	2	0.947404	2	1.11727	2	0.183065	2	0.159398	2	0.25743	2	140	15.4632	5.85889
P0ACG0	DNA-binding protein H-NS OS=Escherichia coli O157:H7 GN=hns PE=3 SV=2 - [HNS_ECO57]	901.304	79.56	1	14	15	1	1.31872	39	1.03298	39	0.896652	39	0.918583	39	0.932812	39	0.0868096	39	0.0868096	39	0.088082	39	137	15.53	5.46533
P0AGG6	Thioredoxin-2 OS=Escherichia coli O157:H7 GN=trxC PE=3 SV=1 - [THIO2_ECO57]	50.99	9.35	1	1	1	1	1	1	1	1	1	1	1	1	1	1	1	1	1	1	1	1	139	15.5447	5.17334
P0AG29	Uncharacterized protein yibN OS=Escherichia coli O157:H7 GN=yibN PE=3 SV=1 - [YIBN_ECO57]	164.809	32.87	1	4	4	1	1.42073	5	0.98348	5	1.03151	5	0.999382	5	0.770679	5	0.103677	5	0.103677	5	0.103677	5	143	15.5865	9.33447
P0A906	Outer membrane lipoprotein slyB OS=Escherichia coli O157:H7 GN=slyB PE=3 SV=1 - [SLYB_ECO57]	418.592	42.58	1	6	6	1	1.41344	11	0.949466	11	1.12167	11	0.980871	11	0.929127	11	0.0928888	11	0.0802835	11	0.103342	11	155	15.5921	9.30518
P0AF91	Uncharacterized protein yjgD OS=Escherichia coli O157:H7 GN=yjgD PE=4 SV=1 - [YJGD_ECO57]	36.23	10.14	1	1	1	1	1.49232	1	1.04698	1	0.61063	1	0.597484	1	0.677098	1	0.100189	1	0.100189	1	0.100189	1	138	15.593	3.80225
P40711	Uncharacterized protein yaeJ OS=Escherichia coli (strain K12) GN=yaeJ PE=3 SV=2 - [YAEJ_ECOLI]	28.48	4.29	1	1	1	1	1.50941	1	0.919423	1	1.24671	1	1.30657	1	1.07161	1	0.46293	1	0.730432	1	0.612505	1	140	15.6136	10.7847
A7ZHZ9	Sigma factor-binding protein crl OS=Escherichia coli O139:H28 (strain E24377A / ETEC) GN=crl PE=3 SV=1 - [CRL_ECO24]	58.1361	15.79	4	2	2	1	1.30673	3	1.03585	3	0.92905	3	0.924369	3	0.754952	3	0.08591	3	0.0705091	3	0.0712434	3	133	15.6459	5.93506
P06966	HTH-type transcriptional regulator dicA OS=Escherichia coli (strain K12) GN=dicA PE=4 SV=1 - [DICA_ECOLI]	32.24	5.93	1	1	1	1	1.70582	1	1.14572	1	1.11415	1	1.11312	1	1.04225	1	0.161494	1	0.161494	1	0.18776	1	135	15.6464	9.70068
A7ZIG9	N utilization substance protein B homolog OS=Escherichia coli O139:H28 (strain E24377A / ETEC) GN=nusB PE=3 SV=1 - [NUSB_ECO24]	171.281	30.94	1	5	5	1	1.43241	6	1.07889	6	0.937654	6	0.948525	6	0.810068	6	0.0829091	6	0.0588011	6	0.0761279	6	139	15.6793	7.18115
P02358	30S ribosomal protein S6 OS=Escherichia coli (strain K12) GN=rpsF PE=1 SV=1 - [RS6_ECOLI]	334.628	69.63	2	1	8	1	1.53201	1	0.954703	1	5.7264	1	3.9486	1	5.9484	1	0.703219	1	0.703219	1	0.703219	1	135	15.6936	4.99561
A7ZV74	50S ribosomal protein L9 OS=Escherichia coli O139:H28 (strain E24377A / ETEC) GN=rplI PE=3 SV=1 - [RL9_ECO24]	404.771	74.5	1	13	13	1	1.39148	20	0.92761	20	0.852083	20	0.844287	20	0.772061	20	0.0925302	20	0.126476	20	0.132096	20	149	15.7595	6.58057
A7ZTP1	Small heat shock protein ibpA OS=Escherichia coli O139:H28 (strain E24377A / ETEC) GN=ibpA PE=3 SV=1 - [IBPA_ECO24]	62.5202	23.36	1	4	4	1	1.33828	4	1.00575	4	1.92058	4	1.9033	4	1.64878	4	0.222776	4	0.314599	4	0.218525	4	137	15.7641	5.8335
P03817	Protein mioC OS=Escherichia coli (strain K12) GN=mioC PE=1 SV=4 - [MIOC_ECOLI]	27.67	6.12	2	1	1	1	1.31119	1	1.11683	1	0.967088	1	0.814604	1	1.0927	1	0.183813	1	0.216085	1	0.183218	1	147	15.7979	4.41162
P39177	Universal stress protein G OS=Escherichia coli (strain K12) GN=uspG PE=1 SV=2 - [USPG_ECOLI]	329.196	55.63	3	6	6	1	1.41289	12	1.06029	12	0.890662	12	0.930391	12	0.933784	12	0.247803	12	0.210893	12	0.182228	12	142	15.9253	6.52197
P0AGF3	Uncharacterized sufE-like protein ygdK OS=Escherichia coli O157:H7 GN=ygdK PE=3 SV=1 - [YGDK_ECO57]	26.17	16.33	1	2	2	1	1.83646	2	1.33408	2	0.953874	2	1.02299	2	1.02868	2	0.362041	2	0.362041	2	0.362041	2	147	15.9303	6.55127
A7ZU92	D-tyrosyl-tRNA(Tyr) deacylase OS=Escherichia coli O139:H28 (strain E24377A / ETEC) GN=dtd PE=3 SV=1 - [DTD_ECO24]	54.6878	14.48	3	2	2	1	1.98374	2	0.822633	2	0.956543	2	0.937994	2	0.878018	2	0.372535	2	0.372535	2	0.372535	2	145	15.94	4.88135
P37903	Universal stress protein F OS=Escherichia coli (strain K12) GN=uspF PE=1 SV=2 - [USPF_ECOLI]	265.299	31.25	2	5	5	1	1.43616	9	1.03063	9	0.934968	9	0.924478	9	0.898443	9	0.193034	9	0.295592	9	0.281657	9	144	16.0065	5.96045
A7ZSC5	50S ribosomal protein L13 OS=Escherichia coli O139:H28 (strain E24377A / ETEC) GN=rplM PE=3 SV=1 - [RL13_ECO24]	328.932	67.61	1	10	10	1	1.36797	15	0.946922	15	0.761236	15	0.784888	15	0.783853	15	0.0476744	15	0.0183894	15	0.0475353	15	142	16.0085	9.90576
P0ADE7	Uncharacterized protein ygaU OS=Escherichia coli O6 GN=ygaU PE=3 SV=2 - [YGAU_ECOL6]	556.296	91.95	1	15	15	1	1.32397	25	0.931125	25	0.464959	25	0.447267	25	0.460693	25	0.0338134	25	0.0338134	25	0.0498647	25	149	16.0533	5.99854
P0AED2	Universal stress protein A OS=Escherichia coli O157:H7 GN=uspA PE=3 SV=2 - [USPA_ECO57]	48.5088	30.56	1	4	4	1	1.39486	6	1.01624	6	0.880853	6	0.84224	6	0.839367	6	0.149994	6	0.192553	6	0.156193	6	144	16.0561	5.2876
P0AEM2	FKBP-type 16 kDa peptidyl-prolyl cis-trans isomerase OS=Escherichia coli O157:H7 GN=fkpB PE=3 SV=2 - [FKBX_ECO57]	44.89	7.38	1	1	1	1	1.54797	1	1.07033	1	1.23527	1	1.2436	1	1.0213	1	0.291424	1	0.336694	1	0.362446	1	149	16.0709	4.43701
A7ZTJ1	Deoxyuridine 5'-triphosphate nucleotidohydrolase OS=Escherichia coli O139:H28 (strain E24377A / ETEC) GN=dut PE=3 SV=1 - [DUT_ECO24]	103.585	23.18	6	2	3	1	1.85432	3	1.16531	3	0.979259	3	0.884924	3	0.835023	3	0.203891	3	0.247839	3	0.203891	3	151	16.1462	5.10986
A7ZIG8	6,7-dimethyl-8-ribityllumazine synthase OS=Escherichia coli O139:H28 (strain E24377A / ETEC) GN=ribH PE=3 SV=1 - [RISB_ECO24]	171.916	34.62	2	5	5	1	1.37442	6	1.02295	6	0.792755	6	0.842964	6	0.840289	6	0.0633854	6	0.0816536	6	0.0656368	6	156	16.1466	5.24951
P16681	Protein phnB OS=Escherichia coli (strain K12) GN=phnB PE=1 SV=1 - [PHNB_ECOLI]	123.726	34.69	1	3	3	1	1.65648	3	1.08897	3	0.697675	3	0.490928	3	0.476632	3	0.0813403	3	0.0813403	3	0.0813403	3	147	16.1607	5.19873
P65368	Uncharacterized protein yqcA OS=Escherichia coli O157:H7 GN=yqcA PE=3 SV=1 - [YQCA_ECO57]	36.4428	20.81	1	2	2	1	1.51895	2	1.03969	2	0.964323	2	1.08624	2	0.972607	2	0.109728	2	0.0745733	2	0.0939086	2	149	16.264	4.09424
P0AB12	Inner membrane protein yccF OS=Escherichia coli (strain K12) GN=yccF PE=1 SV=1 - [YCCF_ECOLI]	39.5	7.43	1	1	1	1	1.49179	1	0.954471	1	0.574848	1	0.724491	1	0.677759	1	0.395044	1	0.395044	1	0.395044	1	148	16.2649	9.20264
P0AAB8	Universal stress protein D OS=Escherichia coli (strain K12) GN=uspD PE=2 SV=1 - [USPD_ECOLI]	59.6287	30.28	2	5	5	1	1.44024	8	1.01438	8	0.893617	8	0.918344	8	0.882982	8	0.111977	8	0.0984466	8	0.102709	8	142	16.2825	6.87354
P63421	Acetyltransferase ypeA OS=Escherichia coli O157:H7 GN=ypeA PE=3 SV=1 - [YPEA_ECO57]	25.91	12.77	3	1	1	1	3.17776	1	1.61815	1	1.38116	1	1.55412	1	1.08239	1	0.784069	1	0.784069	1	0.784069	1	141	16.3151	4.94482
A7ZMA4	Transcriptional regulator slyA OS=Escherichia coli O139:H28 (strain E24377A / ETEC) GN=slyA PE=3 SV=1 - [SLYA_ECO24]	44.87	22.92	2	3	3	1	1.45447	3	1.10026	3	1.00497	3	1.02516	3	1.19804	3	0.0575377	3	0.0185505	3	0.050665	3	144	16.3429	7.13721
A7ZPA2	NADH-quinone oxidoreductase subunit A OS=Escherichia coli O139:H28 (strain E24377A / ETEC) GN=nuoA PE=3 SV=1 - [NUOA_ECO24]	89.688	17.69	1	2	2	1	1.55878	2	0.851532	2	1.54739	2	1.1943	2	0.945073	2	0.0750619	2	0.0750619	2	0.0882411	2	147	16.4466	9.83252
P0AF35	Uncharacterized protein yiiR OS=Escherichia coli O157:H7 GN=yiiR PE=4 SV=1 - [YIIR_ECO57]	27.37	4.11	1	1	1	1	1.35586	1	0.865895	1	0.882697	1	0.961518	1	0.650992	1	0.0884228	1	0.0884228	1	0.0884228	1	146	16.5307	9.83252
P0A946	Ribosomal-protein-alanine acetyltransferase OS=Escherichia coli O157:H7 GN=rimI PE=3 SV=1 - [RIMI_ECO57]	30.56	6.08	1	1	1	1	1.58505	1	1.5013	1	0.954707	1	0.920776	1	0.829922	1	0.559471	1	0.559471	1	0.559471	1	148	16.5994	4.97021
P0ADX7	Uncharacterized protein yhhA OS=Escherichia coli (strain K12) GN=yhhA PE=4 SV=1 - [YHHA_ECOLI]	191.731	28.77	1	3	3	1	1.44515	5	1	5	0.479899	5	0.60318	5	0.71652	5	0.262523	5	0.262523	5	0.262523	5	146	16.6134	10.8872
A7ZS68	Ribosome maturation factor rimP OS=Escherichia coli O139:H28 (strain E24377A / ETEC) GN=rimP PE=3 SV=1 - [RIMP_ECO24]	38.2806	16	2	3	3	1	1.278	3	0.960572	3	1.29574	3	1.27727	3	1.46905	3	0.052221	3	0.0818198	3	0.107192	3	150	16.6405	4.70361
P0ABE0	Biotin carboxyl carrier protein of acetyl-CoA carboxylase OS=Escherichia coli O157:H7 GN=accB PE=3 SV=1 - [BCCP_ECO57]	85.6206	28.21	1	4	4	1	1.46672	5	1	5	0.8816	5	0.948879	5	0.906603	5	1	5	1.20099	5	1	5	156	16.6764	4.65283
P0A9B1	Ferric uptake regulation protein OS=Escherichia coli O157:H7 GN=fur PE=3 SV=1 - [FUR_ECO57]	112.918	43.92	1	6	7	1	1.3547	7	1.01934	7	0.986149	7	0.813029	7	1.09976	7	0.112094	7	0.127358	7	0.123414	7	148	16.7844	6.11279
P0AF68	UPF0079 ATP-binding protein yjeE OS=Escherichia coli O157:H7 GN=yjeE PE=3 SV=1 - [YJEE_ECO57]	95.1113	28.1	1	3	3	1	1.50668	3	1.02828	3	1.1027	3	1.05789	3	1.1656	3	0.148018	3	0.151428	3	0.13074	3	153	16.8424	4.65283
P0AD60	Inhibitor of vertebrate lysozyme OS=Escherichia coli O157:H7 GN=ivy PE=3 SV=1 - [IVY_ECO57]	238.047	58.6	1	7	7	1	1.36156	10	0.964828	10	0.783178	10	0.732242	10	0.866304	10	0.0618101	10	0.0670272	10	0.0794491	10	157	16.8613	6.771
A7ZK67	Methylglyoxal synthase OS=Escherichia coli O139:H28 (strain E24377A / ETEC) GN=mgsA PE=3 SV=1 - [MGSA_ECO24]	79.8287	21.71	4	1	2	1	1.38659	1	0.947928	1	0.842685	1	0.860649	1	0.829469	1	0.109325	1	0.105827	1	0.105827	1	152	16.9078	6.63916
A7ZID6	UPF0178 protein yaiI OS=Escherichia coli O139:H28 (strain E24377A / ETEC) GN=yaiI PE=3 SV=1 - [YAII_ECO24]	58.19	9.87	6	1	1	1	1.81675	1	1	1	1	1	1	1	1	1	1	1	1	1	1	1	152	16.9588	5.70654
A7ZHZ7	Xanthine phosphoribosyltransferase OS=Escherichia coli O139:H28 (strain E24377A / ETEC) GN=gpt PE=3 SV=1 - [XGPT_ECO24]	28.87	11.84	5	3	3	1	1.49722	2	0.953748	2	0.739391	2	0.722779	2	0.692147	2	0.0649314	2	0.0622221	2	0.0670273	2	152	16.9598	5.84619
P30749	Molybdopterin synthase catalytic subunit OS=Escherichia coli (strain K12) GN=moaE PE=1 SV=3 - [MOAE_ECOLI]	35.19	5.33	1	1	1	1	1.3244	1	1.01218	1	0.834242	1	0.744721	1	0.859263	1	0.107303	1	0.0306064	1	0.0908833	1	150	16.9705	5.37646
A7ZSD1	Arginine repressor OS=Escherichia coli O139:H28 (strain E24377A / ETEC) GN=argR PE=3 SV=1 - [ARGR_ECO24]	37.0048	21.79	2	3	3	1	1.30124	3	0.945371	3	0.82043	3	0.680717	3	0.826525	3	0.1127	3	0.130371	3	0.0780323	3	156	16.9839	5.03369
A7ZHS0	(3R)-hydroxymyristoyl-[acyl-carrier-protein] dehydratase OS=Escherichia coli O139:H28 (strain E24377A / ETEC) GN=fabZ PE=3 SV=1 - [FABZ_ECO24]	146.321	33.77	2	5	5	1	1.44224	6	0.886233	6	0.95802	6	0.938569	6	0.815534	6	0.148845	6	0.210871	6	0.15235	6	151	17.0219	7.38623
P12994	UPF0098 protein ybhB OS=Escherichia coli (strain K12) GN=ybhB PE=1 SV=2 - [YBHB_ECOLI]	93.9121	17.72	1	2	2	1	1.3914	3	1.02865	3	0.69967	3	0.668518	3	0.68303	3	0.194163	3	0.194163	3	0.194163	3	158	17.0743	5.65576
P0AE93	Protein creA OS=Escherichia coli O157:H7 GN=creA PE=4 SV=1 - [CREA_ECO57]	68.8801	42.04	1	6	6	1	1.35768	6	1.02606	6	1.13407	6	1.10703	6	1.05	6	0.0850564	6	0.11287	6	0.119634	6	157	17.097	8.95361
A7ZIG6	Transcriptional repressor nrdR OS=Escherichia coli O139:H28 (strain E24377A / ETEC) GN=nrdR PE=3 SV=1 - [NRDR_ECO24]	65.3445	26.17	1	4	4	1	1.46527	5	1.11107	5	0.922116	5	1.15452	5	0.983046	5	0.226085	5	0.194425	5	0.203792	5	149	17.2178	7.79639
A7ZTU8	ATP synthase subunit b OS=Escherichia coli O139:H28 (strain E24377A / ETEC) GN=atpF PE=3 SV=1 - [ATPF_ECO24]	430.972	60.9	1	11	11	1	1.4426	14	1.01526	14	1.04837	14	1.03059	14	0.955116	14	0.064705	14	0.0361902	14	0.0594157	14	156	17.2533	6.23975
A7ZTG3	Protein-export protein secB OS=Escherichia coli O139:H28 (strain E24377A / ETEC) GN=secB PE=3 SV=1 - [SECB_ECO24]	56.9288	20	2	3	3	1	1.50483	5	0.98955	5	0.99026	5	0.93251	5	0.850731	5	0.213892	5	0.265804	5	0.248634	5	155	17.2662	4.37354
A7ZJ25	Ribosomal RNA large subunit methyltransferase H OS=Escherichia coli O139:H28 (strain E24377A / ETEC) GN=rlmH PE=3 SV=1 - [RLMH_ECO24]	35.5731	14.19	1	2	2	1	1.19292	2	0.828353	2	1.05239	2	0.798766	2	0.681656	2	0.210631	2	0.138466	2	0.138466	2	155	17.3302	8.66064
A7ZUE4	Regulator of ribonuclease activity A OS=Escherichia coli O139:H28 (strain E24377A / ETEC) GN=rraA PE=3 SV=1 - [RRAA_ECO24]	83.4675	12.42	1	2	2	1	1.3686	2	0.886975	2	0.936671	2	0.955952	2	0.971533	2	0.118163	2	0.153242	2	0.112779	2	161	17.3496	4.1958
A7ZJJ2	Molybdenum cofactor biosynthesis protein C OS=Escherichia coli O139:H28 (strain E24377A / ETEC) GN=moaC PE=3 SV=1 - [MOAC_ECO24]	29.0359	14.29	2	2	2	1	1.57392	2	1.086	2	1.19948	2	1.0075	2	0.834366	2	0.10629	2	0.10629	2	0.10629	2	161	17.456	7.10791
P0ABS3	DnaK suppressor protein OS=Escherichia coli O157:H7 GN=dksA PE=3 SV=1 - [DKSA_ECO57]	298.584	51.66	1	6	6	1	1.36504	6	0.985113	6	0.745601	6	0.715007	6	0.740021	6	0.0442686	6	0.0357275	6	0.0464675	6	151	17.5167	5.12256
P0A6G4	Protein ygaD OS=Escherichia coli O6 GN=ygaD PE=3 SV=1 - [YGAD_ECOL6]	45.06	6.06	1	1	1	1	1.56966	1	0.920748	1	1.09522	1	1.05638	1	0.83957	1	0.139643	1	0.121497	1	0.171774	1	165	17.5707	5.12256
A7ZSJ2	30S ribosomal protein S5 OS=Escherichia coli O139:H28 (strain E24377A / ETEC) GN=rpsE PE=3 SV=1 - [RS5_ECO24]	622.612	79.64	1	11	11	1	1.37752	24	0.966709	24	0.781086	24	0.824273	24	0.713258	24	0.0614794	24	0.0455631	24	0.0509182	24	167	17.5923	10.1108
P0AE54	Putative peroxiredoxin bcp OS=Escherichia coli O157:H7 GN=bcp PE=3 SV=1 - [BCP_ECO57]	238.628	62.82	1	10	10	1	1.39674	13	0.980765	13	0.998078	13	1.00264	13	0.97073	13	0.113539	13	0.083697	13	0.121798	13	156	17.6227	5.23682
P0A6W7	Transcription elongation factor greA OS=Escherichia coli O157:H7 GN=greA PE=3 SV=1 - [GREA_ECO57]	122.081	37.34	1	7	7	1	1.40487	8	1.05621	8	1.03543	8	0.948652	8	1.0252	8	0.166372	8	0.142616	8	0.178833	8	158	17.6301	4.79248
P0AGD2	Superoxide dismutase [Cu-Zn] OS=Escherichia coli O157:H7 GN=sodC PE=3 SV=1 - [SODC_ECO57]	86.3782	19.08	1	4	4	1	1.3026	4	0.987948	4	0.400563	4	0.441511	4	0.443114	4	0.0563496	4	0.0537371	4	0.0592072	4	173	17.67	6.41748
P0AEU9	Chaperone protein skp OS=Escherichia coli O157:H7 GN=skp PE=3 SV=1 - [SKP_ECO57]	538.277	66.46	1	11	11	1	1.35763	19	1.05942	19	1.04066	19	1.01241	19	1.09522	19	0.102774	19	0.155767	19	0.184822	19	161	17.6773	9.70068
A7ZUJ8	50S ribosomal protein L10 OS=Escherichia coli O139:H28 (strain E24377A / ETEC) GN=rplJ PE=3 SV=1 - [RL10_ECO24]	366.5	76.97	1	13	14	1	1.46225	22	1.0605	22	0.855489	22	0.884342	22	0.889845	22	0.0590707	22	0.0676129	22	0.0783372	22	165	17.7004	8.98291
P0AGJ8	Uncharacterized tRNA/rRNA methyltransferase yibK OS=Escherichia coli O6 GN=yibK PE=3 SV=1 - [YIBK_ECOL6]	43.1	6.37	1	1	1	1	1.03523	1	1	1	1	1	1	1	1	1	6.31356	1	9.7353	1	6.74173	1	157	17.715	6.68311
P0A864	Thiol peroxidase OS=Escherichia coli O157:H7 GN=tpx PE=3 SV=2 - [TPX_ECO57]	623.406	45.24	1	6	6	1	1.44903	19	1.01412	19	1.14347	19	1.06276	19	1.09161	19	0.138926	19	0.168195	19	0.154613	19	168	17.8242	4.91943
P64484	Uncharacterized protein yeaK OS=Escherichia coli O157:H7 GN=yeaK PE=4 SV=1 - [YEAK_ECO57]	109.802	21.56	2	4	4	1	1.4513	5	0.940943	5	1.07602	5	1.12004	5	0.815812	5	0.0618831	5	0.0613315	5	0.0684912	5	167	17.8394	7.02002
P69829	Nitrogen regulatory protein OS=Escherichia coli (strain K12) GN=ptsN PE=1 SV=1 - [PTSN_ECOLI]	52.32	17.79	1	2	2	1	1.51248	2	0.678791	2	0.680912	2	0.690614	2	1.22649	2	0.226816	2	0.238327	2	0.217736	2	163	17.9484	5.85889
P33012	DNA gyrase inhibitory protein OS=Escherichia coli (strain K12) GN=gyrI PE=1 SV=1 - [GYRI_ECOLI]	47.1144	13.38	1	2	2	1	1.62999	2	1.17663	2	0.966753	2	1.06861	2	1.10562	2	0.0333963	2	0.0850742	2	0.132456	2	157	18.0698	4.70361
P76270	UPF0067 protein yebR OS=Escherichia coli (strain K12) GN=yebR PE=1 SV=2 - [YEBR_ECOLI]	97.7933	26.67	1	5	5	1	1.41906	5	1.03169	5	1.13566	5	1.2375	5	1.17955	5	0.096376	5	0.107237	5	0.125281	5	165	18.1102	4.83057
P23869	Peptidyl-prolyl cis-trans isomerase B OS=Escherichia coli (strain K12) GN=ppiB PE=1 SV=2 - [PPIB_ECOLI]	118.764	37.2	1	5	6	1	1.4707	7	0.965361	7	0.917279	7	0.980446	7	0.811739	7	0.185572	7	0.185572	7	0.20277	7	164	18.1419	5.79541
A7ZP31	Ecotin OS=Escherichia coli O139:H28 (strain E24377A / ETEC) GN=eco PE=3 SV=1 - [ECOT_ECO24]	188.54	32.1	5	4	4	1	1.42925	6	1.19124	6	0.859319	6	0.873883	6	0.788771	6	0.129075	6	0.122467	6	0.122467	6	162	18.1534	7.12256
P77754	Spheroplast protein Y OS=Escherichia coli (strain K12) GN=spy PE=1 SV=1 - [SPY_ECOLI]	61.6035	20.5	1	4	4	1	1.29293	5	1.04019	5	0.66274	5	0.576803	5	0.609394	5	0.0393051	5	0.031081	5	0.0476247	5	161	18.1873	9.65674
B7LEP0	UPF0244 protein yjjX OS=Escherichia coli (strain 55989 / EAEC) GN=yjjX PE=3 SV=1 - [YJJX_ECO55]	25.12	7.65	4	1	1	1	1.37976	1	0.883236	1	1.03973	1	1.10096	1	0.869834	1	0.161918	1	0.0698804	1	0.121195	1	170	18.2014	6.07471
A7ZUL0	Regulator of sigma D OS=Escherichia coli O139:H28 (strain E24377A / ETEC) GN=rsd PE=3 SV=1 - [RSD_ECO24]	23.02	3.8	4	1	1	1	1.37777	1	1.05824	1	0.958243	1	0.839112	1	0.795831	1	0.118408	1	0.0913424	1	0.0972029	1	158	18.2315	6.02393
P69784	Glucose-specific phosphotransferase enzyme IIA component OS=Escherichia coli O6 GN=crr PE=3 SV=2 - [PTGA_ECOL6]	493.258	52.66	1	9	9	1	1.50197	22	1.04631	22	0.947914	22	0.935481	22	0.917674	22	0.654976	22	0.892901	22	0.830807	22	169	18.2397	4.84326
P0AFZ4	Stringent starvation protein B OS=Escherichia coli O157:H7 GN=sspB PE=1 SV=1 - [SSPB_ECO57]	97.3475	14.55	1	2	2	1	1.53566	2	0.883602	2	0.755765	2	0.782998	2	0.845922	2	0.118176	2	0.118176	2	0.151325	2	165	18.2511	4.55127
A7ZQ60	SsrA-binding protein OS=Escherichia coli O139:H28 (strain E24377A / ETEC) GN=smpB PE=3 SV=1 - [SSRP_ECO24]	42.8908	11.25	2	2	2	1	1.64901	2	1.16311	2	0.88451	2	0.89432	2	0.685413	2	0.126816	2	0.0986207	2	0.107561	2	160	18.2577	9.89111
A7ZII0	UPF0234 protein yajQ OS=Escherichia coli O139:H28 (strain E24377A / ETEC) GN=yajQ PE=3 SV=1 - [YAJQ_ECO24]	312.897	59.51	3	8	8	1	1.44897	12	1.0248	12	0.931314	12	0.930677	12	0.941551	12	0.0932818	12	0.0860979	12	0.0906985	12	163	18.3326	6.23975
A1AI26	Sec-independent protein translocase protein tatB homolog OS=Escherichia coli O1:K1 / APEC GN=tatB PE=3 SV=1 - [TATB_ECOK1]	63.4029	21.05	3	3	3	1	1.32861	3	0.997391	3	0.706346	3	0.753936	3	0.665834	3	0.0731516	3	0.0731516	3	0.0731516	3	171	18.4126	5.22412
P0ABD4	Bacterioferritin OS=Escherichia coli O6 GN=bfr PE=3 SV=1 - [BFR_ECOL6]	406.99	63.29	1	10	10	1	1.42269	16	1.09486	16	0.5033	16	0.500223	16	0.409383	16	0.113033	16	0.0890644	16	0.125726	16	158	18.4833	4.80518
P30128	Transcription elongation factor greB OS=Escherichia coli (strain K12) GN=greB PE=1 SV=2 - [GREB_ECOLI]	31.29	6.33	2	1	1	1	1.40066	1	0.835774	1	1.03865	1	1.06504	1	1.42207	1	0.412	1	0.412	1	0.412	1	158	18.5156	8.03076
P63419	Uncharacterized N-acetyltransferase yhbS OS=Escherichia coli O157:H7 GN=yhbS PE=3 SV=1 - [YHBS_ECO57]	127.446	21.56	1	3	3	1	1.52687	4	1.11199	4	1.07537	4	1.07564	4	1.12447	4	0.143781	4	0.0900636	4	0.129068	4	167	18.5223	4.729
P0AFD2	NADH-quinone oxidoreductase subunit E OS=Escherichia coli O6 GN=nuoE PE=3 SV=1 - [NUOE_ECOL6]	195.819	32.53	1	4	4	1	1.50624	6	1.38552	6	1.47288	6	1.44624	6	1.471	6	0.19144	6	0.182033	6	0.226966	6	166	18.5782	5.68115
P21362	Protein yciF OS=Escherichia coli (strain K12) GN=yciF PE=1 SV=1 - [YCIF_ECOLI]	84.534	21.08	1	4	4	1	1.42304	5	1.03188	5	0.417895	5	0.372295	5	0.353957	5	0.0440855	5	0.0440855	5	0.0440855	5	166	18.5857	5.63037
P0A919	Outer membrane protein X OS=Escherichia coli O157:H7 GN=ompX PE=3 SV=1 - [OMPX_ECO57]	242.688	43.27	1	6	6	1	1.42147	9	0.851938	9	2.35238	9	2.00919	9	1.53931	9	0.877407	9	0.608848	9	0.979239	9	171	18.5909	7.1665
B1LF61	G/U mismatch-specific DNA glycosylase OS=Escherichia coli (strain SMS-3-5 / SECEC) GN=mug PE=3 SV=1 - [MUG_ECOSM]	46.1649	35.12	7	5	6	1	1.41736	5	0.879063	5	0.73853	5	0.719923	5	0.600956	5	0.142847	5	0.116396	5	0.116396	5	168	18.6188	8.79248
P55734	Inner membrane protein ygaP OS=Escherichia coli (strain K12) GN=ygaP PE=1 SV=1 - [YGAP_ECOLI]	21.85	6.9	1	1	2	1	1.66405	1	0.563963	1	0.750927	1	0.317112	1	0.539125	1	0.282227	1	0.282227	1	0.282227	1	174	18.6269	6.93213
A7ZRN9	UPF0114 protein yqhA OS=Escherichia coli O139:H28 (strain E24377A / ETEC) GN=yqhA PE=3 SV=1 - [YQHA_ECO24]	30.92	6.1	2	1	1	1	1.78624	1	1.11503	1	1.59097	1	1.23269	1	0.979954	1	0.136973	1	0.136973	1	0.136973	1	164	18.6289	7.06396
P0AF00	Molybdenum cofactor biosynthesis protein B OS=Escherichia coli O157:H7 GN=moaB PE=3 SV=2 - [MOAB_ECO57]	178.311	55.88	1	8	8	1	1.47683	10	1.00159	10	0.925141	10	0.945137	10	0.788715	10	0.163952	10	0.228845	10	0.213403	10	170	18.6535	6.1001
A7ZJM7	DNA protection during starvation protein OS=Escherichia coli O139:H28 (strain E24377A / ETEC) GN=dps PE=3 SV=1 - [DPS_ECO24]	637.705	83.23	2	17	17	1	1.40737	30	0.966512	30	0.38544	30	0.318491	30	0.32022	30	0.125667	30	0.188454	30	0.159674	30	167	18.6837	6.11279
P0AAU1	Uncharacterized protein ybeL OS=Escherichia coli O157:H7 GN=ybeL PE=4 SV=1 - [YBEL_ECO57]	78.29	32.5	1	6	6	1	1.39715	6	1.04044	6	0.666796	6	0.70145	6	0.718801	6	0.0746991	6	0.101301	6	0.109164	6	160	18.7854	5.19873
A7ZUR1	Chorismate--pyruvate lyase OS=Escherichia coli O139:H28 (strain E24377A / ETEC) GN=ubiC PE=3 SV=1 - [UBIC_ECO24]	21.51	10.3	7	1	1	1	1	1	1	1	1	1	1	1	1	1	1	1	1	1	1	1	165	18.8091	8.1333
P0A913	Peptidoglycan-associated lipoprotein OS=Escherichia coli O157:H7 GN=pal PE=3 SV=1 - [PAL_ECO57]	290.8	74.57	1	9	9	1	1.46562	11	1.0134	11	1.33691	11	1.31866	11	1.05107	11	0.109867	11	0.045179	11	0.0752831	11	173	18.8122	6.80029
P45470	Protein yhbO OS=Escherichia coli (strain K12) GN=yhbO PE=1 SV=2 - [YHBO_ECOLI]	76.3694	42.44	1	5	5	1	1.30228	6	1.06768	6	0.669839	6	0.73408	6	0.566346	6	0.0687326	6	0.0687326	6	0.0687326	6	172	18.8469	5.46533
P0A8D8	UPF0189 protein ymdB OS=Escherichia coli O157:H7 GN=ymdB PE=3 SV=1 - [YMDB_ECO57]	80.9707	22.03	1	3	3	1	1.41065	3	1.03205	3	0.903048	3	0.996749	3	0.710513	3	0.155616	3	0.155616	3	0.155616	3	177	18.8686	5.71924
P0ACJ2	Leucine-responsive regulatory protein OS=Escherichia coli O157:H7 GN=lrp PE=3 SV=2 - [LRP_ECO57]	160.694	29.88	1	5	5	1	1.35716	7	0.966151	7	1.71316	7	1.60353	7	1.51647	7	0.150735	7	0.116016	7	0.138761	7	164	18.875	8.77783
A7ZSJ4	50S ribosomal protein L6 OS=Escherichia coli O139:H28 (strain E24377A / ETEC) GN=rplF PE=3 SV=1 - [RL6_ECO24]	585.041	55.93	1	10	10	1	1.46889	22	0.984716	22	0.859321	22	0.937158	22	0.865137	22	0.0592951	22	0.0373881	22	0.0525309	22	177	18.8922	9.70068
P21363	Protein yciE OS=Escherichia coli (strain K12) GN=yciE PE=1 SV=1 - [YCIE_ECOLI]	133.09	44.64	1	5	5	1	1.37106	4	0.950954	4	0.498026	4	0.476097	4	0.368781	4	0.121356	4	0.16766	4	0.158587	4	168	18.9495	5.03369
P0AE86	Periplasmic protein cpxP OS=Escherichia coli O6 GN=cpxP PE=3 SV=1 - [CPXP_ECOL6]	37.73	10.84	1	1	2	1	1.65251	1	0.991536	1	1.93023	1	1.58659	1	1.79927	1	0.571604	1	0.656877	1	0.613633	1	166	18.9533	6.88818
A7ZK57	3-hydroxydecanoyl-[acyl-carrier-protein] dehydratase OS=Escherichia coli O139:H28 (strain E24377A / ETEC) GN=fabA PE=3 SV=1 - [FABA_ECO24]	264.59	55.81	5	10	10	1	1.39541	17	0.989445	17	1.06101	17	1.07902	17	0.881799	17	0.0874078	17	0.0874078	17	0.0890927	17	172	18.9567	6.56592
P0AGE2	Single-stranded DNA-binding protein OS=Escherichia coli O157:H7 GN=ssb PE=3 SV=2 - [SSB_ECO57]	172.107	36.52	6	8	8	1	1.42495	11	0.958801	11	0.923949	11	0.980217	11	0.84379	11	0.229606	11	0.360067	11	0.317938	11	178	18.9632	5.57959
P75818	Uncharacterized lipoprotein ybjP OS=Escherichia coli (strain K12) GN=ybjP PE=1 SV=1 - [YBJP_ECOLI]	120.129	20.47	1	2	3	1	1.54286	3	0.953478	3	0.70123	3	0.512958	3	0.373728	3	0.106254	3	0.0529562	3	0.0529562	3	171	18.9795	6.53662
A7ZU67	UPF0241 protein yihI OS=Escherichia coli O139:H28 (strain E24377A / ETEC) GN=yihI PE=3 SV=1 - [YIHI_ECO24]	164.952	34.91	9	6	6	1	1.22076	6	0.983226	6	0.515058	6	0.533466	6	0.612418	6	0.0711988	6	0.06048	6	0.0920493	6	169	19.0477	6.82959
A7ZUE7	ATP-dependent protease hslV OS=Escherichia coli O139:H28 (strain E24377A / ETEC) GN=hslV PE=3 SV=1 - [HSLV_ECO24]	78.5984	23.3	2	3	5	1	1.3968	3	0.993462	3	1.03406	3	1.18839	3	1.02097	3	0.0144571	3	0.0285145	3	0.0678009	3	176	19.081	6.39209
A7ZTU7	ATP synthase subunit delta OS=Escherichia coli O139:H28 (strain E24377A / ETEC) GN=atpH PE=3 SV=1 - [ATPD_ECO24]	107.553	36.72	2	6	6	1	1.40392	8	0.937761	8	0.911282	8	0.964648	8	0.820133	8	0.119065	8	0.112723	8	0.0904156	8	177	19.32	5.021
B7NLK6	Peptide deformylase OS=Escherichia coli O7:K1 (strain IAI39 / ExPEC) GN=def PE=3 SV=1 - [DEF_ECO7I]	100.386	17.16	2	2	2	1	1.39379	2	1.02863	2	0.76521	2	0.900284	2	0.730275	2	0.114624	2	0.181729	2	0.152048	2	169	19.3303	5.35107
A7ZQC0	S-ribosylhomocysteine lyase OS=Escherichia coli O139:H28 (strain E24377A / ETEC) GN=luxS PE=3 SV=1 - [LUXS_ECO24]	242.823	67.84	5	10	10	1	1.46553	14	1.07925	14	0.80471	14	0.884941	14	0.814242	14	0.0817818	14	0.0420665	14	0.0752332	14	171	19.4036	5.36377
P0A9A0	Ferritin-1 OS=Escherichia coli O157:H7 GN=ftnA PE=3 SV=1 - [FTNA_ECO57]	253.584	52.12	1	9	10	1	1.3592	16	1.00201	16	0.768818	16	0.742503	16	0.810228	16	0.158394	16	0.207109	16	0.179378	16	165	19.4114	4.83057
P77717	Uncharacterized lipoprotein ybaY OS=Escherichia coli (strain K12) GN=ybaY PE=1 SV=1 - [YBAY_ECOLI]	268.861	74.74	1	5	5	1	1.31831	9	1.06338	9	0.481261	9	0.491435	9	0.411017	9	0.0805725	9	0.0805725	9	0.0805725	9	190	19.4193	8.14795
B7MG58	UPF0304 protein yfbU OS=Escherichia coli O45:K1 (strain S88 / ExPEC) GN=yfbU PE=3 SV=1 - [YFBU_ECO45]	176.507	57.32	3	10	10	1	1.35915	12	0.86583	12	0.820652	12	0.831218	12	0.630858	12	0.122072	12	0.149093	12	0.112493	12	164	19.5235	6.52197
A7ZSR5	Shikimate kinase 1 OS=Escherichia coli O139:H28 (strain E24377A / ETEC) GN=aroK PE=3 SV=1 - [AROK_ECO24]	259.774	51.45	1	7	7	1	1.36838	10	0.935715	10	1.00182	10	1.01393	10	0.877795	10	0.0831848	10	0.0638271	10	0.0836287	10	173	19.5261	5.33838
P64605	Uncharacterized protein yrbD OS=Escherichia coli O157:H7 GN=yrbD PE=4 SV=1 - [YRBD_ECO57]	269.448	45.9	1	7	7	1	1.49718	8	1.02891	8	1.48345	8	1.45113	8	1.15413	8	0.127667	8	0.127667	8	0.127667	8	183	19.5642	4.93213
P0A7B0	Inorganic pyrophosphatase OS=Escherichia coli O157:H7 GN=ppa PE=3 SV=2 - [IPYR_ECO57]	197.412	42.05	2	8	8	1	1.31839	13	0.995826	13	0.553052	13	0.555271	13	0.610844	13	0.0816216	13	0.137138	13	0.121144	13	176	19.691	5.17334
P61951	Flavodoxin-1 OS=Escherichia coli O157:H7 GN=fldA PE=3 SV=2 - [FLAV_ECO57]	158.222	19.89	1	3	3	1	1.29267	5	0.963711	5	0.769036	5	0.800194	5	0.917699	5	0.642663	5	0.669049	5	0.778298	5	176	19.7245	4.38623
P0AEE1	Protein dcrB OS=Escherichia coli (strain K12) GN=dcrB PE=1 SV=1 - [DCRB_ECOLI]	120.737	23.24	1	3	4	1	1.54121	4	1.06464	4	1.00937	4	1.08446	4	0.987424	4	0.0570326	4	0.0371088	4	0.057905	4	185	19.7751	5.32568
P0A902	Outer membrane lipoprotein blc OS=Escherichia coli O157:H7 GN=blc PE=3 SV=1 - [BLC_ECO57]	77.1104	16.38	1	3	3	1	1.34406	3	0.860146	3	0.431618	3	0.461063	3	0.396833	3	0.059854	3	0.0682706	3	0.0530177	3	177	19.8391	8.76318
A7ZIM8	Adenine phosphoribosyltransferase OS=Escherichia coli O139:H28 (strain E24377A / ETEC) GN=apt PE=3 SV=1 - [APT_ECO24]	91.7857	18.58	2	4	4	1	1.33553	6	1.00571	6	0.793375	6	0.770284	6	0.752526	6	0.0377272	6	0.0254261	6	0.0415088	6	183	19.8467	5.41455
P45771	Uncharacterized protein yrdD OS=Escherichia coli (strain K12) GN=yrdD PE=4 SV=2 - [YRDD_ECOLI]	21.73	5	1	1	1	1	1.7266	1	1.03207	1	1.22693	1	1.30658	1	1.51816	1	0.294603	1	0.264687	1	0.191858	1	180	19.8577	8.19189
C4ZUJ6	30S ribosomal protein S7 OS=Escherichia coli (strain K12 / BW2952) GN=rpsG PE=3 SV=1 - [RS7_ECOBW]	394.697	74.3	2	16	16	1	1.38048	25	1.01932	25	0.82165	25	0.84197	25	0.838399	25	0.0636056	25	0.0636056	25	0.0636056	25	179	20.0067	10.3599
P64598	Uncharacterized protein yraP OS=Escherichia coli O157:H7 GN=yraP PE=4 SV=1 - [YRAP_ECO57]	236.288	34.03	1	6	6	1	1.46757	7	0.973935	7	1.32451	7	1.27852	7	1.06086	7	0.053977	7	0.0361894	7	0.0709231	7	191	20.0157	8.98291
P0ACY2	Putative NAD(P)H nitroreductase ydjA OS=Escherichia coli O157:H7 GN=ydjA PE=3 SV=1 - [YDJA_ECO57]	164.068	32.79	1	5	5	1	1.37316	8	0.905769	8	1.25525	8	1.19532	8	1.09992	8	0.22397	8	0.212227	8	0.215653	8	183	20.0461	6.78564
P77791	Maltose O-acetyltransferase OS=Escherichia coli (strain K12) GN=maa PE=1 SV=3 - [MAA_ECOLI]	77.1786	23.5	1	3	3	1	1.51436	3	1.05142	3	0.682785	3	0.747698	3	0.750651	3	0.0817703	3	0.0817703	3	0.0817703	3	183	20.0833	6.66846
P0A9M3	Hypoxanthine phosphoribosyltransferase OS=Escherichia coli O6 GN=hpt PE=3 SV=1 - [HPRT_ECOL6]	38.1563	32.58	1	7	7	1	1.42074	8	1.00556	8	0.941492	8	0.985216	8	0.918535	8	0.119976	8	0.162047	8	0.156878	8	178	20.1024	5.19873
P67097	Phosphodiesterase yfcE OS=Escherichia coli O157:H7 GN=yfcE PE=3 SV=1 - [YFCE_ECO57]	43.92	17.93	1	3	3	1	1.50355	3	1.02027	3	1.06664	3	1.14059	3	0.97818	3	0.111782	3	0.101467	3	0.127961	3	184	20.1094	6.04932
P0ADV3	Lipopolysaccharide export system protein lptA OS=Escherichia coli O157:H7 GN=lptA PE=3 SV=1 - [LPTA_ECO57]	63.1528	34.59	1	6	6	1	1.29805	7	1.01693	7	1.00742	7	1.07146	7	0.984469	7	0.168266	7	0.234785	7	0.256644	7	185	20.1144	8.98291
A1AAA8	Disulfide bond formation protein B OS=Escherichia coli O1:K1 / APEC GN=dsbB PE=3 SV=2 - [DSBB_ECOK1]	24.5	5.11	2	1	1	1	1.41489	1	1.08349	1	1.29299	1	1.36582	1	0.881044	1	0.210432	1	0.210432	1	0.210432	1	176	20.1146	8.47021
P0A9W9	Protein yrdA OS=Escherichia coli (strain K12) GN=yrdA PE=1 SV=1 - [YRDA_ECOLI]	62.96	11.41	1	1	1	1	2.38295	1	1.09967	1	3.36059	1	3.46439	1	2.23399	1	0.567911	1	0.17461	1	0.297978	1	184	20.2323	5.5542
A7ZSJ7	50S ribosomal protein L5 OS=Escherichia coli O139:H28 (strain E24377A / ETEC) GN=rplE PE=3 SV=1 - [RL5_ECO24]	404.792	77.09	1	16	17	1	1.34639	21	0.897925	21	0.868534	21	0.869489	21	0.8203	21	0.0594493	21	0.0564453	21	0.0594493	21	179	20.2887	9.48096
P0AFY9	Protein seqA OS=Escherichia coli O6 GN=seqA PE=3 SV=1 - [SEQA_ECOL6]	159.838	30.39	1	5	5	1	1.31027	6	1.03563	6	0.973678	6	0.939187	6	0.81245	6	0.130273	6	0.108494	6	0.109861	6	181	20.3025	8.70459
P0AGE7	Uncharacterized protein yieF OS=Escherichia coli O157:H7 GN=yieF PE=3 SV=1 - [YIEF_ECO57]	112.848	28.72	1	3	3	1	1.32637	4	0.934198	4	0.794012	4	0.706124	4	0.610595	4	0.0537799	4	0.0617886	4	0.0649884	4	188	20.3626	5.14795
P65558	Uncharacterized Nudix hydrolase yfcD OS=Escherichia coli O157:H7 GN=yfcD PE=3 SV=1 - [YFCD_ECO57]	61.6368	17.78	1	2	2	1	1.12086	2	1.04213	2	0.945103	2	0.894357	2	0.822208	2	0.360302	2	0.298461	2	0.290665	2	180	20.3629	4.71631
P39187	Uncharacterized protein ytfJ OS=Escherichia coli (strain K12) GN=ytfJ PE=1 SV=1 - [YTFJ_ECOLI]	133.696	33.7	1	4	4	1	1.38828	4	0.892675	4	1.58297	4	1.35861	4	1.4468	4	0.129445	4	0.105503	4	0.108994	4	184	20.4077	8.11865
P0AFL5	Peptidyl-prolyl cis-trans isomerase A OS=Escherichia coli O157:H7 GN=ppiA PE=3 SV=1 - [PPIA_ECO57]	70.0236	33.68	1	5	6	1	1.53463	5	1.04111	5	1.03169	5	0.987762	5	0.998405	5	0.0542279	5	0.0776012	5	0.0837735	5	190	20.4184	8.85107
P0ADI8	Uncharacterized isochorismatase family protein yecD OS=Escherichia coli O157:H7 GN=yecD PE=3 SV=2 - [YECD_ECO57]	53.0502	15.43	1	3	3	1	1.45639	3	1.12685	3	0.900964	3	0.895927	3	0.780655	3	0.158287	3	0.326893	3	0.215868	3	188	20.4396	5.56689
P06610	Vitamin B12 transport periplasmic protein btuE OS=Escherichia coli (strain K12) GN=btuE PE=3 SV=1 - [BTUE_ECOLI]	244.001	44.26	1	6	6	1	1.44667	9	1.03555	9	0.952299	9	0.86518	9	0.83108	9	0.0687513	9	0.0561832	9	0.0706633	9	183	20.4564	4.90674
P0AB26	Uncharacterized lipoprotein yceB OS=Escherichia coli (strain K12) GN=yceB PE=1 SV=1 - [YCEB_ECOLI]	56.2589	17.2	1	3	3	1	1.15181	3	1.24255	3	1.29613	3	1.16763	3	1.38488	3	0.137499	3	0.195637	3	0.137499	3	186	20.4867	6.56592
P0AFD8	NADH-quinone oxidoreductase subunit I OS=Escherichia coli O157:H7 GN=nuoI PE=3 SV=1 - [NUOI_ECO57]	119.652	47.22	1	7	7	1	1.24202	8	0.875556	8	1.34086	8	1.22112	8	1.00394	8	0.0727195	8	0.0639509	8	0.112481	8	180	20.5241	5.47803
P0AA01	Transcription antitermination protein nusG OS=Escherichia coli O6 GN=nusG PE=3 SV=2 - [NUSG_ECOL6]	217.585	50.83	2	9	9	1	1.44752	12	0.993541	12	1.18571	12	1.17772	12	0.979449	12	0.166163	12	0.23632	12	0.183783	12	181	20.5325	6.81494
P0ACS1	Transcriptional repressor mprA OS=Escherichia coli O157:H7 GN=mprA PE=2 SV=1 - [MPRA_ECO57]	58.4858	21.02	1	3	3	1	1.40779	3	0.965837	3	0.547608	3	0.542434	3	0.554598	3	0.100513	3	0.107119	3	0.0847065	3	176	20.5503	6.21436
B7USA1	Translation initiation factor IF-3 OS=Escherichia coli O127:H6 (strain E2348/69 / EPEC) GN=infC PE=3 SV=1 - [IF3_ECO27]	408.869	66.11	1	12	13	1	1.43802	20	0.981946	20	1.00177	20	1.01323	20	0.983356	20	0.0701964	20	0.0409535	20	0.0591216	20	180	20.5511	9.5249
A7ZV18	Elongation factor P OS=Escherichia coli O139:H28 (strain E24377A / ETEC) GN=efp PE=3 SV=1 - [EFP_ECO24]	109.651	28.72	1	5	5	1	1.38904	6	0.981391	6	0.584101	6	0.60623	6	0.705667	6	0.0789821	6	0.11865	6	0.107965	6	188	20.5784	5.021
A7ZQ48	Ribosome maturation factor rimM OS=Escherichia coli O139:H28 (strain E24377A / ETEC) GN=rimM PE=3 SV=1 - [RIMM_ECO24]	88.6199	30.22	2	4	4	1	1.49572	4	0.967119	4	0.822554	4	0.823451	4	0.758227	4	0.159666	4	0.154813	4	0.172591	4	182	20.5923	4.80518
A7ZHR2	Ribosome-recycling factor OS=Escherichia coli O139:H28 (strain E24377A / ETEC) GN=frr PE=3 SV=1 - [RRF_ECO24]	290.25	62.16	1	13	13	1	1.41523	19	1.03888	19	0.86507	19	0.88113	19	0.921164	19	0.117724	19	0.147209	19	0.124673	19	185	20.6259	6.88818
P13857	Ribosomal-protein-serine acetyltransferase OS=Escherichia coli (strain K12) GN=rimL PE=1 SV=1 - [RIML_ECOLI]	87.0486	6.7	1	1	1	1	1.55269	2	1.05262	2	1.71969	2	1.82778	2	1.74658	2	0.361775	2	0.373425	2	0.303361	2	179	20.6675	6.27783
A7ZR71	UPF0301 protein yqgE OS=Escherichia coli O139:H28 (strain E24377A / ETEC) GN=yqgE PE=3 SV=1 - [YQGE_ECO24]	41.46	5.88	3	1	1	1	1.32098	1	0.977806	1	1.17366	1	0.983196	1	1.00325	1	0.193467	1	0.266248	1	0.248119	1	187	20.6728	5.56689
P75915	Uncharacterized protein ycdY OS=Escherichia coli (strain K12) GN=ycdY PE=3 SV=1 - [YCDY_ECOLI]	132.819	22.28	1	4	4	1	1.41031	5	1.0983	5	1.30299	5	1.15722	5	1.08005	5	0.163468	5	0.180931	5	0.161646	5	184	20.7111	4.27197
P0AE10	Alkyl hydroperoxide reductase subunit C OS=Escherichia coli O157:H7 GN=ahpC PE=3 SV=2 - [AHPC_ECO57]	796.878	72.19	1	17	17	1	1.36449	40	0.989133	40	0.709813	40	0.714372	40	0.752021	40	0.175665	40	0.289615	40	0.231084	40	187	20.7484	5.17334
B1X6D5	Putative ribosome maturation factor rimN OS=Escherichia coli (strain K12 / DH10B) GN=rimN PE=3 SV=1 - [RIMN_ECODH]	53.811	10	7	1	2	1	1.29221	1	1.29254	1	1.3304	1	1.75641	1	1.33789	1	0.562603	1	0.562603	1	0.562603	1	190	20.7547	5.07178
Q46948	Protein thiJ OS=Escherichia coli (strain K12) GN=thiJ PE=1 SV=2 - [THIJ_ECOLI]	44.4987	20.41	1	3	3	1	1.67086	3	0.900364	3	1.05618	3	1.00012	3	0.658317	3	0.191654	3	0.191654	3	0.191654	3	196	20.7639	5.37646
A7ZHY1	Phosphoheptose isomerase OS=Escherichia coli O139:H28 (strain E24377A / ETEC) GN=gmhA PE=3 SV=1 - [GMHA_ECO24]	232.925	52.6	3	10	10	1	1.38388	12	1.01379	12	0.973561	12	0.978302	12	0.912376	12	0.140841	12	0.20563	12	0.156612	12	192	20.8016	6.41748
A7ZV33	Oligoribonuclease OS=Escherichia coli O139:H28 (strain E24377A / ETEC) GN=orn PE=3 SV=1 - [ORN_ECO24]	96.9595	16.57	2	3	3	1	1.45481	5	1.0405	5	0.800473	5	0.797619	5	0.794352	5	0.0711664	5	0.111414	5	0.115884	5	181	20.8025	5.08447
A7ZKA9	Flavoprotein wrbA OS=Escherichia coli O139:H28 (strain E24377A / ETEC) GN=wrbA PE=3 SV=1 - [WRBA_ECO24]	653.511	61.62	2	10	10	1	1.38729	27	0.899472	27	0.499544	27	0.450415	27	0.309401	27	0.107552	27	0.0997511	27	0.0997511	27	198	20.8324	5.85889
P0A9L1	FKBP-type peptidyl-prolyl cis-trans isomerase slyD OS=Escherichia coli O157:H7 GN=slyD PE=3 SV=1 - [SLYD_ECO57]	221.491	30.1	1	3	3	1	1.46569	5	1.10969	5	0.589071	5	0.742272	5	0.80291	5	0.0670208	5	0.0647371	5	0.0496347	5	196	20.8397	5.04639
P76537	Uncharacterized protein yfeY OS=Escherichia coli (strain K12) GN=yfeY PE=1 SV=1 - [YFEY_ECOLI]	106.824	25.65	1	3	3	1	1.23878	3	0.971881	3	0.98285	3	0.920099	3	0.685185	3	0.211005	3	0.27577	3	0.336862	3	191	20.8841	5.40186
B7NAT2	Protein yceI OS=Escherichia coli O17:K52:H18 (strain UMN026 / ExPEC) GN=yceI PE=3 SV=1 - [YCEI_ECOLU]	92.7345	15.18	3	3	3	1	1.26386	3	1.12572	3	0.913214	3	0.889133	3	1.05881	3	0.449793	3	0.29962	3	0.449793	3	191	20.8856	5.90967
P0AET6	Protein hdeD OS=Escherichia coli O157:H7 GN=hdeD PE=3 SV=1 - [HDED_ECO57]	43.275	9.47	1	3	3	1	1.5091	3	1.13649	3	0.175207	3	0.262446	3	0.138963	3	0.0302925	3	0.0229587	3	0.030446	3	190	20.8896	9.48096
P0AA92	Uncharacterized lipoprotein yeaY OS=Escherichia coli O6 GN=yeaY PE=4 SV=1 - [YEAY_ECOL6]	110.906	18.65	1	3	3	1	1.47381	3	0.847188	3	0.933948	3	0.952922	3	1.02249	3	0.089121	3	0.089121	3	0.089121	3	193	20.9078	9.53955
P0ADA6	Uncharacterized lipoprotein yajG OS=Escherichia coli O6 GN=yajG PE=4 SV=1 - [YAJG_ECOL6]	161.412	21.35	1	4	4	1	1.46827	5	1.02716	5	1.13542	5	1.08476	5	0.931426	5	0.092751	5	0.0751696	5	0.0852392	5	192	20.9368	8.63135
P37194	Outer membrane protein slp OS=Escherichia coli (strain K12) GN=slp PE=1 SV=1 - [SLP_ECOLI]	223.791	49.47	1	6	6	1	1.42039	8	0.842341	8	0.155022	8	0.173928	8	0.121977	8	0.0252601	8	0.0273177	8	0.0252601	8	188	20.9507	7.41553
A7ZSU3	Fe/S biogenesis protein nfuA OS=Escherichia coli O139:H28 (strain E24377A / ETEC) GN=nfuA PE=3 SV=1 - [NFUA_ECO24]	204.463	53.93	2	6	8	1	1.48307	8	0.994327	8	0.748869	8	0.840571	8	0.790505	8	0.14665	8	0.184004	8	0.190105	8	191	20.9843	4.64014
P52061	Nucleoside-triphosphatase rdgB OS=Escherichia coli (strain K12) GN=rdgB PE=1 SV=1 - [RDGB_ECOLI]	103.968	26.4	3	4	4	1	1.35116	5	0.963952	5	0.95641	5	0.97817	5	0.948101	5	0.121807	5	0.146788	5	0.158692	5	197	21.0259	5.41455
P0AFH9	Osmotically-inducible protein Y OS=Escherichia coli O6 GN=osmY PE=3 SV=1 - [OSMY_ECOL6]	1246.12	61.69	1	12	12	1	1.31107	40	1	40	0.785576	40	0.618016	40	0.543802	40	0.435614	40	0.433296	40	0.437022	40	201	21.0609	6.81494
A7ZKX7	Peptidyl-tRNA hydrolase OS=Escherichia coli O139:H28 (strain E24377A / ETEC) GN=pth PE=3 SV=1 - [PTH_ECO24]	25.85	6.7	2	1	1	1	1.47912	1	1.07588	1	0.888674	1	0.9026	1	0.732661	1	0.049133	1	0.0487829	1	0.052388	1	194	21.0691	8.99756
P45799	ADP compounds hydrolase nudE OS=Escherichia coli (strain K12) GN=nudE PE=1 SV=1 - [NUDE_ECOLI]	26.31	8.06	1	1	1	1	1.5556	1	0.830215	1	1.02694	1	0.961739	1	1.18315	1	0.217124	1	0.262014	1	0.197637	1	186	21.1398	4.91943
A7ZNN9	Deoxycytidine triphosphate deaminase OS=Escherichia coli O139:H28 (strain E24377A / ETEC) GN=dcd PE=3 SV=1 - [DCD_ECO24]	20.35	4.66	3	1	1	1	1	1	1.29529	1	1	1	1	1	1	1	1	1	1	1	1	1	193	21.208	5.90967
P0AF04	Molybdopterin adenylyltransferase OS=Escherichia coli O157:H7 GN=mog PE=3 SV=1 - [MOG_ECO57]	34.06	8.21	1	2	2	1	1.4742	2	1.15594	2	0.808863	2	0.792337	2	0.661376	2	0.150558	2	0.0973561	2	0.129211	2	195	21.209	5.021
A7ZKL2	UPF0227 protein ycfP OS=Escherichia coli O139:H28 (strain E24377A / ETEC) GN=ycfP PE=3 SV=1 - [YCFP_ECO24]	55.0277	27.22	3	5	5	1	1.62705	5	1.05873	5	1.13371	5	1.05915	5	1.02248	5	0.136305	5	0.135894	5	0.150102	5	180	21.2127	6.60986
P0ACB6	Protoporphyrinogen oxidase OS=Escherichia coli O157:H7 GN=hemG PE=3 SV=1 - [HEMG_ECO57]	29.46	4.97	1	1	1	1	1	1	1	1	1	1	1	1	1	1	1	1	1	1	1	1	181	21.2129	9.67139
A7ZR19	UPF0149 protein ygfB OS=Escherichia coli O139:H28 (strain E24377A / ETEC) GN=ygfB PE=3 SV=1 - [YGFB_ECO24]	84.57	6.77	1	1	1	1	1.89162	1	1.43336	1	0.887931	1	0.840774	1	1.03958	1	0.228224	1	0.305936	1	0.228224	1	192	21.2161	4.34814
P0AGD5	Superoxide dismutase [Fe] OS=Escherichia coli O157:H7 GN=sodB PE=3 SV=2 - [SODF_ECO57]	345.326	49.22	1	7	7	1	1.43021	15	0.932243	15	0.838035	15	0.762001	15	0.703435	15	0.471095	15	0.733935	15	0.428746	15	193	21.2525	5.94775
P37745	dTDP-4-dehydrorhamnose 3,5-epimerase OS=Escherichia coli (strain K12) GN=rfbC PE=1 SV=1 - [RFBC_ECOLI]	21.91	3.78	1	1	1	1	1.68037	1	1.12633	1	1.20749	1	1.07611	1	0.937195	1	0.144795	1	0.12851	1	0.164574	1	185	21.2568	5.78271
A7ZJ30	LPS-assembly lipoprotein lptE OS=Escherichia coli O139:H28 (strain E24377A / ETEC) GN=lptE PE=3 SV=1 - [LPTE_ECO24]	220.399	35.75	4	7	7	1	1.3562	10	0.980392	10	1.05937	10	1.04966	10	0.937603	10	0.0525025	10	0.0500919	10	0.0652859	10	193	21.3431	8.67529
A7ZVB3	UPF0307 protein yjgA OS=Escherichia coli O139:H28 (strain E24377A / ETEC) GN=yjgA PE=3 SV=1 - [YJGA_ECO24]	85.7589	32.79	3	7	8	1	1.34431	7	1.05021	7	0.567134	7	0.657864	7	0.597837	7	0.0283528	7	0.0202274	7	0.0329689	7	183	21.3463	5.45264
P25536	Maf-like protein yhdE OS=Escherichia coli (strain K12) GN=yhdE PE=1 SV=1 - [YHDE_ECOLI]	47.8862	10.15	3	2	2	1	1.19507	2	1.03049	2	0.679927	2	0.706828	2	0.561343	2	0.13468	2	0.13468	2	0.168525	2	197	21.5022	5.84619
A7ZNZ5	Elongation factor P-like protein OS=Escherichia coli O139:H28 (strain E24377A / ETEC) GN=yeiP PE=3 SV=2 - [EFPL_ECO24]	62.0956	25.79	1	3	4	1	1.56791	3	1.08247	3	0.886254	3	0.887619	3	0.722133	3	0.127028	3	0.145787	3	0.18269	3	190	21.519	5.021
P58237	Imidazole glycerol phosphate synthase subunit hisH OS=Escherichia coli O157:H7 GN=hisH PE=3 SV=1 - [HIS5_ECO57]	35.83	10.2	2	2	2	1	1.16908	2	0.941818	2	1.43371	2	1.41682	2	1.19047	2	0.481928	2	0.411935	2	0.467735	2	196	21.5808	5.84619
A7ZLK8	FMN-dependent NADH-azoreductase OS=Escherichia coli O139:H28 (strain E24377A / ETEC) GN=azoR PE=3 SV=1 - [AZOR_ECO24]	21.02	3.48	5	1	1	1	1.19296	1	0.784572	1	0.927079	1	0.802969	1	0.696281	1	0.153258	1	0.0955601	1	0.106769	1	201	21.6283	5.22412
P58626	Maf-like protein yceF OS=Escherichia coli O157:H7 GN=yceF PE=3 SV=1 - [YCEF_ECO57]	37.5282	10.31	4	2	3	1	1.56526	2	0.988349	2	1.01115	2	0.860526	2	0.795984	2	0.148194	2	0.155213	2	0.160638	2	194	21.6581	6.20166
P37750	Putative lipopolysaccharide biosynthesis O-acetyl transferase wbbJ OS=Escherichia coli (strain K12) GN=wbbJ PE=3 SV=2 - [WBBJ_ECOLI]	35.09	6.12	1	1	1	1	1.27892	1	1.02944	1	1.17086	1	1.12205	1	1.34078	1	0.467075	1	0.467075	1	0.467075	1	196	21.6614	9.48096
P0AGB8	RNA polymerase sigma-E factor OS=Escherichia coli O157:H7 GN=rpoE PE=3 SV=1 - [RPOE_ECO57]	171.517	32.46	1	5	5	1	1.30424	5	1.05351	5	1.22981	5	0.883476	5	1.04932	5	0.228597	5	0.236604	5	0.294891	5	191	21.6823	5.49072
C4ZYN1	Protein grpE OS=Escherichia coli (strain K12 / BW2952) GN=grpE PE=3 SV=1 - [GRPE_ECOBW]	292.265	55.33	6	10	10	1	1.38684	13	1.02487	13	0.96787	13	0.923763	13	0.987528	13	0.246712	13	0.327638	13	0.327638	13	197	21.7842	4.75439
A7ZL97	GTP cyclohydrolase-2 OS=Escherichia coli O139:H28 (strain E24377A / ETEC) GN=ribA PE=3 SV=1 - [RIBA_ECO24]	79.0782	37.76	2	6	6	1	1.40483	6	0.958662	6	0.958317	6	0.833887	6	0.704682	6	0.162816	6	0.17383	6	0.17987	6	196	21.8222	5.94775
P0A952	Spermidine N(1)-acetyltransferase OS=Escherichia coli O157:H7 GN=speG PE=3 SV=2 - [ATDA_ECO57]	29.1713	11.29	1	2	2	1	1.38951	2	0.86274	2	1.66533	2	1.37034	2	1.10101	2	0.128461	2	0.145072	2	0.154829	2	186	21.8731	6.68311
P0AEY7	Modulator of drug activity B OS=Escherichia coli O157:H7 GN=mdaB PE=1 SV=1 - [MDAB_ECO57]	48.0685	12.44	1	3	3	1	1.30323	3	0.942955	3	0.696889	3	0.744218	3	0.683364	3	0.0622294	3	0.0425484	3	0.0585367	3	193	21.8769	6.29053
P0ACU8	HTH-type transcriptional regulator yjdC OS=Escherichia coli O6 GN=yjdC PE=4 SV=1 - [YJDC_ECOL6]	198.493	32.46	1	7	7	1	1.38641	8	1.01493	8	0.916234	8	0.914729	8	0.854201	8	0.100447	8	0.0695955	8	0.0906112	8	191	21.917	5.08447
P0A9H6	Cob(I)yrinic acid a,c-diamide adenosyltransferase OS=Escherichia coli O6 GN=btuR PE=3 SV=1 - [BTUR_ECOL6]	30.75	4.08	1	1	1	1	1.46118	1	1.12712	1	1.3328	1	1.37841	1	0.888894	1	0.148052	1	0.148052	1	0.148052	1	196	21.9851	6.53662
A7ZMY5	Holliday junction ATP-dependent DNA helicase ruvA OS=Escherichia coli O139:H28 (strain E24377A / ETEC) GN=ruvA PE=3 SV=1 - [RUVA_ECO24]	32.8981	16.26	2	3	3	1	1.47776	4	1.00639	4	0.375981	4	0.416023	4	0.326695	4	0.116612	4	0.113188	4	0.0893341	4	203	22.0717	5.96045
A7ZSK8	50S ribosomal protein L4 OS=Escherichia coli O139:H28 (strain E24377A / ETEC) GN=rplD PE=3 SV=1 - [RL4_ECO24]	341.296	62.69	1	13	14	1	1.44472	21	0.956674	21	0.918803	21	0.852508	21	0.758184	21	0.0419055	21	0.030709	21	0.0415192	21	201	22.0729	9.72998
P76576	UPF0070 protein yfgM OS=Escherichia coli (strain K12) GN=yfgM PE=3 SV=1 - [YFGM_ECOLI]	250.717	49.03	1	10	10	1	1.39161	13	1	13	1.1461	13	1.12141	13	1.01462	13	0.120077	13	0.117322	13	0.109219	13	206	22.1624	5.16064
P37665	Inner membrane lipoprotein yiaD OS=Escherichia coli (strain K12) GN=yiaD PE=1 SV=2 - [YIAD_ECOLI]	86.2024	26.48	1	3	3	1	1.46745	3	1.01825	3	0.926701	3	0.766011	3	0.646504	3	0.0871937	3	0.0871937	3	0.107737	3	219	22.1835	9.80322
P0A9L3	FKBP-type 22 kDa peptidyl-prolyl cis-trans isomerase OS=Escherichia coli (strain K12) GN=fklB PE=1 SV=2 - [FKBB_ECOLI]	277.455	30.1	1	5	5	1	1.38486	11	1.0213	11	0.674961	11	0.693295	11	0.661905	11	0.178045	11	0.183093	11	0.202354	11	206	22.2025	4.89404
B7UQ77	Endo-type membrane-bound lytic murein transglycosylase A OS=Escherichia coli O127:H6 (strain E2348/69 / EPEC) GN=emtA PE=3 SV=1 - [EMTA_ECO27]	45.77	7.39	2	1	1	1	1.26113	1	0.893691	1	1.28006	1	1.27976	1	0.526867	1	0.344767	1	0.344767	1	0.344767	1	203	22.2125	9.12939
A7ZSK9	50S ribosomal protein L3 OS=Escherichia coli O139:H28 (strain E24377A / ETEC) GN=rplC PE=3 SV=1 - [RL3_ECO24]	382.511	63.16	1	15	15	1	1.41189	26	0.924031	26	0.820261	26	0.884172	26	0.852793	26	0.0565393	26	0.0534164	26	0.066229	26	209	22.2298	9.90576
P0A957	KHG/KDPG aldolase OS=Escherichia coli O157:H7 GN=eda PE=3 SV=1 - [ALKH_ECO57]	361.59	54.46	1	10	10	1	1.37184	14	0.899465	14	0.753508	14	0.737966	14	0.571355	14	0.0738751	14	0.0947089	14	0.091345	14	213	22.2699	5.66846
A7ZUR5	LexA repressor OS=Escherichia coli O139:H28 (strain E24377A / ETEC) GN=lexA PE=3 SV=1 - [LEXA_ECO24]	61.9016	11.39	1	2	2	1	1.44809	2	1.06745	2	0.875771	2	0.845946	2	0.827821	2	0.0710183	2	0.065995	2	0.112621	2	202	22.3439	6.7124
A7ZJW0	Outer-membrane lipoprotein carrier protein OS=Escherichia coli O139:H28 (strain E24377A / ETEC) GN=lolA PE=3 SV=1 - [LOLA_ECO24]	143.244	38.92	1	6	6	1	1.32782	6	0.944389	6	1.30334	6	1.35486	6	1.33203	6	0.148759	6	0.176173	6	0.155621	6	203	22.4832	6.80029
P0AB39	Uncharacterized protein ycfM OS=Escherichia coli O157:H7 GN=ycfM PE=4 SV=1 - [YCFM_ECO57]	204.07	26.29	1	4	4	1	1.45571	7	0.898374	7	1.18058	7	0.868991	7	0.713349	7	0.120629	7	0.120629	7	0.120629	7	213	22.5014	6.93213
P25397	Tellurite resistance protein tehB OS=Escherichia coli (strain K12) GN=tehB PE=4 SV=1 - [TEHB_ECOLI]	63.3565	10.66	1	2	2	1	1.35545	2	1.01827	2	0.915895	2	1.0788	2	0.895003	2	0.132921	2	0.132921	2	0.132921	2	197	22.5164	7.32764
A7ZPU1	Uracil phosphoribosyltransferase OS=Escherichia coli O139:H28 (strain E24377A / ETEC) GN=upp PE=3 SV=1 - [UPP_ECO24]	209.414	40.38	1	8	9	1	1.44648	11	1.0035	11	0.688128	11	0.701537	11	0.656141	11	0.0605699	11	0.0683581	11	0.0825611	11	208	22.519	5.46533
P0ACA2	Uncharacterized GST-like protein yibF OS=Escherichia coli O6 GN=yibF PE=3 SV=1 - [YIBF_ECOL6]	27.36	7.92	1	1	1	1	1.6001	1	0.838555	1	0.796403	1	0.876123	1	0.738951	1	0.184703	1	0.184703	1	0.184703	1	202	22.5308	5.17334
P32680	Uncharacterized protein yjaG OS=Escherichia coli (strain K12) GN=yjaG PE=4 SV=1 - [YJAG_ECOLI]	38.35	4.59	1	1	1	1	1.44917	1	0.954111	1	0.840846	1	0.858095	1	0.70968	1	0.178557	1	0.150977	1	0.149021	1	196	22.5981	4.52588
P76014	PTS-dependent dihydroxyacetone kinase, ADP-binding subunit dhaL OS=Escherichia coli (strain K12) GN=dhaL PE=1 SV=3 - [DHAL_ECOLI]	99.0972	25.24	1	4	4	1	1.33259	5	0.909819	5	0.962954	5	1.10059	5	0.881016	5	0.233698	5	0.233698	5	0.233698	5	210	22.6173	5.41455
P24238	Uncharacterized protein yebB OS=Escherichia coli (strain K12) GN=yebB PE=4 SV=2 - [YEBB_ECOLI]	32.77	4	1	1	1	1	1.51862	1	1.06417	1	1.22494	1	1.18592	1	1.14961	1	0.296302	1	0.504169	1	0.476278	1	200	22.6897	7.85498
P0A8Y3	Phosphatase yihX OS=Escherichia coli (strain K12) GN=yihX PE=1 SV=1 - [YIHX_ECOLI]	51.1199	26.13	1	5	5	1	1.32873	5	1.01013	5	1.01016	5	0.974486	5	0.942755	5	0.14584	5	0.170208	5	0.195893	5	199	22.7174	5.38916
P0AAJ2	Probable anaerobic dimethyl sulfoxide reductase chain ynfG OS=Escherichia coli O6 GN=ynfG PE=3 SV=2 - [YNFG_ECOL6]	88.8835	24.88	1	3	5	1	1.4533	3	0.805352	3	0.722129	3	0.822381	3	0.997841	3	0.316775	3	0.243832	3	0.265165	3	205	22.7366	6.18896
P06989	Histidine biosynthesis bifunctional protein hisIE OS=Escherichia coli (strain K12) GN=hisI PE=3 SV=3 - [HIS2_ECOLI]	40.2419	11.82	3	3	3	1	1.60973	2	1.06362	2	1.51797	2	1.36792	2	1.50029	2	0.229992	2	0.239978	2	0.258953	2	203	22.7415	5.41455
P76541	Ethanolamine utilization protein eutL OS=Escherichia coli (strain K12) GN=eutL PE=1 SV=1 - [EUTL_ECOLI]	27.4	10.05	1	1	1	1	1.59614	1	1.03643	1	1.31318	1	1.34374	1	1.29246	1	0.24975	1	0.378453	1	0.436312	1	219	22.7735	4.91943
A7ZTJ2	HTH-type protein slmA OS=Escherichia coli O139:H28 (strain E24377A / ETEC) GN=slmA PE=3 SV=1 - [SLMA_ECO24]	47.46	4.55	3	1	1	1	1.76218	1	0.777793	1	0.677126	1	0.676793	1	0.690095	1	0.24628	1	0.24628	1	0.24628	1	198	22.8221	8.71924
A7ZR23	Ribose-5-phosphate isomerase A OS=Escherichia coli O139:H28 (strain E24377A / ETEC) GN=rpiA PE=3 SV=1 - [RPIA_ECO24]	175.657	30.14	3	6	6	1	1.42534	7	1.009	7	0.624045	7	0.661262	7	0.667447	7	0.0677859	7	0.0632645	7	0.0652032	7	219	22.846	5.40186
P18776	Anaerobic dimethyl sulfoxide reductase chain B OS=Escherichia coli (strain K12) GN=dmsB PE=1 SV=4 - [DMSB_ECOLI]	63.719	19.51	1	2	4	1	1.30518	2	0.809941	2	0.702742	2	0.807186	2	0.613594	2	0.149203	2	0.139508	2	0.106908	2	205	22.8537	6.60986
P0A9D3	Glutathione S-transferase OS=Escherichia coli O157:H7 GN=gst PE=3 SV=1 - [GST_ECO57]	58.8266	24.38	1	4	4	1	1.4147	4	0.942237	4	1.05705	4	1.18201	4	0.973427	4	0.105065	4	0.113265	4	0.107778	4	201	22.8538	6.21436
P0A915	Outer membrane protein W OS=Escherichia coli (strain K12) GN=ompW PE=1 SV=1 - [OMPW_ECOLI]	242.02	17.92	1	3	3	1	1.30707	7	1.08594	7	1.39773	7	1.4502	7	1.14005	7	0.382697	7	0.331053	7	0.392646	7	212	22.9133	6.52197
A7ZKS2	High frequency lysogenization protein hflD OS=Escherichia coli O139:H28 (strain E24377A / ETEC) GN=hflD PE=3 SV=1 - [HFLD_ECO24]	39.6386	12.21	3	3	3	1	1.34773	3	0.861496	3	1.10442	3	1.02927	3	0.729487	3	0.154212	3	0.105799	3	0.105799	3	213	22.9332	9.24658
P20605	Probable adenosine monophosphate-protein transferase fic OS=Escherichia coli (strain K12) GN=fic PE=1 SV=1 - [FIC_ECOLI]	50.8	6	1	1	1	1	1.2483	1	1.1899	1	0.461552	1	0.687348	1	0.642529	1	0.345716	1	0.345716	1	0.410855	1	200	22.9455	5.2749
P0AAA2	Inner membrane protein yagU OS=Escherichia coli O157:H7 GN=yagU PE=3 SV=1 - [YAGU_ECO57]	81.6181	20.1	1	3	3	1	1.40791	4	0.916271	4	0.754514	4	0.767095	4	0.607258	4	0.1129	4	0.0794058	4	0.0912883	4	204	22.9519	7.02002
P0ABU5	Enhancing lycopene biosynthesis protein 2 OS=Escherichia coli (strain K12) GN=elbB PE=1 SV=1 - [ELBB_ECOLI]	273.409	45.16	1	7	7	1	1.42866	8	1.0498	8	0.997132	8	1.02022	8	0.948923	8	0.113844	8	0.112305	8	0.113418	8	217	22.9668	4.76709
P77625	Phosphatase yfbT OS=Escherichia coli (strain K12) GN=yfbT PE=1 SV=2 - [YFBT_ECOLI]	15.6	12.96	1	2	2	1	1.5757	2	0.941725	2	0.804877	2	1.05639	2	0.801061	2	0.363663	2	0.211504	2	0.211504	2	216	22.9931	6.13818
P0ADU0	Uncharacterized protein ygiM OS=Escherichia coli O157:H7 GN=ygiM PE=4 SV=1 - [YGIM_ECO57]	100.599	33.5	1	6	6	1	1.53757	7	1	7	1.24066	7	1.19241	7	0.916673	7	0.114022	7	0.130642	7	0.131743	7	206	23.0622	9.11475
P00448	Superoxide dismutase [Mn] OS=Escherichia coli (strain K12) GN=sodA PE=1 SV=2 - [SODM_ECOLI]	125.388	31.07	2	6	7	1	1.36809	6	0.888478	6	0.707312	6	0.60642	6	0.519902	6	0.149333	6	0.16928	6	0.129279	6	206	23.0827	6.96143
P21367	Uncharacterized protein ycaC OS=Escherichia coli (strain K12) GN=ycaC PE=1 SV=1 - [YCAC_ECOLI]	119.7	13.46	1	3	3	1	1.41727	5	0.912422	5	0.39278	5	0.370242	5	0.299064	5	0.0267711	5	0.0109497	5	0.0357854	5	208	23.0858	5.41455
P0AEG5	Thiol:disulfide interchange protein dsbA OS=Escherichia coli O157:H7 GN=dsbA PE=3 SV=1 - [DSBA_ECO57]	245.265	49.04	2	9	9	1	1.39895	12	1.02521	12	0.847051	12	0.822247	12	0.76413	12	0.169806	12	0.262599	12	0.21872	12	208	23.0897	6.34131
P58423	Fructose-6-phosphate aldolase 1 OS=Escherichia coli O157:H7 GN=fsaA PE=3 SV=1 - [FSAA_ECO57]	29.73	8.18	3	1	1	1	2.00263	1	1.51149	1	0.776586	1	1.3204	1	0.99946	1	0.717811	1	0.717811	1	0.717811	1	220	23.0982	6.78564
A7ZIJ5	ATP-dependent Clp protease proteolytic subunit OS=Escherichia coli O139:H28 (strain E24377A / ETEC) GN=clpP PE=3 SV=1 - [CLPP_ECO24]	184.901	22.71	1	3	3	1	1.49534	4	1.1163	4	1.24708	4	1.07424	4	1.1733	4	0.300384	4	0.349455	4	0.354948	4	207	23.1716	5.79541
P0AFR5	Uncharacterized protein yciO OS=Escherichia coli O6 GN=yciO PE=3 SV=1 - [YCIO_ECOL6]	88.5248	26.7	1	4	4	1	1.57146	4	0.974092	4	0.880895	4	1.01535	4	0.880265	4	0.0685447	4	0.0362083	4	0.0834536	4	206	23.197	6.354
A7ZV98	Peptide methionine sulfoxide reductase msrA OS=Escherichia coli O139:H28 (strain E24377A / ETEC) GN=msrA PE=3 SV=1 - [MSRA_ECO24]	106.488	13.68	8	2	2	1	1.42194	3	0.988454	3	0.937209	3	0.99026	3	0.838105	3	0.108656	3	0.0744861	3	0.0982176	3	212	23.3001	5.18604
A7ZS75	Ribosomal RNA large subunit methyltransferase E OS=Escherichia coli O139:H28 (strain E24377A / ETEC) GN=rlmE PE=3 SV=1 - [RLME_ECO24]	78.2001	26.32	1	4	5	1	1.26716	4	0.801404	4	1.21033	4	1.38059	4	1.23874	4	0.216356	4	0.178155	4	0.178679	4	209	23.3201	9.40771
P75952	Uncharacterized HTH-type transcriptional regulator ycfQ OS=Escherichia coli (strain K12) GN=ycfQ PE=4 SV=2 - [YCFQ_ECOLI]	26.72	4.29	1	1	1	1	2.09641	1	1.13297	1	1.20553	1	1.01446	1	0.853819	1	0.853819	1	0.853819	1	0.853819	1	210	23.3466	6.97607
P0A3L9	Thymidine kinase OS=Escherichia coli O157:H7 GN=tdk PE=3 SV=1 - [KITH_ECO57]	41.12	12.2	3	3	3	1	1.45351	3	0.952466	3	1.11567	3	1.21865	3	0.805375	3	0.20349	3	0.180383	3	0.188176	3	205	23.3837	6.66846
P64588	Uncharacterized protein yqjI OS=Escherichia coli (strain K12) GN=yqjI PE=4 SV=1 - [YQJI_ECOLI]	64.61	5.8	1	1	1	1	1.03288	1	1.06356	1	0.532279	1	0.733254	1	0.907838	1	0.202723	1	0.202723	1	0.202723	1	207	23.3866	6.7417
B7NF56	Ribosomal RNA small subunit methyltransferase G OS=Escherichia coli O17:K52:H18 (strain UMN026 / ExPEC) GN=rsmG PE=3 SV=1 - [RSMG_ECOLU]	26.19	4.83	3	1	1	1	1.18822	1	1.21156	1	0.984236	1	1.2458	1	0.95759	1	0.146094	1	0.146094	1	0.146094	1	207	23.4043	6.53662
P0AFU8	Riboflavin synthase alpha chain OS=Escherichia coli (strain K12) GN=ribE PE=1 SV=1 - [RISA_ECOLI]	206.031	46.01	1	10	10	1	1.46068	11	1.01063	11	1.07468	11	1.04983	11	1.07668	11	0.11586	11	0.0806244	11	0.127383	11	213	23.43	5.98584
A7ZSI5	30S ribosomal protein S4 OS=Escherichia coli O139:H28 (strain E24377A / ETEC) GN=rpsD PE=3 SV=1 - [RS4_ECO24]	345.261	57.28	1	16	16	1	1.32857	22	0.933276	22	0.837459	22	0.75833	22	0.838427	22	0.0391328	22	0.0312137	22	0.0410569	22	206	23.4546	10.0522
A7ZRR9	UPF0441 protein ygiB OS=Escherichia coli O139:H28 (strain E24377A / ETEC) GN=ygiB PE=3 SV=1 - [YGIB_ECO24]	56.7465	15.7	3	3	3	1	1.31421	3	0.932257	3	0.199308	3	0.169418	3	0.169714	3	0.0609908	3	0.0609908	3	0.0609908	3	223	23.4642	9.34912
P39310	Uncharacterized protein ytfB OS=Escherichia coli (strain K12) GN=ytfB PE=4 SV=2 - [YTFB_ECOLI]	54.4683	16.98	1	3	3	1	1.3415	3	0.920334	3	1	3	1.30364	3	1.06596	3	0.37818	3	0.37818	3	0.37818	3	212	23.4909	5.22412
A7ZKY3	Outer-membrane lipoprotein lolB OS=Escherichia coli O139:H28 (strain E24377A / ETEC) GN=lolB PE=3 SV=1 - [LOLB_ECO24]	74.0014	28.99	6	5	5	1	1.41199	5	0.95531	5	1.02087	5	0.984001	5	0.933578	5	0.257887	5	0.220276	5	0.257887	5	207	23.536	8.83643
A7ZU66	Probable GTP-binding protein engB OS=Escherichia coli O139:H28 (strain E24377A / ETEC) GN=engB PE=3 SV=1 - [ENGB_ECO24]	96.8301	20	4	3	3	1	1.55744	3	1.03171	3	0.922447	3	1	3	0.982568	3	0.140486	3	0.140486	3	0.157558	3	210	23.5462	7.48877
P31802	Nitrate/nitrite response regulator protein narP OS=Escherichia coli (strain K12) GN=narP PE=3 SV=1 - [NARP_ECOLI]	39.6003	13.95	1	3	3	1	1.51646	3	1.20807	3	0.968536	3	0.941774	3	0.986088	3	0.243113	3	0.288705	3	0.289803	3	215	23.5604	4.97021
A7ZIN4	Adenylate kinase OS=Escherichia coli O139:H28 (strain E24377A / ETEC) GN=adk PE=3 SV=1 - [KAD_ECO24]	285.315	68.69	2	15	15	1	1.40831	23	1.03719	23	0.922859	23	0.967198	23	0.96181	23	0.0677669	23	0.0505633	23	0.0690955	23	214	23.5713	5.75732
Q0TBG1	Guanylate kinase OS=Escherichia coli O6:K15:H31 (strain 536 / UPEC) GN=gmk PE=3 SV=1 - [KGUA_ECOL5]	47.7	4.83	1	1	1	1	1.39303	1	0.998039	1	0.770336	1	0.78379	1	0.698532	1	0.0327563	1	0.0274812	1	0.0299418	1	207	23.578	6.53662
P0ADA2	Acyl-CoA thioesterase I OS=Escherichia coli O6 GN=tesA PE=3 SV=1 - [TESA_ECOL6]	59.8281	17.31	1	3	3	1	1.38401	3	0.966433	3	1.1956	3	1.1839	3	1.12616	3	0.100435	3	0.0926661	3	0.123274	3	208	23.6072	7.57666
P0ACK0	Catabolite gene activator OS=Escherichia coli O157:H7 GN=crp PE=1 SV=1 - [CRP_ECO57]	231.507	51.43	1	11	11	1	1.49454	12	0.953592	12	1.03345	12	0.99468	12	0.819191	12	0.121071	12	0.108912	12	0.0871821	12	210	23.6254	8.25049
A7ZV66	3-keto-L-gulonate-6-phosphate decarboxylase ulaD OS=Escherichia coli O139:H28 (strain E24377A / ETEC) GN=ulaD PE=2 SV=1 - [ULAD_ECO24]	27.81	4.63	3	1	1	1	1	1	1	1	1	1	1	1	1	1	1	1	1.40421	1	1.4762	1	216	23.6341	5.18604
P69409	Capsular synthesis regulator component B OS=Escherichia coli O157:H7 GN=rcsB PE=3 SV=1 - [RCSB_ECO57]	55.0773	23.15	1	6	6	1	1.39482	6	0.979055	6	1.00589	6	1.03169	6	0.95706	6	0.0816307	6	0.111914	6	0.1002	6	216	23.6558	7.47412
P33218	Inner membrane protein yebE OS=Escherichia coli (strain K12) GN=yebE PE=1 SV=2 - [YEBE_ECOLI]	45.2062	14.61	1	3	3	1	1.49549	3	1.0219	3	1.3837	3	1.37778	3	1.46015	3	0.193009	3	0.265485	3	0.193009	3	219	23.6724	5.47803
P76004	Uncharacterized protein ycgM OS=Escherichia coli (strain K12) GN=ycgM PE=1 SV=1 - [YCGM_ECOLI]	66.8872	20.55	1	3	3	1	1.31229	3	0.912018	3	2.04246	3	1.90333	3	1.52562	3	0.324636	3	0.374521	3	0.423739	3	219	23.6961	6.32861
P0ACA8	Uncharacterized GST-like protein yliJ OS=Escherichia coli O6 GN=yliJ PE=3 SV=1 - [YLIJ_ECOL6]	166.731	35.1	1	9	9	1	1.46371	10	0.951271	10	1.16459	10	1.14124	10	1.03997	10	0.0789299	10	0.089611	10	0.0867765	10	208	23.6982	5.17334
P75849	Uncharacterized protein ycbL OS=Escherichia coli (strain K12) GN=ycbL PE=3 SV=1 - [YCBL_ECOLI]	37.25	6.05	1	1	1	1	1.47261	1	0.959007	1	1.51993	1	1.45061	1	1.45395	1	0.456465	1	0.498939	1	0.439343	1	215	23.769	5.14795
A7ZJ18	Octanoyltransferase OS=Escherichia coli O139:H28 (strain E24377A / ETEC) GN=lipB PE=3 SV=1 - [LIPB_ECO24]	59.2205	13.15	4	2	2	1	1.5272	2	0.907002	2	1.04995	2	1.02927	2	0.992856	2	0.146035	2	0.116301	2	0.133307	2	213	23.8673	6.29053
P38489	Oxygen-insensitive NAD(P)H nitroreductase OS=Escherichia coli (strain K12) GN=nfnB PE=1 SV=1 - [NFNB_ECOLI]	252.018	45.16	1	11	11	1	1.42829	11	0.939835	11	0.754227	11	0.776225	11	0.740572	11	0.0497909	11	0.0440159	11	0.0482839	11	217	23.8902	6.22705
P0AF30	Nitrate/nitrite response regulator protein narL OS=Escherichia coli O157:H7 GN=narL PE=3 SV=1 - [NARL_ECO57]	133.973	31.94	1	6	6	1	1.42478	7	1.03088	7	1.16936	7	1.02867	7	1.06008	7	0.521915	7	0.713323	7	0.54478	7	216	23.9117	6.07471
P0ADV7	Protein yrbC OS=Escherichia coli (strain K12) GN=yrbC PE=1 SV=1 - [YRBC_ECOLI]	255.351	50.71	1	10	10	1	1.61447	13	1.2355	13	1.20827	13	1.254	13	1.10461	13	0.143276	13	0.0932429	13	0.100606	13	211	23.9475	9.36377
A7ZVT7	Probable phosphoglycerate mutase gpmB OS=Escherichia coli O139:H28 (strain E24377A / ETEC) GN=gpmB PE=3 SV=1 - [GPMB_ECO24]	109.283	21.4	2	4	4	1	1.60856	3	1.02214	3	0.805467	3	0.93194	3	0.722222	3	0.593162	3	0.593162	3	0.593162	3	215	24.0503	5.65576
B7MBY5	Putative N-acetylmannosamine-6-phosphate 2-epimerase OS=Escherichia coli O45:K1 (strain S88 / ExPEC) GN=nanE PE=3 SV=1 - [NANE_ECO45]	115.62	17.47	6	4	4	1	1.4416	5	0.927214	5	1.06427	5	0.913285	5	1.00029	5	0.113486	5	0.159577	5	0.167327	5	229	24.0585	5.04639
P76220	Uncharacterized protein ydjY OS=Escherichia coli (strain K12) GN=ydjY PE=4 SV=2 - [YDJY_ECOLI]	45.66	5.78	1	1	1	1	1.99959	1	1.18085	1	2.19609	1	1.48761	1	1.06131	1	0.285895	1	0.285895	1	0.285895	1	225	24.11	6.68311
A7ZKH2	UPF0502 protein yceH OS=Escherichia coli O139:H28 (strain E24377A / ETEC) GN=yceH PE=3 SV=1 - [YCEH_ECO24]	161.543	25.12	7	4	4	1	1.34095	5	0.880987	5	1.26708	5	1.24367	5	1.16873	5	0.126403	5	0.126403	5	0.157223	5	215	24.1352	5.05908
P0ACA5	Stringent starvation protein A OS=Escherichia coli O157:H7 GN=sspA PE=3 SV=2 - [SSPA_ECO57]	208.345	47.64	1	8	8	1	1.42693	11	1.00383	11	0.918971	11	0.940062	11	0.719573	11	0.169126	11	0.192831	11	0.198094	11	212	24.2894	5.33838
P77247	Phosphatase yniC OS=Escherichia coli (strain K12) GN=yniC PE=1 SV=1 - [YNIC_ECOLI]	53.1619	21.17	2	4	4	1	1.42405	4	1.02068	4	1.11052	4	1.09235	4	0.760923	4	0.226092	4	0.18032	4	0.204965	4	222	24.3147	4.95752
P0AC61	Glutaredoxin-2 OS=Escherichia coli O157:H7 GN=grxB PE=3 SV=1 - [GLRX2_ECO57]	279.026	56.74	1	13	13	1	1.47422	16	1.01134	16	0.483337	16	0.491957	16	0.440443	16	0.0430633	16	0.0279285	16	0.0361049	16	215	24.3347	7.95752
P0A8F6	Uridine kinase OS=Escherichia coli O157:H7 GN=udk PE=3 SV=1 - [URK_ECO57]	53.6087	11.27	1	2	2	1	1.22592	2	0.91678	2	1.07498	2	1.03463	2	0.971568	2	0.0893065	2	0.0888891	2	0.111325	2	213	24.3376	6.87354
A7ZHQ1	5'-methylthioadenosine/S-adenosylhomocysteine nucleosidase OS=Escherichia coli O139:H28 (strain E24377A / ETEC) GN=mtnN PE=3 SV=1 - [MTNN_ECO24]	109.021	14.66	2	4	4	1	1.45532	5	0.855609	5	0.792545	5	0.887925	5	0.768777	5	0.142287	5	0.153847	5	0.159045	5	232	24.3386	5.24951
P64452	Uncharacterized lipoprotein ydcL OS=Escherichia coli O157:H7 GN=ydcL PE=4 SV=1 - [YDCL_ECO57]	141.947	37.84	1	8	8	1	1.44582	8	1.03627	8	0.777698	8	0.632571	8	0.554409	8	0.0440998	8	0.0440998	8	0.0452597	8	222	24.4115	8.32373
A1AIE5	HTH-type transcriptional repressor fabR OS=Escherichia coli O1:K1 / APEC GN=fabR PE=3 SV=2 - [FABR_ECOK1]	38.1926	11.63	4	2	2	1	1.42588	2	0.956847	2	0.87377	2	0.895637	2	0.830929	2	0.143059	2	0.162163	2	0.136629	2	215	24.4186	9.34912
P0A9R9	Cell division ATP-binding protein ftsE OS=Escherichia coli O157:H7 GN=ftsE PE=3 SV=1 - [FTSE_ECO57]	28.11	11.71	1	1	2	1	1.00289	1	0.389205	1	0.606302	1	0.306547	1	0.843783	1	0.329283	1	0.490235	1	0.342721	1	222	24.4239	9.33447
A7ZJ28	Probable nicotinate-nucleotide adenylyltransferase OS=Escherichia coli O139:H28 (strain E24377A / ETEC) GN=nadD PE=3 SV=1 - [NADD_ECO24]	55.26	5.16	4	1	1	1	1.45444	1	0.786731	1	0.799938	1	0.901228	1	1.21361	1	0.145108	1	0.175662	1	0.145108	1	213	24.5126	5.73193
P0AG09	Ribulose-phosphate 3-epimerase OS=Escherichia coli O157:H7 GN=rpe PE=3 SV=1 - [RPE_ECO57]	96.0689	20.44	1	5	5	1	1.3975	6	1.00054	6	1.14415	6	1.02875	6	1.008	6	0.241289	6	0.232684	6	0.278442	6	225	24.5387	5.31299
P0AAK8	Protein nrfC OS=Escherichia coli O157:H7 GN=nrfC PE=3 SV=1 - [NRFC_ECO57]	20.0484	2.24	1	1	1	1	1.39663	2	0.96127	2	1.17002	2	1.13273	2	1.02142	2	0.164849	2	0.180282	2	0.170567	2	223	24.5512	8.55811
A7ZUN5	Peptidase E OS=Escherichia coli O139:H28 (strain E24377A / ETEC) GN=pepE PE=3 SV=1 - [PEPE_ECO24]	23.64	11.79	3	2	2	1	2.27049	2	1.16692	2	0.787793	2	0.708162	2	0.714007	2	0.0782008	2	0.0855899	2	0.0795823	2	229	24.555	6.02393
P0AEL2	Formate dehydrogenase, cytochrome b556(fdo) subunit OS=Escherichia coli O157:H7 GN=fdoI PE=3 SV=1 - [FDOI_ECO57]	73.5914	9	1	3	3	1	1.73501	3	1.13618	3	1.74842	3	1.81611	3	1.5887	3	0.191261	3	0.191261	3	0.191261	3	211	24.5901	10.1987
A7ZUJ7	50S ribosomal protein L1 OS=Escherichia coli O139:H28 (strain E24377A / ETEC) GN=rplA PE=3 SV=1 - [RL1_ECO24]	674.805	76.5	2	18	18	1	1.41734	34	1.04728	34	0.835091	34	0.821141	34	0.831506	34	0.0444052	34	0.0324834	34	0.045566	34	234	24.7143	9.64209
A7ZKU7	Probable septum site-determining protein minC OS=Escherichia coli O139:H28 (strain E24377A / ETEC) GN=minC PE=3 SV=1 - [MINC_ECO24]	22.74	3.9	5	1	1	1	1.21257	1	0.911308	1	0.852873	1	1.11326	1	0.424651	1	0.135179	1	0.135179	1	0.135179	1	231	24.7299	6.87354
A7ZJZ9	Cytidylate kinase OS=Escherichia coli O139:H28 (strain E24377A / ETEC) GN=cmk PE=3 SV=1 - [KCY_ECO24]	126.935	25.11	1	5	5	1	1.46253	5	1.06732	5	0.993046	5	0.949438	5	0.983272	5	0.0580908	5	0.0580908	5	0.0580908	5	227	24.7311	5.84619
A7ZNX6	GTP cyclohydrolase 1 OS=Escherichia coli O139:H28 (strain E24377A / ETEC) GN=folE PE=3 SV=1 - [GCH1_ECO24]	158.271	26.58	1	6	6	1	1.45284	7	0.964933	7	1.491	7	1.2624	7	1.12787	7	0.116196	7	0.0912347	7	0.104936	7	222	24.8149	7.32764
P0AER7	Glutamate/aspartate transport system permease protein gltK OS=Escherichia coli O157:H7 GN=gltK PE=3 SV=1 - [GLTK_ECO57]	53.499	7.14	1	2	2	1	1.33596	2	0.839169	2	1.69703	2	1.37595	2	1.18184	2	0.105251	2	0.105251	2	0.105251	2	224	24.8984	9.43701
P0A6F0	Putative dethiobiotin synthetase OS=Escherichia coli O157:H7 GN=ynfK PE=3 SV=1 - [BIOD2_ECO57]	26.1891	7.79	1	2	2	1	1.44935	2	1.02796	2	0.736888	2	0.73526	2	0.794805	2	0.0419154	2	0.081327	2	0.104823	2	231	24.9654	6.55127
P0AD05	Uncharacterized protein yecA OS=Escherichia coli (strain K12) GN=yecA PE=4 SV=1 - [YECA_ECOLI]	78.4487	10.86	8	1	2	1	1.52231	2	1.11084	2	1.40553	2	1.37686	2	1.27569	2	0.253134	2	0.407919	2	0.357607	2	221	25.0232	4.58936
A7ZPA1	NADH-quinone oxidoreductase subunit B OS=Escherichia coli O139:H28 (strain E24377A / ETEC) GN=nuoB PE=3 SV=1 - [NUOB_ECO24]	117.793	31.82	1	6	6	1	1.4167	7	0.921752	7	1.34721	7	1.34121	7	0.981447	7	0.221946	7	0.24445	7	0.198433	7	220	25.0394	5.74463
P61517	Carbonic anhydrase 2 OS=Escherichia coli (strain K12) GN=can PE=1 SV=1 - [CAN_ECOLI]	124.326	21.82	1	5	5	1	1.42135	7	0.975413	7	0.944891	7	1.13881	7	0.66786	7	0.130144	7	0.0908335	7	0.0814037	7	220	25.0808	6.65381
P77433	Uncharacterized protein ykgG OS=Escherichia coli (strain K12) GN=ykgG PE=3 SV=2 - [YKGG_ECOLI]	26.27	3.9	1	1	1	1	1.97907	1	2.34385	1	0.906438	1	1.00892	1	0.906438	1	0.906438	1	0.906438	1	0.906438	1	231	25.1969	5.021
P03813	Uncharacterized protein ygeA OS=Escherichia coli (strain K12) GN=ygeA PE=1 SV=1 - [YGEA_ECOLI]	30.72	3.91	1	1	1	1	1	1	1	1	1.68011	1	1.54401	1	1.34838	1	1	1	1	1	1	1	230	25.2318	5.18604
P32157	Protein yiiM OS=Escherichia coli (strain K12) GN=yiiM PE=1 SV=2 - [YIIM_ECOLI]	69.0377	12.05	1	3	3	1	1.38605	3	1.06583	3	0.952107	3	0.971138	3	0.843307	3	0.0802704	3	0.0941627	3	0.108487	3	224	25.3267	6.06201
C4ZXN5	Ribonuclease PH OS=Escherichia coli (strain K12 / BW2952) GN=rph PE=3 SV=1 - [RNPH_ECOBW]	92.6731	19.75	5	4	4	1	1.64282	5	1.07486	5	0.742248	5	0.789849	5	0.606297	5	0.101763	5	0.105977	5	0.100331	5	238	25.3361	5.70654
P0AEK8	Formate dehydrogenase, nitrate-inducible, cytochrome b556(fdn) subunit OS=Escherichia coli O157:H7 GN=fdnI PE=3 SV=1 - [FDNI_ECO57]	0	2.76	1	1	1	1	1.16456	1	0.993392	1	0.47263	1	0.501526	1	0.490399	1	0.0864016	1	0.0659226	1	0.0903757	1	217	25.3515	9.96436
P75957	Lipoprotein-releasing system ATP-binding protein lolD OS=Escherichia coli (strain K12) GN=lolD PE=1 SV=2 - [LOLD_ECOLI]	46.2035	12.88	3	3	3	1	1.45117	4	0.914873	4	1.10761	4	1.23791	4	0.835186	4	0.211238	4	0.218374	4	0.197397	4	233	25.4222	8.04541
A7ZIK2	7-cyano-7-deazaguanine synthase OS=Escherichia coli O139:H28 (strain E24377A / ETEC) GN=queC PE=3 SV=1 - [QUEC_ECO24]	21.3546	12.12	11	1	2	1	1.39254	1	0.9463	1	1.0068	1	1.00471	1	0.717833	1	0.106636	1	0.15979	1	0.234519	1	231	25.4638	6.06201
P0AFM7	Phage shock protein A OS=Escherichia coli O157:H7 GN=pspA PE=3 SV=2 - [PSPA_ECO57]	123.183	31.98	1	8	8	1	1.36834	9	1.03438	9	0.874208	9	0.923437	9	1.05424	9	0.145708	9	0.286724	9	0.228371	9	222	25.4772	5.49072
P11350	Respiratory nitrate reductase 1 gamma chain OS=Escherichia coli (strain K12) GN=narI PE=1 SV=1 - [NARI_ECOLI]	64.54	6.67	1	3	3	1	1.20927	2	0.718844	2	0.4526	2	0.47642	2	0.264887	2	0.0561962	2	0.0289193	2	0.0432351	2	225	25.4804	9.75928
B7LC87	PKHD-type hydroxylase ybiX OS=Escherichia coli (strain 55989 / EAEC) GN=ybiX PE=3 SV=1 - [YBIX_ECO55]	25.5	4.89	1	1	1	1	1.57797	1	0.934431	1	1.50962	1	1.55254	1	1.35163	1	0.287374	1	0.334379	1	0.327596	1	225	25.5038	6.29053
B1LEP8	Pyridoxine/pyridoxamine 5'-phosphate oxidase OS=Escherichia coli (strain SMS-3-5 / SECEC) GN=pdxH PE=3 SV=1 - [PDXH_ECOSM]	81.1918	22.02	7	4	4	1	1.43351	4	0.890556	4	0.915739	4	0.878263	4	0.740291	4	0.133232	4	0.109074	4	0.14584	4	218	25.5152	9.15869
Q8FF08	Uracil-DNA glycosylase OS=Escherichia coli O6 GN=ung PE=3 SV=3 - [UNG_ECOL6]	39.37	3.07	6	1	1	1	1.385	1	0.845803	1	1.0201	1	0.980849	1	0.78578	1	0.112722	1	0.132261	1	0.133379	1	228	25.518	7.1958
P23836	Transcriptional regulatory protein phoP OS=Escherichia coli (strain K12) GN=phoP PE=1 SV=1 - [PHOP_ECOLI]	239.217	30.94	3	6	6	1	1.32927	7	0.880691	7	0.971449	7	1.08171	7	0.876292	7	0.160599	7	0.126099	7	0.147184	7	223	25.5193	5.26221
A7ZQ11	Ribonuclease 3 OS=Escherichia coli O139:H28 (strain E24377A / ETEC) GN=rnc PE=3 SV=1 - [RNC_ECO24]	82.9946	15.04	1	4	4	1	1.6284	4	1.02201	4	1.90579	4	1.81052	4	1.92466	4	0.33526	4	0.246135	4	0.275134	4	226	25.5343	6.88818
P0AEK2	3-oxoacyl-[acyl-carrier-protein] reductase OS=Escherichia coli (strain K12) GN=fabG PE=1 SV=1 - [FABG_ECOLI]	392.063	45.9	1	9	9	1	1.3828	13	0.966925	13	1.25335	13	1.23575	13	1.25886	13	0.0979818	13	0.129472	13	0.129472	13	244	25.5442	7.41553
P0ABV0	Protein tolQ OS=Escherichia coli O157:H7 GN=tolQ PE=3 SV=1 - [TOLQ_ECO57]	85.5859	14.78	1	3	3	1	1.34481	3	0.812245	3	1.16775	3	1.27856	3	0.910481	3	0.150034	3	0.150034	3	0.150034	3	230	25.5814	7.06396
P0AEG7	Thiol:disulfide interchange protein dsbC OS=Escherichia coli O157:H7 GN=dsbC PE=3 SV=1 - [DSBC_ECO57]	139.824	30.93	1	6	6	1	1.44355	6	1.03026	6	1.20609	6	1.23488	6	1.11748	6	0.0941108	6	0.0679809	6	0.0975314	6	236	25.6049	6.78564
P0ADK2	Uncharacterized protein yiaF OS=Escherichia coli O157:H7 GN=yiaF PE=4 SV=2 - [YIAF_ECO57]	84.8692	18.64	1	3	3	1	1.30624	3	0.903432	3	0.985378	3	0.892179	3	0.746531	3	0.170471	3	0.170471	3	0.170471	3	236	25.647	6.55127
P67082	UPF0001 protein yggS OS=Escherichia coli O157:H7 GN=yggS PE=3 SV=1 - [YGGS_ECO57]	85.9873	12.82	1	2	2	1	1.75067	2	1.05666	2	0.977117	2	0.902591	2	0.701414	2	0.110754	2	0.208496	2	0.186217	2	234	25.7713	6.55127
P40710	Lipoprotein nlpE OS=Escherichia coli (strain K12) GN=nlpE PE=1 SV=1 - [NLPE_ECOLI]	61.936	8.47	1	2	2	1	1.27593	2	0.887317	2	1.02267	2	0.912785	2	0.840208	2	0.0881449	2	0.0757933	2	0.0787332	2	236	25.8275	5.09717
P0AA45	Ribosomal small subunit pseudouridine synthase A OS=Escherichia coli O157:H7 GN=rsuA PE=3 SV=1 - [RSUA_ECO57]	90.671	25.97	1	4	4	1	1.37315	4	1.01212	4	1.03718	4	1.056	4	1.03173	4	0.113394	4	0.0759733	4	0.0985035	4	231	25.8492	6.17627
Q0TGH3	UPF0082 protein yeeN OS=Escherichia coli O6:K15:H31 (strain 536 / UPEC) GN=yeeN PE=3 SV=1 - [YEEN_ECOL5]	54.8758	17.65	2	6	6	1	1.4116	6	0.98792	6	0.435653	6	0.429341	6	0.421318	6	0.0821505	6	0.101883	6	0.088971	6	238	25.8512	4.81787
C4ZZI8	ProP effector OS=Escherichia coli (strain K12 / BW2952) GN=proQ PE=3 SV=1 - [PROQ_ECOBW]	216.215	45.26	7	9	10	1	1.3401	11	0.94384	11	0.913177	11	0.961561	11	0.88106	11	0.0743786	11	0.0868687	11	0.135306	11	232	25.8766	9.64209
A7ZVS7	Purine nucleoside phosphorylase deoD-type OS=Escherichia coli O139:H28 (strain E24377A / ETEC) GN=deoD PE=3 SV=1 - [DEOD_ECO24]	495.754	58.16	2	13	13	1	1.37177	21	0.950136	21	0.663376	21	0.569213	21	0.488207	21	0.346464	21	0.309471	21	0.315137	21	239	25.933	5.65576
Q8FJA3	Chromosome partition protein mukE OS=Escherichia coli O6 GN=mukE PE=3 SV=2 - [MUKE_ECOL6]	29.08	13.33	3	3	3	1	1.34783	3	1.3573	3	1.23403	3	1.12616	3	1.16821	3	0.133952	3	0.133952	3	0.196502	3	225	25.9411	5.04639
A7ZHR1	Uridylate kinase OS=Escherichia coli O139:H28 (strain E24377A / ETEC) GN=pyrH PE=3 SV=1 - [PYRH_ECO24]	200.337	27.8	1	4	4	1	1.4099	5	0.954219	5	0.86126	5	1	5	0.786257	5	0.233437	5	0.233437	5	0.233437	5	241	25.9535	7.38623
A7ZSK3	30S ribosomal protein S3 OS=Escherichia coli O139:H28 (strain E24377A / ETEC) GN=rpsC PE=3 SV=1 - [RS3_ECO24]	400.023	60.94	1	17	17	1	1.3886	27	0.978356	27	0.875535	27	0.859573	27	0.768052	27	0.0466944	27	0.0299489	27	0.0466944	27	233	25.9672	10.272
A1ACN6	1-(5-phosphoribosyl)-5-[(5-phosphoribosylamino)methylideneamino] imidazole-4-carboxamide isomerase OS=Escherichia coli O1:K1 / APEC GN=hisA PE=3 SV=2 - [HIS4_ECOK1]	20.56	5.31	13	2	2	1	1.45635	2	1.00138	2	1.38836	2	1.36131	2	1.17302	2	0.237346	2	0.322265	2	0.347398	2	245	25.9986	5.19873
P0AE22	Class B acid phosphatase OS=Escherichia coli (strain K12) GN=aphA PE=1 SV=1 - [APHA_ECOLI]	119.733	18.14	1	5	5	1	1.33163	5	1.07215	5	1.00734	5	1.09536	5	1.03959	5	0.18032	5	0.250497	5	0.185054	5	237	26.0872	7.43018
P38684	TorCAD operon transcriptional regulatory protein torR OS=Escherichia coli (strain K12) GN=torR PE=1 SV=2 - [TORR_ECOLI]	37.78	5.22	1	1	1	1	1.26729	1	1	1	1.03566	1	1	1	1	1	1	1	1	1	1	1	230	26.2168	6.55127
P0AEN3	NAD(P)H-flavin reductase OS=Escherichia coli O157:H7 GN=fre PE=3 SV=2 - [FRE_ECO57]	35.8	8.15	1	2	2	1	1.63674	2	1.12238	2	1.20296	2	0.765799	2	1.03675	2	0.277855	2	0.356286	2	0.299972	2	233	26.2253	5.49072
P0AE89	Transcriptional regulatory protein cpxR OS=Escherichia coli O157:H7 GN=cpxR PE=3 SV=1 - [CPXR_ECO57]	26.434	9.05	5	3	3	1	1.38469	2	1.01727	2	0.635093	2	0.623092	2	0.666362	2	0.0330477	2	0.0326851	2	0.0494476	2	232	26.2958	5.65576
C4ZTX6	Orotidine 5'-phosphate decarboxylase OS=Escherichia coli (strain K12 / BW2952) GN=pyrF PE=3 SV=1 - [PYRF_ECOBW]	94.4707	30.2	8	7	7	1	1.32907	7	0.910303	7	1.00974	7	1.06505	7	0.998219	7	0.168126	7	0.213246	7	0.177373	7	245	26.3335	6.21436
P0A795	Pyridoxine 5'-phosphate synthase OS=Escherichia coli O157:H7 GN=pdxJ PE=3 SV=2 - [PDXJ_ECO57]	221.308	32.92	2	7	7	1	1.41903	8	0.910994	8	1.08619	8	1.02934	8	0.830477	8	0.164221	8	0.234453	8	0.240262	8	243	26.3676	5.94775
P0A8A0	UPF0082 protein yebC OS=Escherichia coli (strain K12) GN=yebC PE=1 SV=1 - [YEBC_ECOLI]	259.178	35.37	2	10	10	1	1.32778	14	0.955843	14	0.702553	14	0.738646	14	0.723244	14	0.0839779	14	0.121219	14	0.110295	14	246	26.4059	4.88135
P0ADT1	Uncharacterized protein yggN OS=Escherichia coli O157:H7 GN=yggN PE=4 SV=1 - [YGGN_ECO57]	74.5498	21.34	1	4	4	1	1.40028	4	0.856194	4	0.832683	4	0.899165	4	0.944195	4	0.108812	4	0.0778687	4	0.0833888	4	239	26.4126	8.88037
A7ZP50	3-demethylubiquinone-9 3-methyltransferase OS=Escherichia coli O139:H28 (strain E24377A / ETEC) GN=ubiG PE=3 SV=1 - [UBIG_ECO24]	45.54	10.83	12	2	2	1	1.52503	2	1.00319	2	1.19309	2	0.982149	2	0.860174	2	0.367603	2	0.268533	2	0.364538	2	240	26.5385	6.59521
P63179	23S rRNA (guanosine-2'-O-)-methyltransferase rlmB OS=Escherichia coli O157:H7 GN=rlmB PE=3 SV=1 - [RLMB_ECO57]	0	3.7	1	1	1	1	1.35422	1	0.880709	1	1.25886	1	1.21202	1	1.10793	1	0.0985308	1	0.188474	1	0.16325	1	243	26.5398	6.63916
P0ACM3	Uncharacterized HTH-type transcriptional regulator ydfH OS=Escherichia coli O157:H7 GN=ydfH PE=4 SV=1 - [YDFH_ECO57]	28.97	7.02	2	1	1	1	1.65991	1	1.05093	1	1.1188	1	1.0137	1	0.881066	1	0.153261	1	0.125702	1	0.129043	1	228	26.5485	6.30322
P0ADS7	Uncharacterized protein yggE OS=Escherichia coli O157:H7 GN=yggE PE=4 SV=1 - [YGGE_ECO57]	158.269	31.71	1	7	7	1	1.51708	8	1.07701	8	0.896541	8	0.92709	8	0.966654	8	0.110892	8	0.0896787	8	0.118035	8	246	26.6188	6.56592
P0AAG4	Glutamate/aspartate transport ATP-binding protein gltL OS=Escherichia coli O157:H7 GN=gltL PE=3 SV=1 - [GLTL_ECO57]	146.188	26.14	1	5	6	1	1.42073	6	0.973934	6	1.72491	6	1.63817	6	1.63059	6	0.0963873	6	0.0719327	6	0.081881	6	241	26.6439	7.10791
P52108	Transcriptional regulatory protein rstA OS=Escherichia coli (strain K12) GN=rstA PE=2 SV=2 - [RSTA_ECOLI]	52.4901	10.04	1	2	3	1	2.17778	2	1.37094	2	1.53908	2	1.63117	2	1.51964	2	0.70149	2	0.559116	2	0.487869	2	239	26.687	5.65576
P10346	Glutamine transport ATP-binding protein glnQ OS=Escherichia coli (strain K12) GN=glnQ PE=1 SV=1 - [GLNQ_ECOLI]	80.315	15.83	19	3	4	1	1.33976	5	1	5	2.15847	5	2.26141	5	1.57458	5	0.315078	5	0.378351	5	0.395558	5	240	26.7141	6.53662
B7UIL4	30S ribosomal protein S2 OS=Escherichia coli O127:H6 (strain E2348/69 / EPEC) GN=rpsB PE=3 SV=1 - [RS2_ECO27]	813.008	77.18	2	18	18	1	1.34154	33	0.984573	33	0.81728	33	0.85777	33	0.868863	33	0.121405	33	0.130605	33	0.153242	33	241	26.7268	7.13721
P07014	Succinate dehydrogenase iron-sulfur subunit OS=Escherichia coli (strain K12) GN=sdhB PE=1 SV=1 - [DHSB_ECOLI]	396.93	53.78	1	12	12	1	1.41792	16	1	16	2.15069	16	1.94078	16	1.46726	16	0.402026	16	0.350543	16	0.375186	16	238	26.7522	6.72705
P0AET9	7-alpha-hydroxysteroid dehydrogenase OS=Escherichia coli O157:H7 GN=hdhA PE=3 SV=1 - [HDHA_ECO57]	259.886	40	1	8	8	1	1.35988	14	0.927093	14	0.858351	14	0.926014	14	0.667056	14	0.155773	14	0.260091	14	0.234699	14	255	26.7616	5.40186
P17117	Oxygen-insensitive NADPH nitroreductase OS=Escherichia coli (strain K12) GN=nfsA PE=1 SV=2 - [NFSA_ECOLI]	112.038	16.67	1	3	3	1	1.53735	3	0.915227	3	0.941807	3	0.850717	3	0.987275	3	0.366343	3	0.373434	3	0.210571	3	240	26.7839	6.93213
P0A9V3	Lipopolysaccharide export system ATP-binding protein lptB OS=Escherichia coli O157:H7 GN=lptB PE=3 SV=2 - [LPTB_ECO57]	133.483	19.92	1	4	4	1	1.36189	4	0.989569	4	0.997653	4	0.967033	4	0.850577	4	0.283912	4	0.204867	4	0.302533	4	241	26.7841	5.98584
P64625	Uncharacterized protein yheO OS=Escherichia coli O6 GN=yheO PE=4 SV=1 - [YHEO_ECOL6]	27.4295	6.67	1	2	2	1	1.23999	2	0.979691	2	0.813183	2	0.88487	2	0.822114	2	0.120203	2	0.113909	2	0.102878	2	240	26.8036	5.65576
P30860	ABC transporter arginine-binding protein 1 OS=Escherichia coli (strain K12) GN=artJ PE=1 SV=2 - [ARTJ_ECOLI]	88.4719	15.64	1	3	3	1	1.31367	4	0.965131	4	0.940865	4	0.966544	4	0.833111	4	0.13352	4	0.206781	4	0.218245	4	243	26.8127	7.35693
P25894	Uncharacterized metalloprotease yggG OS=Escherichia coli (strain K12) GN=yggG PE=1 SV=2 - [YGGG_ECOLI]	242.019	35.71	1	6	7	1	1.44495	7	0.89687	7	1.1242	7	1.01418	7	0.906799	7	0.169687	7	0.206609	7	0.22241	7	252	26.8252	6.12549
C4ZRX5	Putative hydrolase ycdX OS=Escherichia coli (strain K12 / BW2952) GN=ycdX PE=3 SV=1 - [YCDX_ECOBW]	36.27	7.35	5	2	2	1	1.42977	2	1.06211	2	1.18182	2	1.141	2	1.19258	2	0.841766	2	0.684601	2	0.811546	2	245	26.8734	5.92236
P0AFP8	UPF0135 protein ybgI OS=Escherichia coli O157:H7 GN=ybgI PE=3 SV=1 - [YBGI_ECO57]	139.787	9.72	1	2	2	1	1.3972	3	1.01837	3	1.22762	3	1.13905	3	1.04578	3	0.324108	3	0.322814	3	0.293769	3	247	26.8757	5.18604
Q8XA83	tRNA (cytidine/uridine-2'-O-)-methyltransferase trmJ OS=Escherichia coli O157:H7 GN=trmJ PE=3 SV=1 - [TRMJ_ECO57]	58.2514	16.73	3	3	4	1	1.44744	3	0.953972	3	0.997695	3	1.12967	3	0.887206	3	0.124729	3	0.15755	3	0.186573	3	245	26.9018	6.21436
P30859	Putative ABC transporter arginine-binding protein 2 OS=Escherichia coli (strain K12) GN=artI PE=1 SV=3 - [ARTI_ECOLI]	297.879	57.61	1	11	11	1	1.42516	14	1.04989	14	0.885699	14	0.893314	14	0.928901	14	0.0798823	14	0.145596	14	0.113079	14	243	26.9127	6.1001
A7ZUD3	Triosephosphate isomerase OS=Escherichia coli O139:H28 (strain E24377A / ETEC) GN=tpiA PE=3 SV=1 - [TPIS_ECO24]	948.249	66.27	1	15	15	1	1.36291	41	1	41	0.598713	41	0.598713	41	0.502765	41	0.176986	41	0.326076	41	0.243527	41	255	26.9548	5.96045
P0AGL8	Ribosomal RNA small subunit methyltransferase E OS=Escherichia coli O6 GN=rsmE PE=3 SV=1 - [RSME_ECOL6]	56.83	4.53	1	1	1	1	1.50258	1	1.00365	1	1.18278	1	0.989717	1	0.671813	1	0.247148	1	0.247148	1	0.247148	1	243	26.961	6.63916
A7ZPS1	Phosphoribosylaminoimidazole-succinocarboxamide synthase OS=Escherichia coli O139:H28 (strain E24377A / ETEC) GN=purC PE=3 SV=1 - [PUR7_ECO24]	34.86	6.33	2	1	1	1	1.82803	1	1.39277	1	1	1	1.22112	1	1	1	1	1	1	1	1	1	237	26.9777	5.16064
P0AFK2	Nicotinamide riboside transporter pnuC OS=Escherichia coli (strain K12) GN=pnuC PE=1 SV=1 - [PNUC_ECOLI]	44.32	4.18	1	1	1	1	1.4221	1	0.900045	1	0.627728	1	0.937631	1	0.759474	1	0.423769	1	0.423769	1	0.423769	1	239	26.9783	7.23975
A7ZUH7	Acetylglutamate kinase OS=Escherichia coli O139:H28 (strain E24377A / ETEC) GN=argB PE=3 SV=1 - [ARGB_ECO24]	23.35	7.78	3	1	1	1	1.42415	1	0.957325	1	0.916185	1	0.826934	1	0.979497	1	0.126812	1	0.126812	1	0.126812	1	257	27.0114	5.61768
P0AC49	Fumarate reductase iron-sulfur subunit OS=Escherichia coli O157:H7 GN=frdB PE=3 SV=2 - [FRDB_ECO57]	135.866	18.85	1	4	4	1	1.36567	8	0.87232	8	0.809159	8	0.800974	8	0.717848	8	0.135185	8	0.133573	8	0.09171	8	244	27.1052	6.52197
P12758	Uridine phosphorylase OS=Escherichia coli (strain K12) GN=udp PE=1 SV=3 - [UDP_ECOLI]	421.711	67.59	1	12	12	1	1.46798	19	0.968139	19	0.52827	19	0.5008	19	0.347528	19	0.194562	19	0.306643	19	0.246719	19	253	27.1418	6.21436
P0AF25	Protein nagD OS=Escherichia coli O157:H7 GN=nagD PE=4 SV=1 - [NAGD_ECO57]	64.0037	11.2	1	2	2	1	1.40392	2	0.981643	2	1.03732	2	1.11321	2	1.02077	2	0.304058	2	0.359835	2	0.290507	2	250	27.1457	5.41455
P22255	3'(2'),5'-bisphosphate nucleotidase cysQ OS=Escherichia coli (strain K12) GN=cysQ PE=1 SV=2 - [CYSQ_ECOLI]	72.5526	17.07	3	3	3	1	1.79172	3	1.12551	3	0.947709	3	0.83263	3	0.748016	3	0.175589	3	0.166312	3	0.167466	3	246	27.1587	5.96045
P0AEQ5	Glutamine-binding periplasmic protein OS=Escherichia coli O157:H7 GN=glnH PE=2 SV=1 - [GLNH_ECO57]	464.461	56.05	1	11	12	1	1.37751	15	1.11041	15	2.04955	15	1.84855	15	1.82729	15	0.450904	15	0.641404	15	0.55158	15	248	27.1732	8.51416
P39831	NADP-dependent L-serine/L-allo-threonine dehydrogenase ydfG OS=Escherichia coli (strain K12) GN=ydfG PE=1 SV=2 - [YDFG_ECOLI]	226.187	19.76	3	4	4	1	1.40014	6	0.924343	6	0.795555	6	0.812687	6	0.581077	6	0.0868978	6	0.126009	6	0.131008	6	248	27.2318	5.99854
P0A9Q3	Aerobic respiration control protein arcA OS=Escherichia coli O157:H7 GN=arcA PE=3 SV=1 - [ARCA_ECO57]	251.133	33.19	1	10	10	1	1.371	12	1.00902	12	0.883897	12	0.889963	12	0.786418	12	0.0675557	12	0.0634993	12	0.070036	12	238	27.2749	5.32568
P0AA18	Transcriptional regulatory protein ompR OS=Escherichia coli O157:H7 GN=ompR PE=3 SV=1 - [OMPR_ECO57]	292.37	49.79	2	10	12	1	1.40119	14	0.964442	14	1.04925	14	1.03452	14	0.95245	14	0.104582	14	0.102822	14	0.116631	14	239	27.3362	6.39209
P37329	Molybdate-binding periplasmic protein OS=Escherichia coli (strain K12) GN=modA PE=1 SV=1 - [MODA_ECOLI]	96.3975	25.29	1	6	6	1	1.39731	6	0.980509	6	0.703878	6	0.648175	6	0.61649	6	0.193195	6	0.297005	6	0.249118	6	257	27.3473	8.19189
A1AFE6	tRNA (guanine-N(7)-)-methyltransferase OS=Escherichia coli O1:K1 / APEC GN=trmB PE=3 SV=1 - [TRMB_ECOK1]	61.6362	7.95	4	2	2	1	1.42562	3	1.03064	3	0.607969	3	0.663197	3	0.57838	3	0.0932584	3	0.0932584	3	0.0932584	3	239	27.3517	6.91748
P32662	Phosphoglycolate phosphatase OS=Escherichia coli (strain K12) GN=gph PE=1 SV=1 - [GPH_ECOLI]	115.737	18.25	3	3	3	1	1.29713	3	0.906248	3	0.978053	3	1.02886	3	1.13579	3	0.110434	3	0.0977706	3	0.126657	3	252	27.372	4.71631
A7ZS18	5-keto-4-deoxy-D-glucarate aldolase OS=Escherichia coli O139:H28 (strain E24377A / ETEC) GN=garL PE=3 SV=1 - [GARL_ECO24]	23.6144	10.16	5	2	2	1	1.54391	2	0.944427	2	0.965668	2	0.966976	2	0.700348	2	0.12657	2	0.12585	2	0.143387	2	256	27.3821	6.04932
P77202	Thiol:disulfide interchange protein dsbG OS=Escherichia coli (strain K12) GN=dsbG PE=1 SV=2 - [DSBG_ECOLI]	122.853	24.6	2	5	5	1	1.46419	5	1.10305	5	0.994173	5	1.0287	5	0.890099	5	0.203705	5	0.25131	5	0.220768	5	248	27.4773	8.26514
P0AER4	Glutamate/aspartate transport system permease protein gltJ OS=Escherichia coli O6 GN=gltJ PE=3 SV=1 - [GLTJ_ECOL6]	51.14	7.72	1	1	1	1	1.4181	1	0.983008	1	1.38314	1	1.29843	1	1.02291	1	0.0852309	1	0.0852309	1	0.0852309	1	246	27.4845	9.1001
A7ZMF8	3-dehydroquinate dehydratase OS=Escherichia coli O139:H28 (strain E24377A / ETEC) GN=aroD PE=3 SV=1 - [AROD_ECO24]	41.1895	19.84	11	4	4	1	1.47248	4	1.11971	4	1.40333	4	1.72561	4	1.4776	4	0.532655	4	0.500447	4	0.500447	4	252	27.5483	5.50342
P77499	Probable ATP-dependent transporter sufC OS=Escherichia coli (strain K12) GN=sufC PE=1 SV=1 - [SUFC_ECOLI]	76.9073	14.52	1	4	4	1	1.36162	5	0.960155	5	0.806016	5	0.730819	5	0.604252	5	0.122668	5	0.0875247	5	0.150164	5	248	27.5651	4.98291
A7ZK07	3-deoxy-manno-octulosonate cytidylyltransferase OS=Escherichia coli O139:H28 (strain E24377A / ETEC) GN=kdsB PE=3 SV=1 - [KDSB_ECO24]	160.458	27.42	5	4	4	1	1.46823	4	0.986782	4	0.93765	4	0.968353	4	0.799325	4	0.186991	4	0.196388	4	0.154218	4	248	27.5831	5.2749
P69803	Mannose permease IIC component OS=Escherichia coli O157:H7 GN=manY PE=3 SV=1 - [PTNC_ECO57]	83.82	7.14	1	1	1	1	1.44556	2	0.960585	2	0.655639	2	0.6442	2	0.484317	2	0.0558163	2	0.0761401	2	0.0650135	2	266	27.6177	5.14795
P37774	Uncharacterized amino-acid ABC transporter ATP-binding protein yecC OS=Escherichia coli (strain K12) GN=yecC PE=3 SV=2 - [YECC_ECOLI]	54.0613	14.4	1	4	4	1	1.43617	4	1.16483	4	1.12443	4	1.13781	4	0.821479	4	0.101146	4	0.0965504	4	0.101146	4	250	27.6599	8.93896
B7MNI8	Deoxyribose-phosphate aldolase OS=Escherichia coli O45:K1 (strain S88 / ExPEC) GN=deoC PE=3 SV=1 - [DEOC_ECO45]	391.22	57.92	5	13	13	1	1.39768	16	0.988146	16	0.552607	16	0.53962	16	0.466148	16	0.0594445	16	0.0640703	16	0.0749807	16	259	27.7163	5.73193
A7ZMZ5	tRNA (cmo5U34)-methyltransferase OS=Escherichia coli O139:H28 (strain E24377A / ETEC) GN=cmoA PE=3 SV=1 - [CMOA_ECO24]	22.66	6.48	5	1	1	1	1.34342	1	0.991174	1	0.863793	1	1.02388	1	0.73137	1	0.203024	1	0.161537	1	0.180707	1	247	27.7729	5.77002
P45544	HTH-type transcriptional regulator frlR OS=Escherichia coli (strain K12) GN=frlR PE=1 SV=2 - [FRLR_ECOLI]	21.54	5.35	2	1	2	1	1.85392	1	0.86935	1	0.894256	1	0.713293	1	0.752655	1	0.468616	1	0.468616	1	0.468616	1	243	27.8033	7.32764
P0AC04	UPF0169 lipoprotein yfiO OS=Escherichia coli O157:H7 GN=yfiO PE=3 SV=1 - [YFIO_ECO57]	385.321	56.73	1	14	14	1	1.38125	18	0.968365	18	0.917058	18	0.929703	18	0.803638	18	0.0739359	18	0.0739359	18	0.0908105	18	245	27.8118	6.59521
P0A908	MltA-interacting protein OS=Escherichia coli (strain K12) GN=mipA PE=1 SV=1 - [MIPA_ECOLI]	139.07	20.56	1	4	4	1	1.33531	6	0.953583	6	1.20149	6	1.16457	6	0.814289	6	0.209553	6	0.165147	6	0.229749	6	248	27.8135	5.84619
P37440	Oxidoreductase ucpA OS=Escherichia coli (strain K12) GN=ucpA PE=1 SV=3 - [UCPA_ECOLI]	93.967	24.33	2	6	6	1	1.42953	6	0.945446	6	0.768274	6	0.762137	6	0.807538	6	0.0807486	6	0.0666133	6	0.10299	6	263	27.8324	5.2749
P05707	Sorbitol-6-phosphate 2-dehydrogenase OS=Escherichia coli (strain K12) GN=srlD PE=1 SV=2 - [SRLD_ECOLI]	156.049	26.25	1	6	6	1	1.32264	6	0.85207	6	0.388124	6	0.451079	6	0.402943	6	0.0500109	6	0.0604814	6	0.0461541	6	259	27.8401	6.32861
P0AEK5	Enoyl-[acyl-carrier-protein] reductase [NADH] OS=Escherichia coli O157:H7 GN=fabI PE=3 SV=2 - [FABI_ECO57]	685.279	54.2	1	11	11	1	1.45411	21	1	21	0.894972	21	0.879397	21	0.704677	21	0.15371	21	0.201231	21	0.161012	21	262	27.8461	5.87158
P31808	Uncharacterized oxidoreductase yciK OS=Escherichia coli (strain K12) GN=yciK PE=1 SV=3 - [YCIK_ECOLI]	42.33	4.37	1	1	1	1	1.70991	1	1.13004	1	1.99306	1	2.09058	1	1.67229	1	0.202183	1	0.184291	1	0.260557	1	252	27.915	7.79639
P0A9E7	Fumarate and nitrate reduction regulatory protein OS=Escherichia coli O157:H7 GN=fnr PE=3 SV=1 - [FNR_ECO57]	56.72	16	1	4	4	1	1.35259	4	0.99635	4	0.796164	4	0.804182	4	0.721027	4	0.0988974	4	0.0932215	4	0.0939011	4	250	27.9494	8.08936
P09551	Lysine-arginine-ornithine-binding periplasmic protein OS=Escherichia coli (strain K12) GN=argT PE=1 SV=3 - [ARGT_ECOLI]	323.475	47.69	1	10	11	1	1.44058	13	0.949158	13	1.46386	13	1.4326	13	1.317	13	0.214431	13	0.279835	13	0.265709	13	260	27.9743	5.85889
P76506	Lipoprotein vacJ OS=Escherichia coli (strain K12) GN=vacJ PE=1 SV=1 - [VACJ_ECOLI]	90.3916	11.16	1	3	3	1	1.34557	3	0.994116	3	0.90612	3	0.7734	3	0.676088	3	0.0648406	3	0.0958926	3	0.0834246	3	251	28.0237	5.04639
P0ACL0	Glycerol-3-phosphate regulon repressor OS=Escherichia coli (strain K12) GN=glpR PE=1 SV=1 - [GLPR_ECOLI]	54.6129	7.94	2	2	2	1	1.56297	2	0.984682	2	1.03185	2	1.11029	2	0.792388	2	0.266168	2	0.266168	2	0.289277	2	252	28.0304	6.26514
A7ZU40	Ubiquinone/menaquinone biosynthesis methyltransferase ubiE OS=Escherichia coli O139:H28 (strain E24377A / ETEC) GN=ubiE PE=3 SV=1 - [UBIE_ECO24]	86.2975	20.32	2	5	5	1	1.49223	7	1.01199	7	0.828	7	0.788671	7	0.702651	7	0.0966278	7	0.0811186	7	0.130296	7	251	28.0553	7.98682
A7ZHS1	Acyl-[acyl-carrier-protein]--UDP-N-acetylglucosamine O-acyltransferase OS=Escherichia coli O139:H28 (strain E24377A / ETEC) GN=lpxA PE=3 SV=1 - [LPXA_ECO24]	142.278	21.37	2	4	4	1	1.20755	5	0.943272	5	1	5	1	5	1	5	0.423833	5	0.105309	5	0.519575	5	262	28.0624	7.12256
P0A9L8	Pyrroline-5-carboxylate reductase OS=Escherichia coli (strain K12) GN=proC PE=1 SV=1 - [P5CR_ECOLI]	211.215	23.42	1	7	7	1	1.41944	9	0.970938	9	0.731757	9	0.776048	9	0.637368	9	0.121695	9	0.182929	9	0.141144	9	269	28.1265	5.89697
P0A9N6	Pyruvate formate-lyase 1-activating enzyme OS=Escherichia coli O157:H7 GN=pflA PE=3 SV=2 - [PFLA_ECO57]	115.135	31.3	1	8	8	1	1.43447	8	0.94105	8	1.00003	8	1.03258	8	0.80999	8	0.15813	8	0.178393	8	0.14319	8	246	28.186	6.45557
P45955	Uncharacterized protein ybgF OS=Escherichia coli (strain K12) GN=ybgF PE=4 SV=2 - [YBGF_ECOLI]	299.3	42.97	1	9	9	1	1.37401	11	1.00619	11	1.35079	11	1.33871	11	1.36404	11	0.287787	11	0.419763	11	0.357945	11	263	28.2141	8.646
C4ZRM7	3-methyl-2-oxobutanoate hydroxymethyltransferase OS=Escherichia coli (strain K12 / BW2952) GN=panB PE=3 SV=1 - [PANB_ECOBW]	152.456	23.86	9	5	5	1	1.38046	7	0.956499	7	0.748153	7	0.760368	7	0.69251	7	0.0882207	7	0.0638747	7	0.0638747	7	264	28.2194	5.30029
P0A9G9	Transcriptional regulator modE OS=Escherichia coli O157:H7 GN=modE PE=3 SV=1 - [MODE_ECO57]	43.93	20.99	1	4	4	1	1.65419	4	0.920218	4	1.1338	4	0.994986	4	0.895541	4	0.341284	4	0.372602	4	0.33713	4	262	28.2638	5.43994
A7ZHU8	Hydroxyacylglutathione hydrolase OS=Escherichia coli O139:H28 (strain E24377A / ETEC) GN=gloB PE=3 SV=1 - [GLO2_ECO24]	99.4831	17.53	13	3	4	1	1.34206	4	0.912629	4	1.03037	4	0.961213	4	0.831557	4	0.127165	4	0.0925561	4	0.112331	4	251	28.4023	5.57959
A7ZQ47	tRNA (guanine-N(1)-)-methyltransferase OS=Escherichia coli O139:H28 (strain E24377A / ETEC) GN=trmD PE=3 SV=1 - [TRMD_ECO24]	95.9798	9.02	3	2	2	1	1.424	2	1.05279	2	0.957568	2	0.988857	2	0.913336	2	0.102689	2	0.0912399	2	0.0757316	2	255	28.4045	5.78271
P75736	Esterase ybfF OS=Escherichia coli (strain K12) GN=ybfF PE=1 SV=1 - [YBFF_ECOLI]	38.59	9.45	1	1	1	1	1.36329	1	0.858816	1	0.440845	1	0.542655	1	0.440845	1	0.440845	1	0.440845	1	0.440845	1	254	28.4195	6.34131
A1ACN7	Imidazole glycerol phosphate synthase subunit hisF OS=Escherichia coli O1:K1 / APEC GN=hisF PE=3 SV=1 - [HIS6_ECOK1]	34.6369	15.89	12	4	4	1	1.93115	4	1.18152	4	2.15034	4	2.00602	4	1.65461	4	0.379329	4	0.375885	4	0.384083	4	258	28.4376	5.12256
P0AEU2	Histidine-binding periplasmic protein OS=Escherichia coli O157:H7 GN=hisJ PE=3 SV=1 - [HISJ_ECO57]	143.318	35	1	7	8	1	1.34304	8	1.07506	8	1.31895	8	1.21582	8	1.25988	8	0.283282	8	0.482131	8	0.395046	8	260	28.4656	5.60498
P32144	Uncharacterized HTH-type transcriptional regulator yihW OS=Escherichia coli (strain K12) GN=yihW PE=4 SV=2 - [YIHW_ECOLI]	47.98	4.6	1	1	1	1	1.23922	1	0.935244	1	0.920928	1	0.998649	1	2.03021	1	0.84776	1	0.84776	1	0.84776	1	261	28.4897	5.98584
A7ZJD0	2,3-bisphosphoglycerate-dependent phosphoglycerate mutase OS=Escherichia coli O139:H28 (strain E24377A / ETEC) GN=gpmA PE=3 SV=1 - [GPMA_ECO24]	349.902	56.8	2	14	14	1	1.3596	22	0.958666	22	0.840943	22	0.839153	22	0.726502	22	0.113691	22	0.138283	22	0.126455	22	250	28.5707	6.17627
A7ZL78	Tryptophan synthase alpha chain OS=Escherichia coli O139:H28 (strain E24377A / ETEC) GN=trpA PE=3 SV=1 - [TRPA_ECO24]	68.627	27.99	13	6	6	1	1.33206	6	1.04583	6	1.47222	6	1.50863	6	1.26022	6	0.33724	6	0.5281	6	0.422459	6	268	28.7461	5.47803
B7MAF2	Dihydrodipicolinate reductase OS=Escherichia coli O45:K1 (strain S88 / ExPEC) GN=dapB PE=3 SV=1 - [DAPB_ECO45]	174.007	27.11	5	6	6	1	1.41113	6	1.02125	6	1.04	6	0.984715	6	0.845738	6	0.13012	6	0.122087	6	0.134262	6	273	28.7526	5.75732
P45523	FKBP-type peptidyl-prolyl cis-trans isomerase fkpA OS=Escherichia coli (strain K12) GN=fkpA PE=1 SV=1 - [FKBA_ECOLI]	651.815	56.67	2	16	16	1	1.41234	28	1.04557	28	0.819136	28	0.822522	28	0.843423	28	0.157867	28	0.260326	28	0.216926	28	270	28.8642	8.47021
P27859	Deoxyribonuclease tatD OS=Escherichia coli (strain K12) GN=tatD PE=1 SV=3 - [TATD_ECOLI]	36.56	3.85	1	1	1	1	1.05695	1	0.937261	1	0.937261	1	0.937261	1	0.937261	1	0.937261	1	0.937261	1	0.937261	1	260	28.9555	5.33838
C4ZWT6	Trans-aconitate 2-methyltransferase OS=Escherichia coli (strain K12 / BW2952) GN=tam PE=3 SV=1 - [TAM_ECOBW]	191.945	21.83	14	3	3	1	1.46875	5	1.01821	5	0.762869	5	0.650838	5	0.674117	5	0.245359	5	0.349391	5	0.198173	5	252	28.9875	4.94482
P0AAH2	Phosphate import ATP-binding protein pstB OS=Escherichia coli O157:H7 GN=pstB PE=3 SV=2 - [PSTB_ECO57]	15.45	4.28	19	1	2	1	1.41109	1	0.821705	1	1.19756	1	1.22098	1	0.928039	1	0.102996	1	0.227692	1	0.133991	1	257	29.0088	6.55127
P0AEN0	Cystine-binding periplasmic protein OS=Escherichia coli O6 GN=fliY PE=3 SV=1 - [FLIY_ECOL6]	465.225	63.53	1	16	16	1	1.46378	21	0.924616	21	1.26344	21	1.24492	21	1.01727	21	0.494678	21	0.865401	21	0.718724	21	266	29.0212	6.63916
P63388	Uncharacterized ABC transporter ATP-binding protein yrbF OS=Escherichia coli O157:H7 GN=yrbF PE=3 SV=1 - [YRBF_ECO57]	29.9382	10.41	1	2	2	1	1.66754	2	1.11518	2	1.192	2	1.4334	2	1.14663	2	0.147524	2	0.255374	2	0.229602	2	269	29.0781	6.63916
P0AFK8	Spermidine/putrescine transport system permease protein potC OS=Escherichia coli O157:H7 GN=potC PE=3 SV=1 - [POTC_ECO57]	31.68	6.82	1	2	2	1	1.26143	2	0.930849	2	1.03031	2	1.00429	2	0.672367	2	0.145871	2	0.126022	2	0.172845	2	264	29.0917	9.67139
P0ADG6	Inositol-1-monophosphatase OS=Escherichia coli O157:H7 GN=suhB PE=3 SV=1 - [SUHB_ECO57]	266.766	23.6	1	5	5	1	1.35147	8	0.856629	8	0.7439	8	0.727923	8	0.645617	8	0.089441	8	0.0945334	8	0.0843422	8	267	29.154	6.96143
P31678	Trehalose-phosphate phosphatase OS=Escherichia coli (strain K12) GN=otsB PE=1 SV=2 - [OTSB_ECOLI]	100.69	26.32	1	5	5	1	1.26846	5	0.901512	5	0.796891	5	0.664334	5	0.681961	5	0.138726	5	0.138726	5	0.143018	5	266	29.1569	5.61768
A1A8H2	HTH-type transcriptional repressor allR OS=Escherichia coli O1:K1 / APEC GN=allR PE=3 SV=1 - [ALLR_ECOK1]	50.66	3.32	2	1	1	1	1.42627	1	0.80625	1	1.03307	1	1.00992	1	0.734575	1	0.137178	1	0.0976411	1	0.0805864	1	271	29.2673	6.13818
P0A9D6	Serine acetyltransferase OS=Escherichia coli O157:H7 GN=cysE PE=3 SV=1 - [CYSE_ECO57]	41.9835	12.45	1	2	2	1	1.34891	2	0.928718	2	1.16308	2	0.913952	2	1.06119	2	0.355246	2	0.346522	2	0.42492	2	273	29.298	6.52197
P0AE20	Methionine aminopeptidase OS=Escherichia coli O157:H7 GN=map PE=3 SV=1 - [AMPM_ECO57]	63.8683	18.94	1	5	5	1	1.47093	5	0.97091	5	1.00012	5	1	5	0.752296	5	0.163033	5	0.137252	5	0.21412	5	264	29.3119	5.96045
P0AFP5	Uncharacterized oxidoreductase ybbO OS=Escherichia coli O6 GN=ybbO PE=3 SV=1 - [YBBO_ECOL6]	43.27	8.18	1	1	1	1	1.50277	1	0.846965	1	1.68423	1	1.20296	1	1.01469	1	0.207792	1	0.207792	1	0.207792	1	269	29.3911	8.82178
P04846	Lipoprotein 28 OS=Escherichia coli (strain K12) GN=nlpA PE=1 SV=1 - [NLPA_ECOLI]	70.8011	15.44	2	4	4	1	1.12652	3	0.647973	3	0.90218	3	0.821213	3	0.776907	3	0.159543	3	0.159543	3	0.165065	3	272	29.4055	6.16357
P56262	Putative carboxymethylenebutenolidase OS=Escherichia coli (strain K12) GN=ysgA PE=3 SV=3 - [DLHH_ECOLI]	37.85	2.95	2	1	1	1	1.24522	1	0.958678	1	0.599341	1	0.640232	1	0.607956	1	0.0564894	1	0.129239	1	0.100639	1	271	29.4068	5.96045
P0ACM1	Pyruvate dehydrogenase complex repressor OS=Escherichia coli O157:H7 GN=pdhR PE=3 SV=1 - [PDHR_ECO57]	20.57	3.15	1	1	1	1	1.66827	1	1.10017	1	1.50746	1	1.29099	1	1.46082	1	0.204101	1	0.198765	1	0.248569	1	254	29.4074	6.46826
P28635	D-methionine-binding lipoprotein metQ OS=Escherichia coli (strain K12) GN=metQ PE=1 SV=2 - [METQ_ECOLI]	496.448	39.11	2	9	9	1	1.37839	14	0.986135	14	1	14	1.03864	14	0.918734	14	0.144409	14	0.145099	14	0.151564	14	271	29.4136	5.2876
P0ACK4	Putative aga operon transcriptional repressor OS=Escherichia coli O157:H7 GN=agaR PE=3 SV=1 - [AGAR_ECO57]	36.7503	3.72	1	2	2	1	1.49165	2	0.690223	2	0.803633	2	0.740324	2	1.02057	2	0.297632	2	0.297632	2	0.297632	2	269	29.5541	5.5415
P0AEZ5	Septum site-determining protein minD OS=Escherichia coli O157:H7 GN=minD PE=3 SV=2 - [MIND_ECO57]	364.794	35.19	1	9	9	1	1.41805	10	1.00208	10	1.36372	10	1.33863	10	1.12976	10	0.1624	10	0.25391	10	0.252581	10	270	29.5956	5.37646
P21338	Ribonuclease I OS=Escherichia coli (strain K12) GN=rna PE=1 SV=1 - [RNI_ECOLI]	32.45	5.22	1	2	2	1	1.32156	2	0.966141	2	1.19882	2	1.07222	2	0.788619	2	0.18408	2	0.18408	2	0.18408	2	268	29.5987	8.57275
A7ZSB5	N-acetylmannosamine kinase OS=Escherichia coli O139:H28 (strain E24377A / ETEC) GN=nanK PE=3 SV=1 - [NANK_ECO24]	74.4223	9.62	13	2	2	1	1.67646	2	0.952154	2	0.924312	2	1.16381	2	0.840874	2	0.204898	2	0.171621	2	0.210538	2	291	29.6385	5.87158
P0AD13	Protein yeeZ OS=Escherichia coli O157:H7 GN=yeeZ PE=4 SV=1 - [YEEZ_ECO57]	107.192	21.53	1	6	6	1	1.47354	6	1.01985	6	1.55702	6	1.52313	6	1.4483	6	0.287626	6	0.404449	6	0.331975	6	274	29.6612	5.46533
Q8X8L6	Uncharacterized protein yigL OS=Escherichia coli O157:H7 GN=yigL PE=3 SV=1 - [YIGL_ECO57]	17.21	7.52	1	1	1	1	1.66272	1	1.04367	1	1.12	1	0.881914	1	0.840368	1	0.0646629	1	0.0646629	1	0.116643	1	266	29.6848	5.60498
P34209	Protein ydcF OS=Escherichia coli (strain K12) GN=ydcF PE=1 SV=3 - [YDCF_ECOLI]	56.89	11.65	1	3	3	1	1.35872	3	0.69834	3	1.47631	3	1.66935	3	1.18656	3	0.512014	3	0.512014	3	0.512014	3	266	29.687	5.87158
P28305	Aminodeoxychorismate lyase OS=Escherichia coli (strain K12) GN=pabC PE=1 SV=1 - [PABC_ECOLI]	32.41	6.32	1	1	2	1	1	1	1	1	4.82585	1	3.26758	1	5.47084	1	1	1	1	1	1	1	269	29.6959	6.52197
P0A8Y6	Phosphatase yidA OS=Escherichia coli O6 GN=yidA PE=3 SV=1 - [YIDA_ECOL6]	170.479	26.67	1	6	6	1	1.50917	8	1.03015	8	0.923049	8	0.818002	8	0.817791	8	0.157906	8	0.184374	8	0.17544	8	270	29.7022	5.26221
P39315	Uncharacterized oxidoreductase ytfG OS=Escherichia coli (strain K12) GN=ytfG PE=1 SV=1 - [YTFG_ECOLI]	57.9169	20.63	1	4	4	1	1.73856	4	0.980263	4	1.07363	4	1.03491	4	0.87659	4	0.278933	4	0.545124	4	0.326508	4	286	29.7153	5.57959
P76550	Uncharacterized protein yffS OS=Escherichia coli (strain K12) GN=yffS PE=4 SV=2 - [YFFS_ECOLI]	103.381	14.87	1	4	4	1	1.70773	5	1.16592	5	1.10327	5	1.05074	5	0.952981	5	0.173583	5	0.123146	5	0.134351	5	269	29.7321	5.51611
A7ZJ60	Glucosamine-6-phosphate deaminase OS=Escherichia coli O139:H28 (strain E24377A / ETEC) GN=nagB PE=3 SV=1 - [NAGB_ECO24]	45.4495	11.65	2	4	4	1	1.37185	4	0.900018	4	0.576464	4	0.61194	4	0.472161	4	0.0563109	4	0.102322	4	0.0788992	4	266	29.7551	6.90283
P0AGF1	Succinyl-CoA ligase [ADP-forming] subunit alpha OS=Escherichia coli O157:H7 GN=sucD PE=3 SV=2 - [SUCD_ECO57]	517.687	56.75	4	14	14	1	1.47044	25	0.960206	25	1.56447	25	1.44998	25	1.11651	25	0.185608	25	0.226945	25	0.231976	25	289	29.7585	6.78564
P0AER2	Glycerol uptake facilitator protein OS=Escherichia coli O157:H7 GN=glpF PE=3 SV=1 - [GLPF_ECO57]	27.4	3.2	1	1	1	1	1.46464	1	1.0933	1	1.5462	1	1.28156	1	0.98308	1	0.157872	1	0.157872	1	0.157872	1	281	29.7606	6.65381
P0AFQ9	Uncharacterized deoxyribonuclease ycfH OS=Escherichia coli O157:H7 GN=ycfH PE=3 SV=1 - [YCFH_ECO57]	46.99	7.92	1	2	2	1	1.23238	2	0.700096	2	1.07771	2	1.11951	2	0.695263	2	0.200755	2	0.195634	2	0.184375	2	265	29.7901	5.41455
A7ZSK6	50S ribosomal protein L2 OS=Escherichia coli O139:H28 (strain E24377A / ETEC) GN=rplB PE=3 SV=1 - [RL2_ECO24]	577.101	54.58	1	14	14	1	1.36329	28	0.946151	28	0.888984	28	0.771631	28	0.975675	28	0.0641155	28	0.0497661	28	0.066423	28	273	29.842	10.9312
A7ZHQ6	2,3,4,5-tetrahydropyridine-2,6-dicarboxylate N-succinyltransferase OS=Escherichia coli O139:H28 (strain E24377A / ETEC) GN=dapD PE=3 SV=1 - [DAPD_ECO24]	513.654	45.26	5	13	13	1	1.38915	20	0.91654	20	1.07991	20	1.10907	20	0.837948	20	0.152258	20	0.156822	20	0.171417	20	274	29.8734	5.74463
P76268	Transcriptional regulator kdgR OS=Escherichia coli (strain K12) GN=kdgR PE=1 SV=1 - [KDGR_ECOLI]	217.92	39.16	1	10	10	1	1.4467	11	0.87301	11	1	11	0.93827	11	0.749619	11	0.120896	11	0.147265	11	0.156255	11	263	30.0105	5.57959
A7ZU14	Diaminopimelate epimerase OS=Escherichia coli O139:H28 (strain E24377A / ETEC) GN=dapF PE=3 SV=1 - [DAPF_ECO24]	96.0493	9.49	4	2	2	1	1.56043	2	0.831735	2	1.14421	2	1.20709	2	0.685139	2	0.222843	2	0.222843	2	0.222843	2	274	30.1892	6.27783
A7ZNE5	Protein mtfA OS=Escherichia coli O139:H28 (strain E24377A / ETEC) GN=mtfA PE=3 SV=1 - [MTFA_ECO24]	56.3595	7.55	9	2	2	1	1.48041	2	0.8085	2	1.27951	2	1.11749	2	1.06294	2	0.337865	2	0.253261	2	0.225329	2	265	30.2101	4.67822
A7ZTV0	ATP synthase subunit a OS=Escherichia coli O139:H28 (strain E24377A / ETEC) GN=atpB PE=3 SV=1 - [ATP6_ECO24]	35.79	5.54	2	2	2	1	1.37991	2	0.885288	2	1.13578	2	1.22452	2	0.974009	2	0.0930121	2	0.0553189	2	0.108421	2	271	30.2834	6.88818
A7ZHK9	S-adenosylmethionine decarboxylase proenzyme OS=Escherichia coli O139:H28 (strain E24377A / ETEC) GN=speD PE=3 SV=1 - [SPED_ECO24]	75.7245	20.83	3	4	4	1	1.7153	4	1.08558	4	1.71897	4	1.59824	4	1.15858	4	0.295735	4	0.194999	4	0.257163	4	264	30.3651	5.38916
A7ZHE4	Ribosomal RNA small subunit methyltransferase A OS=Escherichia coli O139:H28 (strain E24377A / ETEC) GN=rsmA PE=3 SV=1 - [RSMA_ECO24]	51.6587	8.79	8	3	3	1	1.47141	3	0.928217	3	0.99883	3	0.8965	3	0.717116	3	0.149889	3	0.0929394	3	0.0804429	3	273	30.4007	8.41162
A7ZHR0	Elongation factor Ts OS=Escherichia coli O139:H28 (strain E24377A / ETEC) GN=tsf PE=3 SV=1 - [EFTS_ECO24]	933.055	73.85	1	21	22	1	1.40361	41	0.969438	41	0.956864	41	0.951117	41	0.941623	41	0.10823	41	0.1342	41	0.157184	41	283	30.4038	5.2876
P0ABQ3	2-hydroxy-3-oxopropionate reductase OS=Escherichia coli O6 GN=garR PE=3 SV=1 - [GARR_ECOL6]	191.167	25.17	1	6	6	1	1.44239	7	1.02791	7	0.974119	7	0.848353	7	0.633955	7	0.139449	7	0.124418	7	0.165919	7	294	30.4078	5.89697
A7ZQT3	Thymidylate synthase OS=Escherichia coli O139:H28 (strain E24377A / ETEC) GN=thyA PE=3 SV=1 - [TYSY_ECO24]	69.2766	18.94	2	5	5	1	1.45593	6	1.0552	6	1.22635	6	1.23696	6	1.01895	6	0.182165	6	0.139542	6	0.171115	6	264	30.4602	6.02393
B7M697	Protein fdhD OS=Escherichia coli O8 (strain IAI1) GN=fdhD PE=3 SV=1 - [FDHD_ECO8A]	30.42	2.17	5	1	1	1	1.33218	1	1.02361	1	0.843144	1	0.811524	1	0.786143	1	0.055158	1	0.0612353	1	0.0736274	1	277	30.5405	6.43018
P0AC14	Dihydropteroate synthase OS=Escherichia coli O6 GN=folP PE=3 SV=1 - [DHPS_ECOL6]	30.85	3.9	1	1	1	1	1.31977	1	0.825627	1	0.916989	1	0.777055	1	0.519197	1	0.094999	1	0.0711034	1	0.107254	1	282	30.5957	6.02393
C4ZZ96	NH(3)-dependent NAD(+) synthetase OS=Escherichia coli (strain K12 / BW2952) GN=nadE PE=3 SV=1 - [NADE_ECOBW]	271.336	55.64	9	11	11	1	1.37329	13	0.936187	13	1.04245	13	1.10329	13	0.973337	13	0.156083	13	0.081123	13	0.119246	13	275	30.6178	5.59229
P25906	Putative oxidoreductase ydbC OS=Escherichia coli (strain K12) GN=ydbC PE=1 SV=1 - [YDBC_ECOLI]	111.074	13.99	1	3	3	1	1.45602	4	0.847976	4	1.0665	4	1.02491	4	0.752515	4	0.357964	4	0.643476	4	0.637327	4	286	30.6868	5.5542
P31142	3-mercaptopyruvate sulfurtransferase OS=Escherichia coli (strain K12) GN=sseA PE=1 SV=3 - [THTM_ECOLI]	168.024	27.76	2	6	6	1	1.52054	6	0.984049	6	1.075	6	0.973691	6	0.929224	6	0.276297	6	0.312135	6	0.323698	6	281	30.7926	4.69092
A7ZKY9	2-dehydro-3-deoxyphosphooctonate aldolase OS=Escherichia coli O139:H28 (strain E24377A / ETEC) GN=kdsA PE=3 SV=1 - [KDSA_ECO24]	252.005	44.01	4	13	13	1	1.45684	13	0.901011	13	0.954267	13	0.979775	13	0.784787	13	0.0942595	13	0.0875632	13	0.0969276	13	284	30.8129	6.80029
A7ZPL9	Pyridoxine kinase OS=Escherichia coli O139:H28 (strain E24377A / ETEC) GN=pdxK PE=3 SV=1 - [PDXK_ECO24]	26.77	2.12	8	1	1	1	1.42396	1	0.74403	1	0.84448	1	0.933775	1	0.710305	1	0.0738792	1	0.153028	1	0.0959584	1	283	30.8412	5.33838
P0C0S2	Small-conductance mechanosensitive channel OS=Escherichia coli O157:H7 GN=mscS PE=3 SV=1 - [MSCS_ECO57]	170.461	27.27	1	6	6	1	1.46281	7	0.970682	7	0.991712	7	0.987483	7	0.84512	7	0.0882959	7	0.0882959	7	0.0882959	7	286	30.8767	8.33838
B1LN92	D-tagatose-1,6-bisphosphate aldolase subunit gatY OS=Escherichia coli (strain SMS-3-5 / SECEC) GN=gatY PE=3 SV=1 - [GATY_ECOSM]	422.188	47.89	13	15	17	1	1.44655	24	1.01393	24	1.32938	24	1.40802	24	1.22028	24	0.22559	24	0.292593	24	0.268519	24	284	30.8895	6.34131
P02925	D-ribose-binding periplasmic protein OS=Escherichia coli (strain K12) GN=rbsB PE=1 SV=1 - [RBSB_ECOLI]	1634.31	77.03	1	21	21	1	1.40507	58	1.03687	58	1.11629	58	1.13019	58	1.15553	58	0.15525	58	0.217205	58	0.221428	58	296	30.9314	7.47412
P00551	Aminoglycoside 3'-phosphotransferase OS=Escherichia coli GN=aphA1 PE=3 SV=2 - [KKA1_ECOLX]	449.082	43.91	1	10	10	1	1.77507	15	1.22606	15	23.9063	15	28.4457	15	23.8055	15	4.23561	15	5.71405	15	6.80354	15	271	30.9414	5.38916
P09030	Exodeoxyribonuclease III OS=Escherichia coli (strain K12) GN=xthA PE=1 SV=4 - [EX3_ECOLI]	61.7686	9.33	1	3	3	1	1.55609	3	1.08928	3	1.24926	3	1.23657	3	0.983345	3	0.18899	3	0.18899	3	0.18899	3	268	30.9495	6.18896
P0AC25	Probable formate transporter 1 OS=Escherichia coli O157:H7 GN=focA PE=1 SV=1 - [FOCA_ECO57]	47.7504	8.42	1	2	2	1	1.26269	2	0.769466	2	0.691951	2	0.661645	2	0.572803	2	0.07326	2	0.07326	2	0.07326	2	285	30.97	6.93213
Q8X840	Protein frlC OS=Escherichia coli O157:H7 GN=frlC PE=3 SV=1 - [FRLC_ECO57]	0	3.64	1	1	2	1	1.34636	1	1.0275	1	0.624139	1	0.558285	1	0.590007	1	0.0814677	1	0.119731	1	0.194019	1	275	30.9782	5.10986
A7ZIT8	Bifunctional protein folD OS=Escherichia coli O139:H28 (strain E24377A / ETEC) GN=folD PE=3 SV=1 - [FOLD_ECO24]	85.9445	15.97	4	4	4	1	1.34575	4	0.911231	4	0.849398	4	0.948068	4	0.928435	4	0.0936229	4	0.0693851	4	0.0640646	4	288	30.9943	6.0874
Q46857	2,5-diketo-D-gluconic acid reductase A OS=Escherichia coli (strain K12) GN=dkgA PE=1 SV=3 - [DKGA_ECOLI]	243.507	58.91	2	17	17	1	1.39812	17	0.918724	17	0.617067	17	0.601516	17	0.464004	17	0.0727894	17	0.0632771	17	0.0760984	17	275	31.0902	6.45557
A7ZPM8	N-acetylmuramic acid 6-phosphate etherase OS=Escherichia coli O139:H28 (strain E24377A / ETEC) GN=murQ PE=2 SV=1 - [MURQ_ECO24]	111.505	7.72	6	2	2	1	1.21417	2	0.90235	2	0.730908	2	0.770304	2	0.69509	2	0.229424	2	0.251147	2	0.309107	2	298	31.1932	5.94775
B7L8Y4	Chaperone protein hchA OS=Escherichia coli (strain 55989 / EAEC) GN=hchA PE=2 SV=1 - [HCHA_ECO55]	292.093	48.76	8	10	10	1	1.47108	11	1.0074	11	0.524825	11	0.472424	11	0.388781	11	0.086695	11	0.086695	11	0.086695	11	283	31.2006	6.02393
A7ZHE2	Bis(5'-nucleosyl)-tetraphosphatase, symmetrical OS=Escherichia coli O139:H28 (strain E24377A / ETEC) GN=apaH PE=3 SV=1 - [APAH_ECO24]	25.13	3.21	7	1	1	1	1.63718	1	0.804865	1	1.14614	1	0.905238	1	1.04502	1	0.093736	1	0.0924281	1	0.156642	1	280	31.2627	5.38916
A7ZPS4	Dihydrodipicolinate synthase OS=Escherichia coli O139:H28 (strain E24377A / ETEC) GN=dapA PE=3 SV=1 - [DAPA_ECO24]	228.625	30.82	2	6	7	1	1.25882	7	0.994284	7	1.08315	7	1.0183	7	0.827001	7	0.131702	7	0.136914	7	0.143312	7	292	31.2641	6.44287
P69807	Mannose permease IID component OS=Escherichia coli O157:H7 GN=manZ PE=3 SV=1 - [PTND_ECO57]	192.762	23.43	1	9	9	1	1.35064	11	0.864636	11	0.609918	11	0.572085	11	0.46808	11	0.0441719	11	0.0441719	11	0.0441719	11	286	31.2826	9.05615
P77150	Pyridoxamine kinase OS=Escherichia coli (strain K12) GN=pdxY PE=1 SV=3 - [PDXY_ECOLI]	21.51	2.44	4	1	1	1	1.43481	1	0.969756	1	1.06243	1	1.04249	1	0.722871	1	0.207258	1	0.209189	1	0.129068	1	287	31.3021	6.52197
P67088	UPF0011 protein yraL OS=Escherichia coli O157:H7 GN=yraL PE=3 SV=1 - [YRAL_ECO57]	124.979	13.64	1	2	2	1	1.09391	2	1.00064	2	0.876633	2	0.776904	2	0.668105	2	0.514756	2	0.446427	2	0.452215	2	286	31.3286	6.23975
P64431	Uncharacterized protein ypfJ OS=Escherichia coli O157:H7 GN=ypfJ PE=4 SV=1 - [YPFJ_ECO57]	128.728	8.36	1	2	2	1	1.43408	2	1.05669	2	0.679554	2	0.792647	2	0.79089	2	0.376028	2	0.376028	2	0.376028	2	287	31.4403	5.89697
P0A6C2	Endonuclease 4 OS=Escherichia coli O157:H7 GN=nfo PE=3 SV=1 - [END4_ECO57]	47.67	6.32	5	2	2	1	1.53771	2	1.13485	2	0.576655	2	0.405362	2	0.350228	2	0.21128	2	0.22644	2	0.190065	2	285	31.4597	5.73193
P0AG85	Uncharacterized oxidoreductase yghA OS=Escherichia coli O157:H7 GN=yghA PE=3 SV=1 - [YGHA_ECO57]	165.213	36.05	1	9	9	1	1.48775	9	0.965679	9	0.458937	9	0.483563	9	0.364369	9	0.0793174	9	0.0579452	9	0.0727624	9	294	31.4683	6.80029
P0AAN4	Hydrogenase isoenzymes nickel incorporation protein hypB OS=Escherichia coli O6 GN=hypB PE=3 SV=1 - [HYPB_ECOL6]	153.136	12.07	1	2	2	1	1.29548	2	0.922436	2	0.464022	2	0.475356	2	0.488748	2	0.190626	2	0.190626	2	0.190626	2	290	31.5448	5.65576
B1IYC6	Cytidine deaminase OS=Escherichia coli (strain ATCC 8739 / DSM 1576 / Crooks) GN=cdd PE=3 SV=1 - [CDD_ECOLC]	140.534	18.03	6	5	5	1	1.39247	6	0.925754	6	0.592372	6	0.554131	6	0.456807	6	0.103414	6	0.128503	6	0.096819	6	294	31.5499	5.73193
B7UMJ8	ATP synthase gamma chain OS=Escherichia coli O127:H6 (strain E2348/69 / EPEC) GN=atpG PE=3 SV=1 - [ATPG_ECO27]	387.843	64.46	2	19	19	1	1.41001	23	0.96428	23	1	23	0.924372	23	0.902547	23	0.124165	23	0.128443	23	0.134145	23	287	31.5573	8.76318
A7ZHM3	Pantothenate synthetase OS=Escherichia coli O139:H28 (strain E24377A / ETEC) GN=panC PE=3 SV=1 - [PANC_ECO24]	243.479	38.16	10	12	12	1	1.45614	14	0.988944	14	0.9982	14	1.06408	14	0.942948	14	0.115844	14	0.14373	14	0.129592	14	283	31.5777	6.27783
P0ABU1	Naphthoate synthase OS=Escherichia coli O6 GN=menB PE=3 SV=1 - [MENB_ECOL6]	125.922	30.53	1	8	8	1	1.40943	9	1	9	0.832855	9	0.859551	9	0.749197	9	0.0997646	9	0.0980435	9	0.0997436	9	285	31.6125	6.41748
P77395	Uncharacterized protein ybbN OS=Escherichia coli (strain K12) GN=ybbN PE=1 SV=2 - [YBBN_ECOLI]	238.561	40.85	1	7	7	1	1.33167	9	1	9	1.07383	9	1.00559	9	1.09447	9	0.708559	9	1	9	0.918426	9	284	31.7713	4.58936
A7ZSF3	Ribosomal protein L11 methyltransferase OS=Escherichia coli O139:H28 (strain E24377A / ETEC) GN=prmA PE=3 SV=1 - [PRMA_ECO24]	35.7913	9.9	6	3	3	1	1.58042	3	1.06064	3	0.792839	3	0.862493	3	0.798534	3	0.267779	3	0.267779	3	0.294782	3	293	31.8569	4.4751
B1XEA5	Uncharacterized aldolase lsrF OS=Escherichia coli (strain K12 / DH10B) GN=lsrF PE=3 SV=1 - [LSRF_ECODH]	205.712	24.4	4	7	7	1	1.4226	10	0.962681	10	1.03203	10	0.915891	10	0.729928	10	0.222363	10	0.400563	10	0.308516	10	291	31.8721	6.53662
P37051	Formyltetrahydrofolate deformylase OS=Escherichia coli (strain K12) GN=purU PE=1 SV=1 - [PURU_ECOLI]	174.41	26.79	2	7	7	1	1.42903	8	0.906061	8	1.36369	8	1.34078	8	0.935852	8	0.184893	8	0.156064	8	0.156064	8	280	31.9145	7.00537
P03841	Maltose operon periplasmic protein OS=Escherichia coli (strain K12) GN=malM PE=4 SV=1 - [MALM_ECOLI]	135.387	21.24	1	6	6	1	1.33419	7	0.984724	7	0.516295	7	0.473208	7	0.440625	7	0.0453556	7	0.0617659	7	0.062862	7	306	31.9237	8.01611
A7ZMV2	Probable protease htpX OS=Escherichia coli O139:H28 (strain E24377A / ETEC) GN=htpX PE=3 SV=1 - [HTPX_ECO24]	52.67	11.95	3	2	2	1	1.49649	2	0.927388	2	0.713776	2	0.576697	2	0.570502	2	0.0723613	2	0.0848076	2	0.085937	2	293	31.9366	7.13721
P0AGG3	Acyl-CoA thioesterase 2 OS=Escherichia coli O157:H7 GN=tesB PE=3 SV=2 - [TESB_ECO57]	92.0883	16.78	1	5	5	1	1.43318	5	0.784201	5	1.17507	5	1.0979	5	0.851332	5	0.294909	5	0.221223	5	0.214646	5	286	31.9464	6.66846
P0AEE9	DNA adenine methylase OS=Escherichia coli O157:H7 GN=dam PE=3 SV=1 - [DMA_ECO57]	33.05	3.24	1	1	1	1	1.49702	1	1	1	2.05402	1	1.12115	1	1.34133	1	1	1	1	1	1	1	278	32.0792	8.60205
P0AE14	Protein ampE OS=Escherichia coli (strain K12) GN=ampE PE=1 SV=1 - [AMPE_ECOLI]	54.637	12.32	1	3	3	1	1.76092	3	0.7309	3	1.30414	3	1.23576	3	0.914014	3	0.299366	3	0.299366	3	0.299366	3	284	32.1013	9.70068
P22939	Geranyltranstransferase OS=Escherichia coli (strain K12) GN=ispA PE=1 SV=1 - [ISPA_ECOLI]	51.6415	5.69	1	2	2	1	1.29061	2	0.835065	2	0.50974	2	0.580719	2	0.60259	2	0.12507	2	0.12507	2	0.12507	2	299	32.1395	5.5415
P0AAJ3	Formate dehydrogenase, nitrate-inducible, iron-sulfur subunit OS=Escherichia coli (strain K12) GN=fdnH PE=1 SV=1 - [FDNH_ECOLI]	59.3234	7.82	1	1	2	1	1.26506	1	1.01949	1	0.772018	1	0.862282	1	0.828331	1	0.32662	1	0.32662	1	0.32662	1	294	32.2176	5.89697
P0A9J7	Ribokinase OS=Escherichia coli O157:H7 GN=rbsK PE=3 SV=1 - [RBSK_ECO57]	442.646	43.04	1	13	13	1	1.42565	16	0.990638	16	1.0003	16	0.99236	16	0.909265	16	0.128942	16	0.134057	16	0.167148	16	309	32.2709	5.08447
A7ZHL0	Spermidine synthase OS=Escherichia coli O139:H28 (strain E24377A / ETEC) GN=speE PE=3 SV=1 - [SPEE_ECO24]	41.3581	5.9	4	2	2	1	1.30496	2	0.768335	2	0.987916	2	0.98869	2	0.75523	2	0.235466	2	0.218055	2	0.231836	2	288	32.3007	5.65576
A7ZSD0	Malate dehydrogenase OS=Escherichia coli O139:H28 (strain E24377A / ETEC) GN=mdh PE=3 SV=1 - [MDH_ECO24]	1221.37	58.97	7	15	15	1	1.36808	37	0.981061	37	1.06461	37	1	37	0.919204	37	0.382991	37	0.730782	37	0.600287	37	312	32.3172	5.77002
P0ACS8	HTH-type transcriptional regulator rpiR OS=Escherichia coli O6 GN=rpiR PE=3 SV=1 - [RPIR_ECOL6]	32.95	7.09	1	1	2	1	1.19588	1	0.912745	1	0.817514	1	0.72552	1	0.484248	1	0.139431	1	0.139431	1	0.139431	1	296	32.3416	6.53662
Q46845	Uncharacterized GST-like protein yghU OS=Escherichia coli (strain K12) GN=yghU PE=1 SV=2 - [YGHU_ECOLI]	34.77	6.25	1	2	2	1	1.42801	2	1.12134	2	0.740422	2	0.723803	2	0.600811	2	0.0770963	2	0.0533206	2	0.0557331	2	288	32.3714	6.69775
P0AAJ0	Malonyl CoA-acyl carrier protein transacylase OS=Escherichia coli O6 GN=fabD PE=3 SV=2 - [FABD_ECOL6]	400.911	53.4	2	12	12	1	1.44469	20	0.922322	20	1.22147	20	1.23213	20	1.02752	20	0.178279	20	0.240148	20	0.238529	20	309	32.3964	5.03369
P06999	6-phosphofructokinase isozyme 2 OS=Escherichia coli (strain K12) GN=pfkB PE=1 SV=2 - [K6PF2_ECOLI]	594.097	47.9	1	12	12	1	1.35833	18	0.948003	18	0.620254	18	0.671827	18	0.609287	18	0.108709	18	0.145015	18	0.122719	18	309	32.4359	5.36377
A1AGA6	UPF0042 nucleotide-binding protein yhbJ OS=Escherichia coli O1:K1 / APEC GN=yhbJ PE=3 SV=1 - [YHBJ_ECOK1]	27.8	11.97	2	2	3	1	1.44036	2	0.940358	2	1.01503	2	1.13296	2	0.765206	2	0.0830367	2	0.203185	2	0.243355	2	284	32.4398	7.23975
P58065	Uncharacterized protein yniA OS=Escherichia coli O157:H7 GN=yniA PE=3 SV=1 - [YNIA_ECO57]	78.8034	14.34	2	3	3	1	1.45042	4	1.02006	4	1.73419	4	1.66019	4	1.31787	4	0.439265	4	0.35189	4	0.38901	4	286	32.4542	5.14795
P32684	Ribosomal large subunit pseudouridine synthase F OS=Escherichia coli (strain K12) GN=rluF PE=1 SV=1 - [RLUF_ECOLI]	41.07	3.45	3	1	1	1	1.75811	1	1.20673	1	1.05073	1	0.720478	1	1.22893	1	0.402672	1	0.402672	1	0.402672	1	290	32.4564	9.67139
P23917	Fructokinase OS=Escherichia coli (strain K12) GN=mak PE=1 SV=2 - [MAK_ECOLI]	155.455	15.56	1	4	4	1	1.35021	6	0.853616	6	0.871584	6	0.738099	6	0.627354	6	0.10823	6	0.105215	6	0.11307	6	302	32.4793	5.69385
A7ZQN7	NADPH-dependent 7-cyano-7-deazaguanine reductase OS=Escherichia coli O139:H28 (strain E24377A / ETEC) GN=queF PE=3 SV=1 - [QUEF_ECO24]	46.37	3.19	9	1	1	1	1.96506	1	0.978113	1	0.798927	1	0.929648	1	0.728449	1	0.85905	1	0.85183	1	0.58836	1	282	32.5373	6.12549
B7NE05	33 kDa chaperonin OS=Escherichia coli O17:K52:H18 (strain UMN026 / ExPEC) GN=hslO PE=3 SV=1 - [HSLO_ECOLU]	118.259	20.55	3	5	5	1	1.45384	6	0.95252	6	1.20602	6	1.21595	6	1.21828	6	0.139131	6	0.154495	6	0.144776	6	292	32.5439	4.48779
A7ZHB9	Non-specific ribonucleoside hydrolase rihC OS=Escherichia coli O139:H28 (strain E24377A / ETEC) GN=rihC PE=3 SV=1 - [RIHC_ECO24]	98.2687	10.53	12	2	2	1	1.30682	3	0.989531	3	1	3	1	3	1	3	0.139586	3	0.218231	3	0.139586	3	304	32.5668	5.45264
A7ZSB8	N-acetylneuraminate lyase OS=Escherichia coli O139:H28 (strain E24377A / ETEC) GN=nanA PE=3 SV=1 - [NANA_ECO24]	166.002	40.4	4	11	11	1	1.40978	11	0.91887	11	0.688488	11	0.748049	11	0.649579	11	0.169067	11	0.28109	11	0.20183	11	297	32.5728	5.89697
Q8X4Q8	Ribosomal large subunit pseudouridine synthase B OS=Escherichia coli O157:H7 GN=rluB PE=3 SV=1 - [RLUB_ECO57]	63.5007	17.59	3	6	7	1	1.39913	6	0.93964	6	0.915868	6	0.890024	6	0.806204	6	0.107228	6	0.11622	6	0.102161	6	290	32.5774	10.0229
P33362	Putative osmoprotectant uptake system substrate-binding protein osmF OS=Escherichia coli (strain K12) GN=osmF PE=2 SV=1 - [OSMF_ECOLI]	160.162	24.26	1	7	7	1	1.38987	9	1.00583	9	0.759847	9	0.788129	9	0.642308	9	0.165326	9	0.213669	9	0.181826	9	305	32.5891	6.1001
P16703	Cysteine synthase B OS=Escherichia coli (strain K12) GN=cysM PE=1 SV=1 - [CYSM_ECOLI]	68.32	3.63	1	1	1	1	1.62455	1	1.28978	1	1.88929	1	1.50821	1	0.996892	1	1.27808	1	1.0082	1	1.17103	1	303	32.6435	5.5542
P39173	Putative glucose-6-phosphate 1-epimerase OS=Escherichia coli (strain K12) GN=yeaD PE=1 SV=2 - [YEAD_ECOLI]	304.715	37.76	1	8	8	1	1.38519	10	0.957656	10	0.689398	10	0.76109	10	0.628115	10	0.178851	10	0.131297	10	0.157603	10	294	32.6457	6.34131
P37744	Glucose-1-phosphate thymidylyltransferase 1 OS=Escherichia coli (strain K12) GN=rmlA1 PE=1 SV=2 - [RMLA1_ECOLI]	152.224	24.23	3	7	7	1	1.43623	7	0.963225	7	0.921134	7	0.986661	7	0.761578	7	0.0961619	7	0.0867092	7	0.120521	7	293	32.6727	5.5542
P37760	dTDP-4-dehydrorhamnose reductase OS=Escherichia coli (strain K12) GN=rfbD PE=3 SV=2 - [RFBD_ECOLI]	115.149	20.4	2	5	5	1	1.45226	5	1.04145	5	0.991137	5	1.00257	5	0.789719	5	0.116697	5	0.101498	5	0.0904151	5	299	32.6737	5.8208
P30011	Nicotinate-nucleotide pyrophosphorylase [carboxylating] OS=Escherichia coli (strain K12) GN=nadC PE=1 SV=7 - [NADC_ECOLI]	81.4072	11.78	1	2	3	1	1.33264	2	0.973663	2	1.12723	2	0.955557	2	0.642468	2	0.271378	2	0.32816	2	0.363079	2	297	32.742	5.19873
P0AAB7	UTP--glucose-1-phosphate uridylyltransferase OS=Escherichia coli O157:H7 GN=galF PE=3 SV=1 - [GALF_ECO57]	212.338	42.42	1	9	9	1	1.55556	10	1.10287	10	0.923117	10	0.915945	10	0.797467	10	0.0886243	10	0.0893104	10	0.100923	10	297	32.8081	5.99854
P07862	D-alanine--D-alanine ligase B OS=Escherichia coli (strain K12) GN=ddlB PE=1 SV=3 - [DDLB_ECOLI]	113.021	12.42	3	3	4	1	1.13591	3	0.819367	3	0.88947	3	0.971508	3	0.871882	3	0.188826	3	0.185767	3	0.278166	3	306	32.8188	4.84326
B7MQK2	Glutaminase OS=Escherichia coli O81 (strain ED1a) GN=glsA PE=3 SV=1 - [GLSA_ECO81]	82.3736	15.81	4	5	5	1	1.38509	5	1.03563	5	0.312761	5	0.24761	5	0.186034	5	0.0664656	5	0.0664656	5	0.0664656	5	310	32.8676	5.04639
P33025	Pseudouridine-5'-phosphate glycosidase OS=Escherichia coli (strain K12) GN=psuG PE=1 SV=1 - [PSUG_ECOLI]	20.66	7.69	1	2	2	1	1.64635	2	0.786396	2	0.992306	2	0.929548	2	0.628904	2	0.411161	2	0.386565	2	0.473455	2	312	32.8894	5.50342
P0AEP5	UTP--glucose-1-phosphate uridylyltransferase OS=Escherichia coli O157:H7 GN=galU PE=3 SV=2 - [GALU_ECO57]	198.68	30.13	1	8	8	1	1.39054	10	0.886107	10	1.03502	10	0.961064	10	0.761538	10	0.0865977	10	0.149921	10	0.14462	10	302	32.921	5.23682
P76536	Uncharacterized protein yfeX OS=Escherichia coli (strain K12) GN=yfeX PE=3 SV=2 - [YFEX_ECOLI]	104.149	23.75	1	5	5	1	1.34757	5	0.810825	5	1.01323	5	0.886063	5	0.709176	5	0.145871	5	0.220574	5	0.162411	5	299	33.0315	5.5415
P0AAJ6	Formate dehydrogenase-O iron-sulfur subunit OS=Escherichia coli O6 GN=fdoH PE=3 SV=1 - [FDOH_ECOL6]	93.6376	21	1	6	7	1	1.52157	6	1.00072	6	1.33227	6	1.41165	6	1.14372	6	0.194698	6	0.153881	6	0.189073	6	300	33.0789	5.32568
P0ACI1	Right origin-binding protein OS=Escherichia coli O157:H7 GN=rob PE=3 SV=1 - [ROB_ECO57]	47.0591	15.22	1	5	5	1	1.47754	5	0.975302	5	0.84118	5	0.709523	5	0.764988	5	0.0658468	5	0.0798752	5	0.0744018	5	289	33.1239	7.1665
P23839	UPF0701 protein yicC OS=Escherichia coli (strain K12) GN=yicC PE=1 SV=2 - [YICC_ECOLI]	210.045	25.44	1	8	8	1	1.34446	8	0.802382	8	0.815794	8	0.795188	8	0.765429	8	0.185029	8	0.194824	8	0.176082	8	287	33.1543	5.12256
P67661	Uncharacterized HTH-type transcriptional regulator yhaJ OS=Escherichia coli O157:H7 GN=yhaJ PE=4 SV=1 - [YHAJ_ECO57]	34.42	4.03	1	1	1	1	1.88964	1	0.989124	1	1.7067	1	1.11038	1	1.20302	1	0.12197	1	0.644007	1	0.498323	1	298	33.2355	6.44287
P0AE80	Magnesium and cobalt efflux protein corC OS=Escherichia coli O157:H7 GN=corC PE=3 SV=1 - [CORC_ECO57]	48.1437	10.96	1	4	4	1	1.48951	4	0.959938	4	0.666718	4	0.689523	4	0.571389	4	0.0720409	4	0.0600342	4	0.0657766	4	292	33.2775	4.70361
P75682	Uncharacterized protein yagE OS=Escherichia coli (strain K12) GN=yagE PE=1 SV=1 - [YAGE_ECOLI]	401.813	29.13	1	10	10	1	1.45518	14	0.979471	14	1	14	1	14	0.720875	14	0.256228	14	0.325119	14	0.280052	14	309	33.2954	6.27783
A7ZPD1	Acetyl-coenzyme A carboxylase carboxyl transferase subunit beta OS=Escherichia coli O139:H28 (strain E24377A / ETEC) GN=accD PE=3 SV=1 - [ACCD_ECO24]	190.268	52.96	3	16	16	1	1.38602	17	1.00221	17	1.11835	17	1.17232	17	1.01752	17	0.15638	17	0.183629	17	0.166446	17	304	33.3001	7.6792
P0AAY0	Uncharacterized protein ybiS OS=Escherichia coli O157:H7 GN=ybiS PE=3 SV=1 - [YBIS_ECO57]	175.461	35.95	1	8	8	1	1.50858	10	1.01969	10	1.09056	10	1.13718	10	0.970328	10	0.258165	10	0.181741	10	0.174506	10	306	33.3042	6.40479
P56580	Glucitol/sorbitol-specific phosphotransferase enzyme IIB component OS=Escherichia coli (strain K12) GN=srlE PE=1 SV=1 - [PTHB_ECOLI]	69.2224	12.54	1	4	4	1	1.39811	4	0.876177	4	0.525322	4	0.480102	4	0.442794	4	0.0475761	4	0.0494027	4	0.0446747	4	319	33.3108	7.00537
A7ZNJ1	ATP phosphoribosyltransferase OS=Escherichia coli O139:H28 (strain E24377A / ETEC) GN=hisG PE=3 SV=1 - [HIS1_ECO24]	59.6884	15.38	6	5	6	1	1.43358	5	0.910091	5	1.72904	5	1.84581	5	1.29297	5	0.204031	5	0.223376	5	0.190625	5	299	33.3454	5.63037
P0A9E1	Arabinose operon regulatory protein OS=Escherichia coli O157:H7 GN=araC PE=3 SV=1 - [ARAC_ECO57]	102.991	19.18	1	7	7	1	2.15109	7	1	7	21.0231	7	20.346	7	14.5021	7	1.67663	7	1.67747	7	2.09932	7	292	33.3628	6.94678
P37595	Isoaspartyl peptidase OS=Escherichia coli (strain K12) GN=iaaA PE=1 SV=2 - [IAAA_ECOLI]	28.78	2.8	1	1	1	1	1.39831	1	0.910525	1	1.06415	1	1.2324	1	1.10949	1	0.0829549	1	0.0734767	1	0.0865699	1	321	33.3727	4.91943
P37902	Glutamate/aspartate periplasmic-binding protein OS=Escherichia coli (strain K12) GN=gltI PE=1 SV=2 - [GLTI_ECOLI]	1114.98	70.53	1	20	20	1	1.42661	44	1.01855	44	1.48544	44	1.46027	44	1.37538	44	0.290589	44	0.574381	44	0.385766	44	302	33.3992	8.52881
P0AGI3	Ribose transport system permease protein rbsC OS=Escherichia coli O157:H7 GN=rbsC PE=3 SV=1 - [RBSC_ECO57]	92.0614	9.03	1	3	3	1	1.4107	4	1.12262	4	0.912931	4	1.00016	4	0.762848	4	0.0539907	4	0.0542205	4	0.0636389	4	321	33.4304	9.80322
A7ZR24	Chromosome initiation inhibitor OS=Escherichia coli O139:H28 (strain E24377A / ETEC) GN=iciA PE=3 SV=1 - [ICIA_ECO24]	45.13	3.7	2	1	1	1	1.4728	1	0.834571	1	0.9221	1	1.08882	1	0.674576	1	0.256954	1	0.256954	1	0.256954	1	297	33.4505	6.87354
A7ZKJ4	3-oxoacyl-[acyl-carrier-protein] synthase 3 OS=Escherichia coli O139:H28 (strain E24377A / ETEC) GN=fabH PE=3 SV=1 - [FABH_ECO24]	225.507	31.55	2	9	9	1	1.33801	10	0.972409	10	1.23769	10	1.21851	10	1.05402	10	0.376696	10	0.548443	10	0.486111	10	317	33.494	5.24951
A7ZR59	Agmatinase OS=Escherichia coli O139:H28 (strain E24377A / ETEC) GN=speB PE=3 SV=1 - [SPEB_ECO24]	109.433	15.69	5	4	4	1	1.53159	4	1.01173	4	1.37845	4	1.6357	4	1.19614	4	0.338519	4	0.28089	4	0.247713	4	306	33.5356	5.38916
P0A928	Nucleoside-specific channel-forming protein tsx OS=Escherichia coli O157:H7 GN=tsx PE=3 SV=1 - [TSX_ECO57]	239.795	20.75	1	5	5	1	1.41289	8	0.916293	8	0.694821	8	0.641919	8	0.468716	8	0.133534	8	0.120233	8	0.152069	8	294	33.5679	5.32568
P76187	Oxidoreductase ydhF OS=Escherichia coli (strain K12) GN=ydhF PE=1 SV=2 - [YDHF_ECOLI]	57.94	9.06	1	3	3	1	1.40516	3	0.934063	3	0.877693	3	0.698338	3	0.595712	3	0.100303	3	0.0861843	3	0.0876023	3	298	33.6543	6.17627
P0AA55	Protein qmcA OS=Escherichia coli O157:H7 GN=qmcA PE=3 SV=1 - [QMCA_ECO57]	26.7	8.52	1	2	3	1	1.4659	2	0.886133	2	1.00184	2	0.882845	2	0.720757	2	0.250354	2	0.250354	2	0.261292	2	305	33.7217	5.64307
P0AEX1	1-phosphofructokinase OS=Escherichia coli O157:H7 GN=fruK PE=3 SV=1 - [K1PF_ECO57]	534.279	52.24	1	14	14	1	1.32858	19	0.939193	19	1.33242	19	1.26792	19	1.07184	19	0.602985	19	0.746145	19	0.607431	19	312	33.7344	5.5415
P30864	Uncharacterized HTH-type transcriptional regulator yafC OS=Escherichia coli (strain K12) GN=yafC PE=1 SV=1 - [YAFC_ECOLI]	27.88	3.29	1	1	1	1	1	1	1	1	1	1	1	1	1	1	1	1	1	1	1	1	304	33.7546	7.40088
A7ZQ10	GTP-binding protein era homolog OS=Escherichia coli O139:H28 (strain E24377A / ETEC) GN=era PE=3 SV=1 - [ERA_ECO24]	59.2779	18.27	3	7	7	1	1.56357	8	0.989947	8	1.41356	8	1.39817	8	1.18605	8	0.293555	8	0.342935	8	0.318459	8	301	33.7748	7.25439
A7ZJ42	Pyrimidine-specific ribonucleoside hydrolase rihA OS=Escherichia coli O139:H28 (strain E24377A / ETEC) GN=rihA PE=3 SV=1 - [RIHA_ECO24]	198.236	20.58	12	6	6	1	1.3426	9	1.04664	9	0.817433	9	0.847553	9	0.713672	9	0.109877	9	0.127595	9	0.0842342	9	311	33.7854	4.97021
A7ZLX0	Transcriptional regulator lsrR OS=Escherichia coli O139:H28 (strain E24377A / ETEC) GN=lsrR PE=3 SV=1 - [LSRR_ECO24]	26.61	2.84	4	1	1	1	2.15464	1	1.15587	1	1.72993	1	1.54539	1	0.954398	1	0.466477	1	0.466477	1	0.466477	1	317	33.7926	6.40479
B7L959	Porphobilinogen deaminase OS=Escherichia coli (strain 55989 / EAEC) GN=hemC PE=3 SV=1 - [HEM3_ECO55]	149.906	29.39	6	6	6	1	1.31848	7	0.861424	7	1.08941	7	1.06996	7	0.988576	7	0.585967	7	0.585967	7	0.585967	7	313	33.8438	5.59229
P76177	Protein ydgH OS=Escherichia coli (strain K12) GN=ydgH PE=1 SV=1 - [YDGH_ECOLI]	474.244	47.77	1	13	13	1	1.43568	16	1.01157	16	0.83895	16	0.901626	16	0.744144	16	0.111229	16	0.24653	16	0.157698	16	314	33.8825	9.27588
P37647	2-dehydro-3-deoxygluconokinase OS=Escherichia coli (strain K12) GN=kdgK PE=3 SV=1 - [KDGK_ECOLI]	135.017	30.74	1	6	6	1	1.3725	6	0.998737	6	1.00201	6	0.962504	6	0.889347	6	0.348887	6	0.367121	6	0.300608	6	309	33.9411	5.03369
A7ZIE2	Recombination-associated protein rdgC OS=Escherichia coli O139:H28 (strain E24377A / ETEC) GN=rdgC PE=3 SV=1 - [RDGC_ECO24]	78.9441	31.68	3	8	8	1	1.43702	8	0.975657	8	0.976609	8	1.03005	8	0.889988	8	0.118297	8	0.0985248	8	0.110108	8	303	33.9715	5.40186
P17115	Protein gutQ OS=Escherichia coli (strain K12) GN=gutQ PE=3 SV=3 - [GUTQ_ECOLI]	23.89	6.23	1	2	2	1	1.40673	2	1.11477	2	0.781568	2	0.918053	2	0.704328	2	0.180869	2	0.343267	2	0.241507	2	321	34.0097	6.354
P0AB82	Branched-chain-amino-acid aminotransferase OS=Escherichia coli O157:H7 GN=ilvE PE=3 SV=2 - [ILVE_ECO57]	332.189	26.86	1	6	7	1	1.49554	9	0.938693	9	0.969773	9	1	9	0.889872	9	0.165136	9	0.184805	9	0.197378	9	309	34.0721	5.8208
A7ZSH6	Methionyl-tRNA formyltransferase OS=Escherichia coli O139:H28 (strain E24377A / ETEC) GN=fmt PE=3 SV=1 - [FMT_ECO24]	134.254	17.14	11	4	4	1	1.39151	6	1.00652	6	0.909849	6	0.973601	6	0.853635	6	0.136563	6	0.0872956	6	0.121326	6	315	34.1469	5.75732
A7ZJM2	Ribosomal RNA large subunit methyltransferase F OS=Escherichia coli O139:H28 (strain E24377A / ETEC) GN=rlmF PE=3 SV=2 - [RLMF_ECO24]	26.34	2.27	8	1	1	1	1.49412	1	0.938943	1	1.34562	1	0.91237	1	1.04659	1	0.212383	1	0.212383	1	0.212383	1	308	34.1585	9.18799
P0A719	Ribose-phosphate pyrophosphokinase OS=Escherichia coli O157:H7 GN=prs PE=3 SV=2 - [KPRS_ECO57]	407.328	49.52	1	12	12	1	1.42165	16	0.987	16	0.987229	16	0.974577	16	0.92719	16	0.149184	16	0.151033	16	0.151033	16	315	34.1967	5.43994
P0ACQ6	Hydrogen peroxide-inducible genes activator OS=Escherichia coli O157:H7 GN=oxyR PE=3 SV=1 - [OXYR_ECO57]	45.84	6.23	1	2	2	1	1.39594	2	0.946528	2	1.02649	2	0.991116	2	0.904957	2	0.0294952	2	0.0698276	2	0.0808506	2	305	34.2537	6.40479
P39325	ABC transporter periplasmic-binding protein ytfQ OS=Escherichia coli (strain K12) GN=ytfQ PE=1 SV=1 - [YTFQ_ECOLI]	336.596	42.77	1	14	15	1	1.42763	15	0.999183	15	0.645139	15	0.612174	15	0.529829	15	0.0653716	15	0.0616753	15	0.0649279	15	318	34.3228	7.13721
P76419	Uncharacterized sugar kinase yegV OS=Escherichia coli (strain K12) GN=yegV PE=3 SV=1 - [YEGV_ECOLI]	110.233	23.05	1	7	7	1	1.54486	7	0.984974	7	1.2721	7	1.19183	7	0.934784	7	0.217156	7	0.22029	7	0.282127	7	321	34.3636	4.89404
P75745	Uncharacterized protein ybgK OS=Escherichia coli (strain K12) GN=ybgK PE=4 SV=1 - [YBGK_ECOLI]	73.5177	10.32	1	3	3	1	1.3074	3	0.930598	3	1	3	0.832879	3	0.468494	3	0.221412	3	0.221412	3	0.221412	3	310	34.3645	8.35303
P39176	Protein erfK/srfK OS=Escherichia coli (strain K12) GN=erfK PE=1 SV=2 - [ERFK_ECOLI]	28.84	4.52	1	1	1	1	1.6598	1	0.815241	1	0.740266	1	0.589718	1	0.505542	1	0.166099	1	0.137732	1	0.137732	1	310	34.3897	8.71924
A7ZKA5	Curved DNA-binding protein OS=Escherichia coli O139:H28 (strain E24377A / ETEC) GN=cbpA PE=3 SV=1 - [CBPA_ECO24]	117.244	30.07	8	7	8	1	1.39004	7	1.07662	7	0.37875	7	0.410728	7	0.341132	7	0.0195394	7	0.0251071	7	0.0249707	7	306	34.4037	6.81494
P0ABK6	Cysteine synthase A OS=Escherichia coli O157:H7 GN=cysK PE=3 SV=2 - [CYSK_ECO57]	748.238	74.61	1	16	16	1	1.40905	31	1	31	1.44744	31	1.35946	31	1.12285	31	0.456805	31	0.585714	31	0.565709	31	323	34.4683	6.06201
P0A9P5	Thioredoxin reductase OS=Escherichia coli O157:H7 GN=trxB PE=3 SV=2 - [TRXB_ECO57]	455.784	31.15	1	6	6	1	1.3975	10	0.946432	10	1.0476	10	1.02423	10	0.827577	10	0.142297	10	0.196374	10	0.183762	10	321	34.6014	5.50342
P77293	Bactoprenol glucosyl transferase homolog from prophage CPS-53 OS=Escherichia coli (strain K12) GN=yfdH PE=1 SV=1 - [GTRB_ECOLI]	0	4.25	1	2	2	1	1.32382	2	0.955731	2	0.600877	2	0.633721	2	0.422472	2	0.04201	2	0.04201	2	0.04201	2	306	34.6135	8.1626
P36879	Uncharacterized ABC transporter ATP-binding protein yadG OS=Escherichia coli (strain K12) GN=yadG PE=1 SV=1 - [YADG_ECOLI]	24.8562	7.47	1	2	3	1	1.5042	2	0.963948	2	1.38719	2	1.32706	2	1.0434	2	0.145359	2	0.1242	2	0.148852	2	308	34.6253	8.44092
P51981	L-Ala-D/L-Glu epimerase OS=Escherichia coli (strain K12) GN=ycjG PE=1 SV=2 - [AEEP_ECOLI]	0	2.18	1	1	1	1	1.5508	1	1.03055	1	0.744405	1	0.707296	1	0.753429	1	0.0815733	1	0.116945	1	0.143067	1	321	34.6519	5.05908
A7ZTA6	Glycyl-tRNA synthetase alpha subunit OS=Escherichia coli O139:H28 (strain E24377A / ETEC) GN=glyQ PE=3 SV=1 - [SYGA_ECO24]	310.232	30.69	2	6	6	1	1.53093	8	0.909121	8	1.18448	8	1.04087	8	0.826963	8	0.15564	8	0.1182	8	0.204732	8	303	34.6942	5.04639
A7ZPJ8	Glucokinase OS=Escherichia coli O139:H28 (strain E24377A / ETEC) GN=glk PE=3 SV=1 - [GLK_ECO24]	308.583	20.25	4	5	5	1	1.39364	9	0.97941	9	1.16095	9	1.18258	9	0.808909	9	0.13743	9	0.121266	9	0.104039	9	321	34.701	6.52197
P26646	Putative quinone oxidoreductase yhdH OS=Escherichia coli (strain K12) GN=yhdH PE=1 SV=1 - [YHDH_ECOLI]	211.609	27.16	1	7	7	1	1.50397	10	0.961175	10	0.886935	10	0.886807	10	0.690318	10	0.104058	10	0.0988061	10	0.0969529	10	324	34.7019	5.90967
P0AG42	Riboflavin biosynthesis protein ribF OS=Escherichia coli O157:H7 GN=ribF PE=3 SV=1 - [RIBF_ECO57]	29.7	2.56	1	1	1	1	1.43524	1	0.855633	1	1.06454	1	1.01621	1	0.901834	1	0.0427152	1	0.0427152	1	0.0989666	1	313	34.7125	9.23193
C5A059	Protein fdhE OS=Escherichia coli (strain K12 / BW2952) GN=fdhE PE=3 SV=1 - [FDHE_ECOBW]	178.99	26.54	6	6	6	1	1.2584	6	1.05277	6	0.991689	6	1.04059	6	1.0124	6	0.210033	6	0.158607	6	0.194701	6	309	34.7243	5.12256
A7ZHB8	4-hydroxy-3-methylbut-2-enyl diphosphate reductase OS=Escherichia coli O139:H28 (strain E24377A / ETEC) GN=ispH PE=3 SV=1 - [ISPH_ECO24]	28.64	2.22	4	1	1	1	1.60235	1	1.23207	1	1.35572	1	1.25622	1	1.17547	1	0.235757	1	0.283424	1	0.251086	1	316	34.7529	5.30029
P0A797	6-phosphofructokinase isozyme 1 OS=Escherichia coli O157:H7 GN=pfkA PE=3 SV=1 - [K6PF1_ECO57]	334.304	33.44	2	12	12	1	1.34625	18	0.929969	18	0.710916	18	0.701275	18	0.582959	18	0.148107	18	0.236091	18	0.196095	18	320	34.8197	5.71924
A7ZHH3	S-adenosyl-L-methionine-dependent methyltransferase mraW OS=Escherichia coli O139:H28 (strain E24377A / ETEC) GN=mraW PE=3 SV=1 - [MRAW_ECO24]	88.8648	10.54	5	2	3	1	1.64245	2	0.791947	2	0.703009	2	0.751961	2	0.856928	2	0.198183	2	0.162333	2	0.172756	2	313	34.8562	6.45557
A7ZTH2	ADP-L-glycero-D-manno-heptose-6-epimerase OS=Escherichia coli O139:H28 (strain E24377A / ETEC) GN=hldD PE=3 SV=1 - [HLDD_ECO24]	358.999	48.06	4	14	14	1	1.43837	18	1.00801	18	0.734404	18	0.707999	18	0.628214	18	0.211995	18	0.287603	18	0.253149	18	310	34.8711	4.93213
P0ABJ2	Ubiquinol oxidase subunit 2 OS=Escherichia coli O6 GN=cyoA PE=3 SV=1 - [CYOA_ECOL6]	208.753	20.95	1	6	6	1	1.38103	8	0.879421	8	1.30701	8	1.25924	8	0.88723	8	0.100675	8	0.100675	8	0.103406	8	315	34.8886	7.29834
P39199	Uncharacterized adenine-specific methylase yfcB OS=Escherichia coli (strain K12) GN=yfcB PE=3 SV=3 - [YFCB_ECOLI]	92.2067	12.26	1	5	5	1	1.59216	6	0.959463	6	1.21589	6	1.16709	6	1.14276	6	0.187891	6	0.199019	6	0.261681	6	310	34.9795	4.76709
P69799	PTS system mannose-specific EIIAB component OS=Escherichia coli O157:H7 GN=manX PE=3 SV=2 - [PTNAB_ECO57]	537.116	50.15	1	17	17	1	1.43526	22	0.947372	22	0.751037	22	0.724582	22	0.593876	22	0.0617737	22	0.0457395	22	0.0571796	22	323	35.0255	6.02393
P30177	Uncharacterized protein ybiB OS=Escherichia coli (strain K12) GN=ybiB PE=3 SV=1 - [YBIB_ECOLI]	164.172	21.56	1	5	5	1	1.31361	6	0.966712	6	1.08342	6	0.809348	6	0.669387	6	0.218311	6	0.178039	6	0.155393	6	320	35.0261	6.85889
P77269	ABC transporter periplasmic-binding protein yphF OS=Escherichia coli (strain K12) GN=yphF PE=1 SV=1 - [YPHF_ECOLI]	45.8383	9.17	1	3	3	1	1.38693	3	1.11657	3	1.28777	3	1.17271	3	1.1333	3	0.23375	3	0.510425	3	0.368074	3	327	35.0363	6.31592
A7ZV40	tRNA dimethylallyltransferase OS=Escherichia coli O139:H28 (strain E24377A / ETEC) GN=miaA PE=3 SV=1 - [MIAA_ECO24]	40.77	6.96	3	2	3	1	1.15443	2	0.962352	2	0.987739	2	0.961145	2	0.847724	2	0.418479	2	0.373172	2	0.342132	2	316	35.0432	6.01123
A7ZS63	tRNA pseudouridine synthase B OS=Escherichia coli O139:H28 (strain E24377A / ETEC) GN=truB PE=3 SV=1 - [TRUB_ECO24]	75.3165	9.87	2	3	3	1	1.08347	3	0.760267	3	0.789932	3	0.793784	3	0.61651	3	0.115957	3	0.115957	3	0.115957	3	314	35.0551	5.97314
P24193	Hydrogenase isoenzymes formation protein hypE OS=Escherichia coli (strain K12) GN=hypE PE=1 SV=2 - [HYPE_ECOLI]	24.16	3.57	1	1	1	1	1.49911	1	0.973735	1	0.835131	1	0.934722	1	0.666545	1	0.0819122	1	0.0849083	1	0.0897445	1	336	35.0703	5.17334
B7L8T2	D-cysteine desulfhydrase OS=Escherichia coli (strain 55989 / EAEC) GN=dcyD PE=3 SV=1 - [DCYD_ECO55]	220.522	24.09	8	7	7	1	1.44752	8	0.998997	8	0.954628	8	0.991672	8	0.805279	8	0.155496	8	0.253157	8	0.243917	8	328	35.1312	5.04639
P28304	Quinone oxidoreductase OS=Escherichia coli (strain K12) GN=qor PE=1 SV=1 - [QOR_ECOLI]	226.605	28.44	1	8	8	1	1.46268	9	0.932143	9	0.549542	9	0.585758	9	0.455132	9	0.115146	9	0.10124	9	0.0879972	9	327	35.1505	8.30908
P45395	Arabinose 5-phosphate isomerase OS=Escherichia coli (strain K12) GN=kdsD PE=1 SV=1 - [KDSD_ECOLI]	50.49	5.49	3	1	1	1	1.51665	1	1.05617	1	1.03479	1	1.0029	1	0.682764	1	0.20073	1	0.0965964	1	0.234041	1	328	35.1731	6.7124
A7ZHE5	4-hydroxythreonine-4-phosphate dehydrogenase OS=Escherichia coli O139:H28 (strain E24377A / ETEC) GN=pdxA PE=3 SV=1 - [PDXA_ECO24]	31.64	6.69	5	1	1	1	1	1	1	1	1	1	1	1	1	1	1	1	1	1	1	1	329	35.1865	5.59229
P0AD57	Octaprenyl-diphosphate synthase OS=Escherichia coli (strain K12) GN=ispB PE=1 SV=1 - [ISPB_ECOLI]	33.17	5.88	1	2	2	1	1.60123	2	1.09109	2	1.00248	2	0.908206	2	0.842952	2	0.146477	2	0.150729	2	0.149452	2	323	35.1947	4.80518
P0A871	Transaldolase B OS=Escherichia coli O157:H7 GN=talB PE=3 SV=2 - [TALB_ECO57]	942.2	83.6	2	26	27	1	1.38803	42	0.959502	42	0.908121	42	0.92621	42	0.815537	42	0.125709	42	0.167205	42	0.133615	42	317	35.1973	5.21143
A7ZHS5	Acetyl-coenzyme A carboxylase carboxyl transferase subunit alpha OS=Escherichia coli O139:H28 (strain E24377A / ETEC) GN=accA PE=3 SV=1 - [ACCA_ECO24]	453.518	56.11	3	16	16	1	1.41628	18	1.02126	18	1.12111	18	1.10318	18	1.06226	18	0.12964	18	0.156532	18	0.159385	18	319	35.2193	6.03662
P76086	Phenylacetic acid degradation operon negative regulatory protein paaX OS=Escherichia coli (strain K12) GN=paaX PE=1 SV=1 - [PAAX_ECOLI]	32.96	3.16	1	1	1	1	1.49923	1	1.03481	1	1.21862	1	0.876591	1	0.800951	1	0.308383	1	0.308383	1	0.308383	1	316	35.2726	7.53271
A7ZYY6	Glyoxylate/hydroxypyruvate reductase A OS=Escherichia coli O9:H4 (strain HS) GN=ghrA PE=3 SV=1 - [GHRA_ECOHS]	43.5477	15.06	13	5	5	1	1.726	5	1.0495	5	1.59647	5	1.57234	5	1.17333	5	0.236568	5	0.224327	5	0.238853	5	312	35.2932	6.80029
P37691	Uncharacterized protein yibQ OS=Escherichia coli (strain K12) GN=yibQ PE=4 SV=2 - [YIBQ_ECOLI]	26.42	2.51	1	1	1	1	0.968999	1	0.745413	1	0.578324	1	0.619642	1	0.465103	1	0.149588	1	0.149588	1	0.149588	1	319	35.3304	9.61279
P0AG95	Protein-export membrane protein secF OS=Escherichia coli O157:H7 GN=secF PE=3 SV=1 - [SECF_ECO57]	114.541	8.05	1	2	2	1	2.01229	2	1.45398	2	1.21607	2	1.75453	2	1.20177	2	0.634965	2	0.634965	2	0.634965	2	323	35.3596	5.84619
A7ZTA0	Glyoxylate/hydroxypyruvate reductase B OS=Escherichia coli O139:H28 (strain E24377A / ETEC) GN=ghrB PE=3 SV=1 - [GHRB_ECO24]	202.306	27.47	9	9	9	1	1.41447	10	0.996363	10	0.993919	10	0.940836	10	0.876427	10	0.137177	10	0.157523	10	0.181095	10	324	35.374	5.70654
P58578	Glutathione synthetase OS=Escherichia coli O157:H7 GN=gshB PE=3 SV=1 - [GSHB_ECO57]	165.323	26.67	3	7	8	1	1.43233	7	0.97549	7	1.24285	7	1.23809	7	1.00307	7	0.0954529	7	0.132559	7	0.132559	7	315	35.4102	5.22412
B7MM21	tRNA 2-thiocytidine biosynthesis protein ttcA OS=Escherichia coli O45:K1 (strain S88 / ExPEC) GN=ttcA PE=3 SV=1 - [TTCA_ECO45]	91.4816	11.9	10	4	4	1	1.18952	4	0.894418	4	0.731942	4	0.642983	4	0.679259	4	0.151716	4	0.132703	4	0.110376	4	311	35.481	6.12549
P0A9B4	Glyceraldehyde-3-phosphate dehydrogenase A OS=Escherichia coli O157:H7 GN=gapA PE=3 SV=2 - [G3P1_ECO57]	2279.95	70.69	3	24	24	1	1.43061	93	0.963027	93	0.899121	93	0.897683	93	0.800354	93	0.152577	93	0.196776	93	0.158882	93	331	35.5102	7.10791
P02924	L-arabinose-binding periplasmic protein OS=Escherichia coli (strain K12) GN=araF PE=1 SV=2 - [ARAF_ECOLI]	149.732	15.81	1	4	4	1	1.41934	6	0.940965	6	1.18036	6	1.09105	6	1.13742	6	0.271948	6	0.39602	6	0.282342	6	329	35.5183	6.59521
P09169	Protease 7 OS=Escherichia coli (strain K12) GN=ompT PE=1 SV=1 - [OMPT_ECOLI]	604.977	69.4	2	20	20	1	1.35846	27	1.06442	27	1.57836	27	1.50441	27	1.28279	27	0.261183	27	0.268306	27	0.355208	27	317	35.5403	6.04932
P76418	Uncharacterized protein yegU OS=Escherichia coli (strain K12) GN=yegU PE=3 SV=1 - [YEGU_ECOLI]	272.577	30.84	1	11	11	1	1.42807	13	1	13	1.2228	13	1.26415	13	1.00633	13	0.131346	13	0.108645	13	0.135431	13	334	35.5982	5.32568
P0ACB2	Delta-aminolevulinic acid dehydratase OS=Escherichia coli (strain K12) GN=hemB PE=1 SV=2 - [HEM2_ECOLI]	227.061	42.28	1	10	10	1	1.28479	12	0.944681	12	0.82064	12	0.784747	12	0.63882	12	0.126047	12	0.156946	12	0.131347	12	324	35.6019	5.38916
P0A869	Transaldolase A OS=Escherichia coli O157:H7 GN=talA PE=3 SV=1 - [TALA_ECO57]	463.379	54.43	1	15	17	1	1.41134	22	0.918293	22	0.488434	22	0.530213	22	0.398794	22	0.0641297	22	0.0679006	22	0.0623981	22	316	35.6365	6.26514
P0AAC2	Universal stress protein E OS=Escherichia coli O157:H7 GN=uspE PE=3 SV=2 - [USPE_ECO57]	156.236	32.91	1	8	8	1	1.36294	11	0.920839	11	0.915837	11	0.992692	11	0.878194	11	0.113313	11	0.0917513	11	0.113461	11	316	35.6843	5.31299
P0AEE6	D-galactose-binding periplasmic protein OS=Escherichia coli O6 GN=mglB PE=3 SV=1 - [DGAL_ECOL6]	1586.12	85.84	1	28	28	1	1.3886	72	1.00232	72	1.50394	72	1.39302	72	1.37324	72	0.264341	72	0.236775	72	0.328978	72	332	35.6904	6.02393
P37387	D-xylose-binding periplasmic protein OS=Escherichia coli (strain K12) GN=xylF PE=1 SV=1 - [XYLF_ECOLI]	47.061	20.61	1	4	4	1	1.52259	4	0.984635	4	0.759392	4	0.756853	4	0.740653	4	0.205226	4	0.262741	4	0.237687	4	330	35.7117	5.64307
P0AFY0	Sigma-E factor regulatory protein rseB OS=Escherichia coli O157:H7 GN=rseB PE=3 SV=1 - [RSEB_ECO57]	35.38	22.64	1	6	6	1	1.71733	6	0.978872	6	1.2065	6	1.31735	6	0.895882	6	0.231728	6	0.223292	6	0.22518	6	318	35.7273	8.57275
P29131	Cell division protein ftsN OS=Escherichia coli (strain K12) GN=ftsN PE=1 SV=3 - [FTSN_ECOLI]	210.021	26.33	1	8	8	1	1.43369	9	0.892423	9	0.946217	9	1.0135	9	0.847044	9	0.249748	9	0.249748	9	0.249748	9	319	35.7714	10.1694
P0AAG1	Dipeptide transport ATP-binding protein dppD OS=Escherichia coli O157:H7 GN=dppD PE=3 SV=1 - [DPPD_ECO57]	20.89	2.14	1	1	1	1	1.6231	1	0.766908	1	1.73057	1	1.44953	1	0.611151	1	0.611151	1	0.611151	1	0.611151	1	327	35.8214	6.62451
P0A9D0	Fructose-1,6-bisphosphatase class 2 OS=Escherichia coli O6 GN=glpX PE=3 SV=1 - [GLPX_ECOL6]	44.59	5.65	1	2	2	1	1.53945	2	0.922931	2	0.958168	2	0.678389	2	0.75119	2	0.125688	2	0.121492	2	0.132921	2	336	35.8296	5.50342
A7ZIN5	Ferrochelatase OS=Escherichia coli O139:H28 (strain E24377A / ETEC) GN=hemH PE=3 SV=1 - [HEMH_ECO24]	63.9849	6.25	10	2	2	1	1.62358	2	1.26832	2	0.597508	2	0.685424	2	0.676104	2	0.225208	2	0.225208	2	0.225208	2	320	35.8653	6.44287
A7ZV31	Phosphatidylserine decarboxylase proenzyme OS=Escherichia coli O139:H28 (strain E24377A / ETEC) GN=psd PE=3 SV=1 - [PSD_ECO24]	182.875	24.22	7	6	6	1	1.33899	11	0.950798	11	1.02456	11	1.19491	11	0.932234	11	0.188454	11	0.188454	11	0.188454	11	322	35.9117	5.73193
P00803	Signal peptidase I OS=Escherichia coli (strain K12) GN=lepB PE=1 SV=2 - [LEP_ECOLI]	139.175	16.67	1	5	5	1	1.50823	6	0.999506	6	0.97326	6	1.14485	6	0.819275	6	0.340571	6	0.451984	6	0.455107	6	324	35.9375	7.32764
P0AAJ9	Hydrogenase-2 operon protein hybA OS=Escherichia coli O157:H7 GN=hybA PE=3 SV=1 - [HYBA_ECO57]	31.65	2.13	1	1	1	1	1.68068	1	1.33665	1	1.61984	1	1.61861	1	2.06162	1	2.76683	1	1.75231	1	2.77344	1	328	35.9796	7.35693
P21645	UDP-3-O-[3-hydroxymyristoyl] glucosamine N-acyltransferase OS=Escherichia coli (strain K12) GN=lpxD PE=1 SV=2 - [LPXD_ECOLI]	112.642	15.84	3	5	5	1	1.42115	6	0.915468	6	1.04199	6	1.03254	6	0.867284	6	0.0896018	6	0.0822299	6	0.0917985	6	341	36.0154	6.53662
A7ZJ15	Lipoyl synthase OS=Escherichia coli O139:H28 (strain E24377A / ETEC) GN=lipA PE=3 SV=1 - [LIPA_ECO24]	64.2443	16.2	1	6	6	1	1.32114	6	0.907974	6	1.29444	6	1.32444	6	1.13882	6	0.115379	6	0.127202	6	0.151294	6	321	36.0484	7.94287
P76193	Uncharacterized protein ynhG OS=Escherichia coli (strain K12) GN=ynhG PE=3 SV=1 - [YNHG_ECOLI]	116.237	16.47	1	6	6	1	1.54678	7	0.932119	7	0.967213	7	0.889642	7	0.669075	7	0.0735156	7	0.0852274	7	0.0852274	7	334	36.0599	9.40771
A7ZR07	tRNA-modifying protein ygfZ OS=Escherichia coli O139:H28 (strain E24377A / ETEC) GN=ygfZ PE=3 SV=1 - [YGFZ_ECO24]	302.648	32.21	11	11	11	1	1.5325	11	1.0192	11	0.932177	11	0.932774	11	0.904689	11	0.0953601	11	0.109363	11	0.137376	11	326	36.0714	5.2749
P33030	Uncharacterized protein yeiR OS=Escherichia coli (strain K12) GN=yeiR PE=3 SV=2 - [YEIR_ECOLI]	46.6033	5.79	1	2	2	1	1.92488	2	1.02809	2	1.09026	2	1.0585	2	1.12142	2	0.783152	2	0.783152	2	0.783152	2	328	36.0909	6.46826
P0A9F5	HTH-type transcriptional regulator cysB OS=Escherichia coli O157:H7 GN=cysB PE=3 SV=1 - [CYSB_ECO57]	38.6399	10.8	1	3	3	1	1.33931	3	0.897999	3	1.57979	3	1.79437	3	1.2542	3	0.0994369	3	0.122955	3	0.135155	3	324	36.1279	7.41553
B7MYF1	Cytoskeleton protein rodZ OS=Escherichia coli O81 (strain ED1a) GN=rodZ PE=3 SV=1 - [RODZ_ECO81]	190.986	17.61	12	4	4	1	1.42713	4	0.950285	4	0.91941	4	0.899384	4	0.840551	4	0.142932	4	0.129919	4	0.115078	4	335	36.1344	5.74463
P42599	Uncharacterized oxidoreductase ygjR OS=Escherichia coli (strain K12) GN=ygjR PE=3 SV=3 - [YGJR_ECOLI]	75.8043	5.49	1	1	2	1	1.34827	1	1.03345	1	0.915458	1	0.876498	1	0.693746	1	0.14831	1	0.15505	1	0.137699	1	328	36.1913	6.06201
A7ZJK6	UPF0194 membrane protein ybhG OS=Escherichia coli O139:H28 (strain E24377A / ETEC) GN=ybhG PE=3 SV=1 - [YBHG_ECO24]	74.0996	7.55	9	3	3	1	1.40155	3	0.996028	3	0.944673	3	0.926638	3	0.817853	3	0.196272	3	0.108382	3	0.107031	3	331	36.2626	5.60498
A7ZJE2	6-phosphogluconolactonase OS=Escherichia coli O139:H28 (strain E24377A / ETEC) GN=pgl PE=3 SV=1 - [6PGL_ECO24]	488.028	39.88	7	8	8	1	1.47873	13	1.08228	13	0.789943	13	0.781792	13	0.689367	13	0.206117	13	0.21784	13	0.191284	13	331	36.2849	5.2749
A7ZTG2	Glycerol-3-phosphate dehydrogenase [NAD(P)+] OS=Escherichia coli O139:H28 (strain E24377A / ETEC) GN=gpsA PE=3 SV=1 - [GPDA_ECO24]	65.4605	10.32	3	3	3	1	1.59305	3	1.20069	3	0.913738	3	1.01691	3	0.800403	3	0.0953431	3	0.109899	3	0.113776	3	339	36.3387	6.53662
P08390	USG-1 protein OS=Escherichia coli (strain K12) GN=usg PE=1 SV=1 - [USG_ECOLI]	217.542	27	1	7	7	1	1.39747	8	1.06287	8	1.20961	8	1.24112	8	1.0984	8	0.309379	8	0.329005	8	0.367246	8	337	36.3415	4.4751
A7ZM83	Adenosine deaminase OS=Escherichia coli O139:H28 (strain E24377A / ETEC) GN=add PE=3 SV=1 - [ADD_ECO24]	198.249	23.42	8	7	7	1	1.35563	8	0.931304	8	1.29112	8	1.27153	8	1.05909	8	0.19382	8	0.167184	8	0.204494	8	333	36.3747	5.60498
P77735	Uncharacterized oxidoreductase yajO OS=Escherichia coli (strain K12) GN=yajO PE=3 SV=2 - [YAJO_ECOLI]	200.76	28.7	2	7	8	1	1.57314	7	1	7	0.808819	7	0.871245	7	0.615894	7	0.181858	7	0.271282	7	0.220927	7	324	36.3975	5.31299
P76372	Chain length determinant protein OS=Escherichia coli (strain K12) GN=wzzB PE=1 SV=2 - [WZZB_ECOLI]	160.239	29.75	3	9	9	1	1.35758	10	0.876316	10	1.13353	10	1.1335	10	0.896307	10	0.0762673	10	0.0501922	10	0.0708526	10	326	36.4322	5.59229
P58319	Low specificity L-threonine aldolase OS=Escherichia coli O157:H7 GN=ltaE PE=3 SV=1 - [LTAE_ECO57]	160.589	22.82	16	7	7	1	1.40945	7	0.843102	7	1.07971	7	1.03419	7	0.951233	7	0.110172	7	0.0695274	7	0.0931677	7	333	36.4596	6.18896
P27250	Uncharacterized zinc-type alcohol dehydrogenase-like protein yjgB OS=Escherichia coli (strain K12) GN=yjgB PE=3 SV=2 - [YJGB_ECOLI]	140.527	12.09	1	4	4	1	1.40555	5	0.915837	5	0.520298	5	0.5013	5	0.446561	5	0.0533987	5	0.0551198	5	0.0601678	5	339	36.4785	6.27783
A7ZSI4	DNA-directed RNA polymerase subunit alpha OS=Escherichia coli O139:H28 (strain E24377A / ETEC) GN=rpoA PE=3 SV=1 - [RPOA_ECO24]	544.824	59.57	1	19	20	1	1.42824	26	1.03353	26	0.988788	26	1.06688	26	0.997133	26	0.185003	26	0.269434	26	0.25205	26	329	36.4892	5.05908
A7ZPL3	Cell division protein zipA homolog OS=Escherichia coli O139:H28 (strain E24377A / ETEC) GN=zipA PE=3 SV=1 - [ZIPA_ECO24]	111.8	6.1	9	1	1	1	1.24735	2	0.972779	2	1.0581	2	0.78718	2	0.777669	2	0.168153	2	0.168153	2	0.168153	2	328	36.5053	6.01123
P52643	D-lactate dehydrogenase OS=Escherichia coli (strain K12) GN=ldhA PE=1 SV=1 - [LDHD_ECOLI]	201.606	22.8	1	8	8	1	1.3103	9	0.954026	9	0.932758	9	0.893978	9	0.852761	9	0.0755173	9	0.0750483	9	0.0892589	9	329	36.5114	5.43994
P0ABI6	Magnesium transport protein corA OS=Escherichia coli O157:H7 GN=corA PE=3 SV=1 - [CORA_ECO57]	55.741	14.24	1	4	4	1	1.45063	4	0.920224	4	1.95312	4	1.66263	4	1.55532	4	0.238633	4	0.208451	4	0.238327	4	316	36.5666	4.729
A8A0V7	Selenide, water dikinase OS=Escherichia coli O9:H4 (strain HS) GN=selD PE=3 SV=1 - [SELD_ECOHS]	367.104	48.7	3	13	13	1	1.39046	16	0.99769	16	1.04763	16	1.06041	16	1.05954	16	0.142355	16	0.149416	16	0.172729	16	347	36.6637	5.42725
A7ZTV5	Aspartate--ammonia ligase OS=Escherichia coli O139:H28 (strain E24377A / ETEC) GN=asnA PE=3 SV=1 - [ASNA_ECO24]	66.72	4.55	9	1	1	1	0.870523	1	0.43547	1	0.416496	1	0.507859	1	0.566796	1	0.285908	1	0.285908	1	0.285908	1	330	36.6678	5.87158
A7ZLX3	Autoinducer 2-binding protein lsrB OS=Escherichia coli O139:H28 (strain E24377A / ETEC) GN=lsrB PE=3 SV=1 - [LSRB_ECO24]	91.0421	6.47	5	2	2	1	1.30234	3	1.02083	3	0.946011	3	0.899188	3	0.803657	3	0.0871864	3	0.134168	3	0.134335	3	340	36.6919	7.26904
P27126	Lipopolysaccharide core biosynthesis protein rfaS OS=Escherichia coli (strain K12) GN=rfaS PE=1 SV=1 - [RFAS_ECOLI]	0	2.25	1	1	1	1	1	1	1	1	11.1863	1	11.6991	1	17.8323	1	1.90615	1	1	1	2.76771	1	311	36.7072	8.82178
P21867	HTH-type transcriptional regulator rafR OS=Escherichia coli GN=rafR PE=1 SV=3 - [RAFR_ECOLX]	28.58	3.27	1	1	2	1	1.36773	1	1.06096	1	0.750212	1	0.811126	1	0.73351	1	0.0502497	1	0.0412486	1	0.042779	1	336	36.751	6.66846
A7ZK49	Dihydroorotate dehydrogenase OS=Escherichia coli O139:H28 (strain E24377A / ETEC) GN=pyrD PE=3 SV=1 - [PYRD_ECO24]	33.22	4.76	3	1	1	1	1.25646	1	1	1	1	1	1	1	1	1	1	1	1	1	1	1	336	36.7514	7.81104
A7ZMI2	Phenylalanyl-tRNA synthetase alpha chain OS=Escherichia coli O139:H28 (strain E24377A / ETEC) GN=pheS PE=3 SV=1 - [SYFA_ECO24]	370.285	37.31	2	11	11	1	1.40077	13	0.925106	13	1.32201	13	1.28404	13	0.986746	13	0.219459	13	0.212893	13	0.214737	13	327	36.8087	6.20166
A7ZVB0	Fructose-1,6-bisphosphatase class 1 OS=Escherichia coli O139:H28 (strain E24377A / ETEC) GN=fbp PE=3 SV=1 - [F16PA_ECO24]	142.282	17.77	2	4	4	1	1.34162	4	0.886061	4	0.862261	4	0.908043	4	0.70293	4	0.246833	4	0.246775	4	0.194067	4	332	36.8107	5.98584
P0A903	Lipoprotein 34 OS=Escherichia coli (strain K12) GN=nlpB PE=1 SV=1 - [NLPB_ECOLI]	346.617	45.35	1	12	12	1	1.37928	16	0.98598	16	1.19785	16	1.14875	16	1.0382	16	0.22986	16	0.149094	16	0.188554	16	344	36.8196	5.56689
P00805	L-asparaginase 2 OS=Escherichia coli (strain K12) GN=ansB PE=1 SV=2 - [ASPG2_ECOLI]	450.413	38.51	1	10	10	1	1.41338	14	0.99957	14	0.484403	14	0.502158	14	0.735033	14	0.10643	14	0.186777	14	0.136117	14	348	36.8277	6.37939
P62724	UPF0324 inner membrane protein yeiH OS=Escherichia coli O157:H7 GN=yeiH PE=3 SV=1 - [YEIH_ECO57]	37.54	2.87	1	1	1	1	1.06301	1	1	1	1.83821	1	1.33703	1	2.01104	1	1	1	1	1	1	1	349	36.8582	9.29053
A7ZNF5	Nicotinate-nucleotide--dimethylbenzimidazole phosphoribosyltransferase OS=Escherichia coli O139:H28 (strain E24377A / ETEC) GN=cobT PE=3 SV=1 - [COBT_ECO24]	29.75	3.34	11	1	1	1	1.35144	1	0.684617	1	1.43915	1	1.66151	1	0.896317	1	0.770974	1	0.935015	1	0.878965	1	359	36.8822	5.63037
P0A9X5	Rod shape-determining protein mreB OS=Escherichia coli O6 GN=mreB PE=3 SV=1 - [MREB_ECOL6]	509.78	44.96	1	13	13	1	1.45503	21	0.935087	21	1.08684	21	1.1217	21	0.959243	21	0.246611	21	0.401344	21	0.318727	21	347	36.929	5.26221
P0AG82	Phosphate-binding protein pstS OS=Escherichia coli (strain K12) GN=pstS PE=1 SV=1 - [PSTS_ECOLI]	81.1615	18.5	1	6	6	1	1.43693	6	0.982517	6	1.17336	6	1.15916	6	0.935183	6	0.400905	6	0.600679	6	0.518064	6	346	37.0011	8.47021
P03024	HTH-type transcriptional regulator galR OS=Escherichia coli (strain K12) GN=galR PE=1 SV=1 - [GALR_ECOLI]	36.67	6.41	1	1	1	1	1.63143	1	1	1	1.14305	1	1.11611	1	1	1	1	1	1	1	1	1	343	37.0707	6.26514
P0ADQ4	Uncharacterized protein yiiD OS=Escherichia coli O157:H7 GN=yiiD PE=4 SV=1 - [YIID_ECO57]	84.0845	13.68	1	4	4	1	1.55874	4	1	4	1.07135	4	1.08468	4	0.970409	4	0.346111	4	0.341007	4	0.374566	4	329	37.0707	6.354
A7ZMZ6	tRNA (mo5U34)-methyltransferase OS=Escherichia coli O139:H28 (strain E24377A / ETEC) GN=cmoB PE=3 SV=1 - [CMOB_ECO24]	33.43	2.79	8	1	1	1	1.64915	1	0.749232	1	1.19935	1	1.31612	1	0.927078	1	0.131959	1	0.131959	1	0.131959	1	323	37.0731	6.60986
P33643	Ribosomal large subunit pseudouridine synthase D OS=Escherichia coli (strain K12) GN=rluD PE=1 SV=4 - [RLUD_ECOLI]	72.0176	8.9	3	3	3	1	1.3866	3	1.25124	3	0.918243	3	0.912468	3	0.907596	3	0.0761996	3	0.0549408	3	0.0875455	3	326	37.0982	6.81494
P0A963	L-asparaginase 1 OS=Escherichia coli O157:H7 GN=ansA PE=3 SV=1 - [ASPG1_ECO57]	45.43	3.25	1	1	1	1	1.51613	1	1.01159	1	0.730133	1	0.976804	1	0.619713	1	0.2638	1	0.23521	1	0.23521	1	338	37.1038	5.85889
P0A911	Outer membrane protein A OS=Escherichia coli O157:H7 GN=ompA PE=3 SV=1 - [OMPA_ECO57]	1846.13	62.72	1	21	21	1	1.40605	69	0.94496	69	1.30733	69	1.21958	69	1.0156	69	0.466268	69	0.313169	69	0.458182	69	346	37.1777	6.41748
P09147	UDP-glucose 4-epimerase OS=Escherichia coli (strain K12) GN=galE PE=1 SV=1 - [GALE_ECOLI]	97.5902	14.5	1	3	3	1	1.42903	3	1.04509	3	0.30329	3	0.381456	3	0.243522	3	0.0839355	3	0.0839355	3	0.10974	3	338	37.2416	6.354
A7ZTH0	L-threonine 3-dehydrogenase OS=Escherichia coli O139:H28 (strain E24377A / ETEC) GN=tdh PE=3 SV=1 - [TDH_ECO24]	146.582	21.99	6	6	6	1	1.33346	7	0.925156	7	1.01893	7	0.975751	7	0.767361	7	0.11	7	0.140905	7	0.11864	7	341	37.2438	6.23975
A7ZR35	D-erythrose-4-phosphate dehydrogenase OS=Escherichia coli O139:H28 (strain E24377A / ETEC) GN=epd PE=3 SV=1 - [E4PD_ECO24]	212.09	27.73	5	10	10	1	1.42675	11	0.915893	11	1.20889	11	1.12188	11	0.96079	11	0.128941	11	0.177271	11	0.164255	11	339	37.2762	6.75635
P25748	HTH-type transcriptional regulator galS OS=Escherichia coli (strain K12) GN=galS PE=1 SV=2 - [GALS_ECOLI]	76.5795	8.38	1	2	3	1	1.73811	2	1.03333	2	2.28032	2	2.3154	2	1.53934	2	0.531353	2	0.520809	2	0.557484	2	346	37.333	6.68311
B7MNW1	GMP reductase OS=Escherichia coli O81 (strain ED1a) GN=guaC PE=3 SV=1 - [GUAC_ECO81]	116.87	18.16	6	8	8	1	1.45201	8	0.939635	8	0.820709	8	0.828063	8	0.546938	8	0.148744	8	0.189191	8	0.188425	8	347	37.3498	6.53662
P42620	Uncharacterized protein yqjG OS=Escherichia coli (strain K12) GN=yqjG PE=3 SV=1 - [YQJG_ECOLI]	75.6241	12.5	1	4	4	1	1.4546	4	0.921362	4	0.703166	4	0.700667	4	0.563918	4	0.0832169	4	0.11086	4	0.099108	4	328	37.3626	6.46826
P0A9S4	Galactitol-1-phosphate 5-dehydrogenase OS=Escherichia coli O157:H7 GN=gatD PE=3 SV=1 - [GATD_ECO57]	134.799	12.14	1	4	4	1	1.58795	4	1.02322	4	0.903561	4	0.928603	4	0.795831	4	0.172298	4	0.169431	4	0.144109	4	346	37.3663	6.37939
B7N6P3	Protein csiD OS=Escherichia coli O17:K52:H18 (strain UMN026 / ExPEC) GN=csiD PE=3 SV=1 - [CSID_ECOLU]	64.7233	9.54	11	3	3	1	1.4717	3	0.845869	3	0.228019	3	0.154811	3	0.121785	3	0.0360331	3	0.0360331	3	0.0383632	3	325	37.3949	6.354
P00954	Tryptophanyl-tRNA synthetase OS=Escherichia coli (strain K12) GN=trpS PE=1 SV=3 - [SYW_ECOLI]	182.81	33.53	2	9	9	1	1.39061	12	0.935876	12	1.04487	12	1.12117	12	0.935032	12	0.152769	12	0.193636	12	0.180908	12	334	37.4141	6.7417
P10100	Rare lipoprotein A OS=Escherichia coli (strain K12) GN=rlpA PE=1 SV=1 - [RLPA_ECOLI]	255.476	32.32	2	7	7	1	1.36571	8	1.01942	8	1.14127	8	1.03443	8	1.06419	8	0.259525	8	0.219737	8	0.241738	8	362	37.5049	5.73193
P0AEE4	Protease degS OS=Escherichia coli O157:H7 GN=degS PE=3 SV=1 - [DEGS_ECO57]	40.35	3.1	1	1	1	1	1.27316	1	0.832615	1	0.967486	1	0.628405	1	0.844504	1	0.431571	1	0.407044	1	0.693635	1	355	37.5579	5.66846
C4ZS47	Beta-hexosaminidase OS=Escherichia coli (strain K12 / BW2952) GN=nagZ PE=3 SV=1 - [NAGZ_ECOBW]	69.4287	14.66	9	4	4	1	1.51447	4	0.940239	4	1.15107	4	1.03268	4	0.905893	4	0.243351	4	0.218051	4	0.211355	4	341	37.5709	6.29053
P76113	Putative NADP-dependent oxidoreductase yncB OS=Escherichia coli (strain K12) GN=yncB PE=3 SV=3 - [YNCB_ECOLI]	136.393	29.86	1	7	7	1	1.36583	8	1.02758	8	0.906957	8	0.782136	8	0.774809	8	0.167799	8	0.233445	8	0.185856	8	345	37.586	5.8208
P16700	Thiosulfate-binding protein OS=Escherichia coli (strain K12) GN=cysP PE=1 SV=1 - [CYSP_ECOLI]	78.9249	11.24	1	4	4	1	1.90115	4	1.26269	4	2.48397	4	2.03541	4	1.28244	4	0.484544	4	0.277158	4	0.441936	4	338	37.5913	8.14795
P0ABC5	Protein hflC OS=Escherichia coli O157:H7 GN=hflC PE=3 SV=1 - [HFLC_ECO57]	476.661	53.59	1	14	14	1	1.40535	17	0.923507	17	1.24661	17	1.17183	17	0.95285	17	0.162324	17	0.162324	17	0.162324	17	334	37.6265	6.68311
A1AJP2	Ribosomal RNA small subunit methyltransferase C OS=Escherichia coli O1:K1 / APEC GN=rsmC PE=3 SV=1 - [RSMC_ECOK1]	51.1	2.62	12	1	1	1	1.86443	1	1.42498	1	0.820453	1	1.04648	1	0.752384	1	0.171928	1	0.21473	1	0.12648	1	343	37.6412	6.80029
P37749	Uncharacterized protein yefG OS=Escherichia coli (strain K12) GN=yefG PE=4 SV=1 - [YEFG_ECOLI]	33.2778	16.36	1	5	5	1	1.48789	5	0.939041	5	0.751455	5	0.750602	5	0.623732	5	0.12092	5	0.0811134	5	0.202358	5	330	37.7331	6.25244
P0AGJ6	Uncharacterized tRNA/rRNA methyltransferase yfiF OS=Escherichia coli O157:H7 GN=yfiF PE=3 SV=1 - [YFIF_ECO57]	150.917	27.25	1	7	7	1	1.17659	7	0.962344	7	0.860016	7	0.82244	7	0.77373	7	0.104403	7	0.125249	7	0.125249	7	345	37.761	8.77783
A7ZHI1	UDP-N-acetylglucosamine--N-acetylmuramyl-(pentapeptide) pyrophosphoryl-undecaprenol N-acetylglucosamine transferase OS=Escherichia coli O139:H28 (strain E24377A / ETEC) GN=murG PE=3 SV=1 - [MURG_ECO24]	105.322	8.17	7	2	2	1	1.44759	2	1.13164	2	0.811821	2	0.839262	2	0.665051	2	0.140099	2	0.140099	2	0.140099	2	355	37.7629	9.72998
P30750	Methionine import ATP-binding protein metN OS=Escherichia coli (strain K12) GN=metN PE=1 SV=4 - [METN_ECOLI]	104.442	12.83	21	3	4	1	1.64364	3	1.15414	3	0.76723	3	1.02723	3	0.817977	3	0.141716	3	0.141716	3	0.141716	3	343	37.7647	6.37939
P0ACN9	HTH-type transcriptional repressor cytR OS=Escherichia coli O157:H7 GN=cytR PE=3 SV=1 - [CYTR_ECO57]	20.48	2.35	1	1	1	1	1.33761	1	0.81942	1	0.914606	1	0.912312	1	0.798599	1	0.0515678	1	0.0515678	1	0.0515678	1	341	37.7953	6.44287
P08373	UDP-N-acetylenolpyruvoylglucosamine reductase OS=Escherichia coli (strain K12) GN=murB PE=1 SV=1 - [MURB_ECOLI]	62.2225	6.14	2	2	2	1	2.25803	2	1.05163	2	1.31011	2	1.07752	2	1.10346	2	0.177643	2	0.31143	2	0.225446	2	342	37.8273	6.17627
P37642	Inner membrane protein yhjD OS=Escherichia coli (strain K12) GN=yhjD PE=1 SV=1 - [YHJD_ECOLI]	48.59	2.97	1	1	1	1	1.06289	1	0.6786	1	0.303175	1	0.303175	1	0.303175	1	0.303175	1	0.303175	1	0.303175	1	337	37.8872	9.72998
P13445	RNA polymerase sigma factor rpoS OS=Escherichia coli (strain K12) GN=rpoS PE=3 SV=3 - [RPOS_ECOLI]	35.73	9.39	1	2	2	1	2.20233	2	1.65381	2	0.93389	2	1.11065	2	0.72472	2	0.412201	2	0.412201	2	0.412201	2	330	37.9487	4.94482
A7ZQC8	Protein recA OS=Escherichia coli O139:H28 (strain E24377A / ETEC) GN=recA PE=3 SV=1 - [RECA_ECO24]	369.305	45.04	1	14	14	1	1.37963	18	0.941315	18	0.842888	18	0.842043	18	0.678435	18	0.100982	18	0.126465	18	0.108748	18	353	37.9496	5.18604
P0AB92	Phospho-2-dehydro-3-deoxyheptonate aldolase, Phe-sensitive OS=Escherichia coli O157:H7 GN=aroG PE=3 SV=1 - [AROG_ECO57]	275.149	35.14	4	12	13	1	1.30569	13	0.973067	13	1.05576	13	1.09828	13	1.0707	13	0.148636	13	0.11241	13	0.138259	13	350	37.9855	6.59521
P0A992	Fructose-bisphosphate aldolase class 1 OS=Escherichia coli O6 GN=fbaB PE=3 SV=2 - [ALF1_ECOL6]	450.909	36	1	11	12	1	1.4141	17	0.975821	17	0.65524	17	0.65519	17	0.515082	17	0.0932898	17	0.0956924	17	0.0760768	17	350	38.0852	6.72705
P0C0K4	Protein rdoA OS=Escherichia coli O6 GN=rdoA PE=3 SV=1 - [RDOA_ECOL6]	26.12	2.74	2	1	1	1	2.1623	1	1.07684	1	1.35975	1	1.13934	1	0.867048	1	0.713353	1	0.665598	1	0.665598	1	328	38.0961	5.13525
A7ZMC4	HTH-type transcriptional repressor purR OS=Escherichia coli O139:H28 (strain E24377A / ETEC) GN=purR PE=3 SV=1 - [PURR_ECO24]	56.748	9.09	4	2	2	1	0.640214	2	0.388386	2	0.334927	2	0.525094	2	0.29121	2	0.0883887	2	0.0883887	2	0.0883887	2	341	38.1663	6.7417
P0A9C3	Aldose 1-epimerase OS=Escherichia coli (strain K12) GN=galM PE=1 SV=1 - [GALM_ECOLI]	239.999	47.11	1	10	10	1	1.46182	11	0.971952	11	1.09746	11	1.09164	11	1	11	0.263449	11	0.322819	11	0.334793	11	346	38.1668	5.0083
P76015	PTS-dependent dihydroxyacetone kinase, dihydroxyacetone-binding subunit dhaK OS=Escherichia coli (strain K12) GN=dhaK PE=1 SV=2 - [DHAK_ECOLI]	185.275	25.28	1	8	8	1	1.52206	8	0.913475	8	1.19133	8	1.29776	8	0.916464	8	0.201605	8	0.302476	8	0.273388	8	356	38.1911	4.98291
P52073	Glycolate oxidase subunit glcE OS=Escherichia coli (strain K12) GN=glcE PE=4 SV=1 - [GLCE_ECOLI]	39.63	2.86	1	1	1	1	1.56973	1	0.936176	1	0.4874	1	0.565218	1	0.46588	1	0.0790592	1	0.0790592	1	0.0790592	1	350	38.3365	6.53662
P0A9T4	Protein tas OS=Escherichia coli (strain K12) GN=tas PE=1 SV=1 - [TAS_ECOLI]	40.096	5.49	2	2	2	1	1.54252	2	0.811873	2	0.935681	2	0.969471	2	0.814329	2	0.366919	2	0.315082	2	0.281804	2	346	38.4756	6.75635
P76116	Uncharacterized protein yncE OS=Escherichia coli (strain K12) GN=yncE PE=1 SV=1 - [YNCE_ECOLI]	73.6046	11.9	2	4	4	1	1.48216	4	0.85285	4	1.59757	4	1.39023	4	1.10985	4	0.264133	4	0.251156	4	0.21828	4	353	38.5894	9.23193
P0A9S6	Glycerol dehydrogenase OS=Escherichia coli O6 GN=gldA PE=3 SV=1 - [GLDA_ECOL6]	79.5236	19.35	1	7	7	1	1.37059	8	0.997355	8	0.595911	8	0.589715	8	0.525673	8	0.111005	8	0.108302	8	0.146692	8	367	38.6877	4.88135
P00887	Phospho-2-dehydro-3-deoxyheptonate aldolase, Trp-sensitive OS=Escherichia coli (strain K12) GN=aroH PE=3 SV=4 - [AROH_ECOLI]	69.18	3.74	3	1	1	1	1.46104	1	1.15679	1	1.4292	1	1.63906	1	0.498538	1	0.446356	1	0.446356	1	0.446356	1	348	38.7106	6.90283
P46853	Uncharacterized oxidoreductase yhhX OS=Escherichia coli (strain K12) GN=yhhX PE=1 SV=1 - [YHHX_ECOLI]	122.009	17.39	1	6	6	1	1.37332	6	0.82104	6	0.759059	6	0.681143	6	0.637042	6	0.176679	6	0.171529	6	0.157445	6	345	38.7407	6.53662
A7ZKG7	Dihydroorotase OS=Escherichia coli O139:H28 (strain E24377A / ETEC) GN=pyrC PE=3 SV=1 - [PYRC_ECO24]	44.9125	18.1	9	6	6	1	1.48073	6	0.982646	6	0.763284	6	0.739069	6	0.678884	6	0.13401	6	0.136418	6	0.122003	6	348	38.8016	6.30322
P37626	Uncharacterized protein yhiI OS=Escherichia coli (strain K12) GN=yhiI PE=4 SV=1 - [YHII_ECOLI]	220.566	21.41	1	8	8	1	1.31457	9	1	9	1.12637	9	1.25807	9	1.05371	9	0.275449	9	0.310353	9	0.323173	9	355	38.8047	7.50342
Q46851	Uncharacterized protein yghZ OS=Escherichia coli (strain K12) GN=yghZ PE=1 SV=1 - [YGHZ_ECOLI]	148.998	19.08	2	5	5	1	1.35891	5	0.89324	5	0.960141	5	0.835903	5	0.804076	5	0.269904	5	0.467001	5	0.362449	5	346	38.8077	7.23975
P29012	Alanine racemase, catabolic OS=Escherichia coli (strain K12) GN=dadX PE=2 SV=2 - [ALR2_ECOLI]	124.272	16.01	3	5	5	1	1.36464	5	0.948803	5	1.57303	5	1.56334	5	1.15969	5	0.274947	5	0.320314	5	0.310849	5	356	38.8199	7.04932
A7ZSR4	3-dehydroquinate synthase OS=Escherichia coli O139:H28 (strain E24377A / ETEC) GN=aroB PE=3 SV=1 - [AROB_ECO24]	116.571	19.34	7	5	5	1	1.4205	5	0.951291	5	1.22288	5	1.22986	5	0.816171	5	0.254648	5	0.189901	5	0.222666	5	362	38.8384	6.04932
P0AFK9	Spermidine/putrescine-binding periplasmic protein OS=Escherichia coli (strain K12) GN=potD PE=1 SV=1 - [POTD_ECOLI]	374.738	37.64	1	12	12	1	1.44821	13	0.957989	13	1.25437	13	1.23419	13	1.10167	13	0.31941	13	0.357012	13	0.382141	13	348	38.8425	5.38916
P30178	Uncharacterized oxidoreductase ybiC OS=Escherichia coli (strain K12) GN=ybiC PE=1 SV=2 - [YBIC_ECOLI]	102.244	6.09	2	2	2	1	1.60516	2	1.0134	2	0.968775	2	1.24342	2	1.08631	2	0.335038	2	0.323135	2	0.319869	2	361	38.8723	6.43018
P0A9K5	PhoH-like protein OS=Escherichia coli O157:H7 GN=ybeZ PE=3 SV=2 - [PHOL_ECO57]	393.22	55.49	1	15	15	1	1.3942	19	0.948932	19	1.07714	19	1.07094	19	0.922987	19	0.0970545	19	0.104797	19	0.114749	19	346	39.0145	5.97314
A7ZI01	Glutamate 5-kinase OS=Escherichia coli O139:H28 (strain E24377A / ETEC) GN=proB PE=3 SV=1 - [PROB_ECO24]	117.828	12.81	1	4	4	1	1.25212	5	1.10878	5	1.00098	5	0.905738	5	0.807222	5	0.140663	5	0.140663	5	0.140663	5	367	39.0325	6.53662
P0AD98	Leu/Ile/Val-binding protein OS=Escherichia coli O157:H7 GN=livJ PE=3 SV=1 - [LIVJ_ECO57]	99.0003	9.54	2	3	4	1	1.53577	3	0.980038	3	0.98382	3	0.932	3	0.855146	3	0.477331	3	0.784255	3	0.63184	3	367	39.052	5.79541
A7ZQI9	tRNA pseudouridine synthase D OS=Escherichia coli O139:H28 (strain E24377A / ETEC) GN=truD PE=3 SV=1 - [TRUD_ECO24]	51.39	6.88	3	2	2	1	1.54342	2	0.95075	2	1.32014	2	1.18474	2	0.941498	2	0.298006	2	0.298006	2	0.298006	2	349	39.0672	6.56592
P45579	Uncharacterized oxidoreductase ybdH OS=Escherichia coli (strain K12) GN=ybdH PE=3 SV=2 - [YBDH_ECOLI]	20.26	2.76	1	1	1	1	1.17322	1	0.886936	1	1.53503	1	1.36882	1	1.10241	1	0.0998726	1	0.0998726	1	0.0998726	1	362	39.0673	6.1001
P0AB72	Fructose-bisphosphate aldolase class 2 OS=Escherichia coli O157:H7 GN=fbaA PE=3 SV=2 - [ALF_ECO57]	853.696	41.5	1	14	14	1	1.44534	43	0.899638	43	0.874586	43	0.851559	43	0.698041	43	0.343883	43	0.603896	43	0.457095	43	359	39.1226	5.85889
B7MG93	Chorismate synthase OS=Escherichia coli O45:K1 (strain S88 / ExPEC) GN=aroC PE=3 SV=1 - [AROC_ECO45]	72.9441	13.57	6	5	5	1	1.32772	5	0.91224	5	0.963898	5	1.17585	5	0.751093	5	0.116069	5	0.10002	5	0.131883	5	361	39.1271	6.37939
P31801	Calcium/proton antiporter OS=Escherichia coli (strain K12) GN=chaA PE=1 SV=1 - [CHAA_ECOLI]	49.61	4.64	1	2	2	1	1.56718	2	0.900162	2	1.56301	2	1.5105	2	1.20539	2	0.25706	2	0.220884	2	0.273146	2	366	39.1431	6.65381
A7ZV32	Putative ribosome biogenesis GTPase rsgA OS=Escherichia coli O139:H28 (strain E24377A / ETEC) GN=rsgA PE=3 SV=1 - [RSGA_ECO24]	124.122	17.43	5	5	5	1	1.46214	5	0.934399	5	1.07828	5	0.93509	5	0.906426	5	0.190437	5	0.202777	5	0.22896	5	350	39.1549	5.92236
A7ZUL3	Uroporphyrinogen decarboxylase OS=Escherichia coli O139:H28 (strain E24377A / ETEC) GN=hemE PE=3 SV=1 - [DCUP_ECO24]	101.462	22.88	7	8	8	1	1.56087	8	1.01276	8	1.01336	8	1.01311	8	0.942668	8	0.203596	8	0.196058	8	0.205613	8	354	39.2229	6.30322
P0A6J9	D-alanine--D-alanine ligase A OS=Escherichia coli O157:H7 GN=ddlA PE=3 SV=1 - [DDLA_ECO57]	174.199	25.55	2	8	8	1	1.38721	8	0.931009	8	0.990091	8	0.961002	8	0.965045	8	0.172632	8	0.22837	8	0.211865	8	364	39.2913	5.18604
P02931	Outer membrane protein F OS=Escherichia coli (strain K12) GN=ompF PE=1 SV=1 - [OMPF_ECOLI]	165.484	19.34	1	7	7	1	1.36308	7	1.0932	7	3.38089	7	2.5188	7	2.17922	7	5.17124	7	3.62255	7	6.3424	7	362	39.3091	4.95752
A1A835	S-(hydroxymethyl)glutathione dehydrogenase OS=Escherichia coli O1:K1 / APEC GN=frmA PE=3 SV=1 - [FRMA_ECOK1]	114.276	11.38	5	5	5	1	1.41116	7	0.920705	7	0.808374	7	0.80001	7	0.614612	7	0.116777	7	0.12119	7	0.126495	7	369	39.3218	6.27783
A8A1P5	Histidinol-phosphate aminotransferase OS=Escherichia coli O9:H4 (strain HS) GN=hisC PE=3 SV=1 - [HIS8_ECOHS]	47.0731	13.48	14	5	5	1	1.20952	5	0.989231	5	2.24633	5	2.11025	5	1.47816	5	0.385985	5	0.298508	5	0.402195	5	356	39.3243	5.23682
P0AG14	Probable protease sohB OS=Escherichia coli (strain K12) GN=sohB PE=1 SV=1 - [SOHB_ECOLI]	45.4676	4.3	1	2	2	1	1.1786	2	0.859917	2	1.01389	2	1.10928	2	0.907738	2	0.131086	2	0.134295	2	0.149451	2	349	39.3417	9.23193
P0AG01	Lipopolysaccharide biosynthesis protein wzzE OS=Escherichia coli O157:H7 GN=wzzE PE=1 SV=2 - [WZZE_ECO57]	72.0271	15.8	1	4	4	1	1.56242	4	1.00387	4	1.23402	4	1.05116	4	0.946858	4	0.26233	4	0.282948	4	0.316891	4	348	39.464	6.65381
P77258	N-ethylmaleimide reductase OS=Escherichia coli (strain K12) GN=nemA PE=1 SV=1 - [NEMA_ECOLI]	51.23	3.01	1	1	1	1	1.12499	1	0.651488	1	2.97604	1	3.08137	1	2.4934	1	0.225915	1	0.199792	1	0.236566	1	365	39.4921	6.20166
P16926	Rod shape-determining protein mreC OS=Escherichia coli (strain K12) GN=mreC PE=3 SV=1 - [MREC_ECOLI]	30.92	3.54	1	1	1	1	1.47073	1	1.43159	1	1	1	1	1	1	1	1	1	1	1	1	1	367	39.5058	8.41162
P09148	Galactose-1-phosphate uridylyltransferase OS=Escherichia coli (strain K12) GN=galT PE=1 SV=2 - [GAL7_ECOLI]	559.671	53.45	1	16	16	1	1.49697	25	1.02286	25	1.14924	25	1.16848	25	1.06184	25	0.273219	25	0.365382	25	0.308471	25	348	39.6205	6.46826
P0ABU3	GTP-dependent nucleic acid-binding protein engD OS=Escherichia coli O157:H7 GN=engD PE=3 SV=2 - [ENGD_ECO57]	201.056	38.84	1	11	12	1	1.36878	13	0.993171	13	0.943374	13	0.928207	13	0.852863	13	0.127446	13	0.118926	13	0.123237	13	363	39.6423	4.95752
P27830	dTDP-glucose 4,6-dehydratase OS=Escherichia coli (strain K12) GN=rffG PE=1 SV=3 - [RFFG_ECOLI]	67.7724	5.92	1	1	2	1	2.65857	1	0.962307	1	2.05406	1	1.81167	1	1.20323	1	0.316828	1	0.231912	1	0.284785	1	355	39.7289	5.99854
A7ZJZ6	Phosphoserine aminotransferase OS=Escherichia coli O139:H28 (strain E24377A / ETEC) GN=serC PE=3 SV=1 - [SERC_ECO24]	462.586	44.48	9	13	13	1	1.3392	19	0.87188	19	1.24603	19	1.20982	19	0.922135	19	0.233656	19	0.264841	19	0.257167	19	362	39.843	5.74463
P0AF09	Protein mrp OS=Escherichia coli O6 GN=mrp PE=3 SV=1 - [MRP_ECOL6]	169.742	21.41	1	9	9	1	1.44458	10	1.00956	10	0.974882	10	1.00799	10	0.94861	10	0.113454	10	0.113454	10	0.117596	10	369	39.9125	6.30322
P0A9R0	Aspartate-semialdehyde dehydrogenase OS=Escherichia coli O157:H7 GN=asd PE=3 SV=1 - [DHAS_ECO57]	376.948	35.42	2	10	10	1	1.38588	12	0.818244	12	1.03681	12	0.980729	12	0.69354	12	0.306584	12	0.395404	12	0.37506	12	367	39.9925	5.57959
A7ZR14	Aminomethyltransferase OS=Escherichia coli O139:H28 (strain E24377A / ETEC) GN=gcvT PE=3 SV=1 - [GCST_ECO24]	338.264	29.4	7	10	10	1	1.43	15	1.01013	15	1.14595	15	1.08663	15	1.02732	15	0.19819	15	0.193484	15	0.193484	15	364	40.1212	5.56689
P0ADA3	Lipoprotein nlpD OS=Escherichia coli (strain K12) GN=nlpD PE=1 SV=1 - [NLPD_ECOLI]	137.239	17.94	1	7	7	1	1.55189	8	1.01136	8	1.14646	8	1.17655	8	1.05536	8	0.23064	8	0.335768	8	0.417353	8	379	40.1244	9.51025
P06987	Histidine biosynthesis bifunctional protein hisB OS=Escherichia coli (strain K12) GN=hisB PE=1 SV=1 - [HIS7_ECOLI]	144.202	23.38	3	7	7	1	1.52292	7	0.821145	7	1.86069	7	1.68508	7	1.32846	7	0.239546	7	0.230702	7	0.230702	7	355	40.2523	6.17627
P21420	Putative outer membrane porin protein nmpC OS=Escherichia coli (strain K12) GN=nmpC PE=5 SV=2 - [NMPC_ECOLI]	102.239	9.59	1	2	4	1	1.24922	2	1	2	1.48597	2	1	2	1.06678	2	1.05545	2	1.63075	2	1.69491	2	365	40.2774	4.86865
P76251	Probable tartrate dehydrogenase/decarboxylase OS=Escherichia coli (strain K12) GN=yeaU PE=1 SV=1 - [TTUC_ECOLI]	37.64	3.6	1	1	1	1	1.43895	1	0.67553	1	0.67553	1	0.847977	1	1.00211	1	0.67553	1	0.67553	1	0.67553	1	361	40.2891	5.46533
P0A9A8	Cell division protein ftsZ OS=Escherichia coli O157:H7 GN=ftsZ PE=3 SV=1 - [FTSZ_ECO57]	913.926	78.33	1	20	20	1	1.3853	38	0.977534	38	0.748199	38	0.713402	38	0.695481	38	0.680238	38	0.914761	38	0.872147	38	383	40.2986	4.77979
P25539	Riboflavin biosynthesis protein ribD OS=Escherichia coli (strain K12) GN=ribD PE=1 SV=1 - [RIBD_ECOLI]	83.1077	10.35	1	3	3	1	1.53063	3	0.84219	3	1.0781	3	1.20546	3	1.13251	3	0.150746	3	0.120106	3	0.120846	3	367	40.3128	7.59131
P0AFA0	Lipopolysaccharide export system permease protein lptF OS=Escherichia coli O157:H7 GN=lptF PE=3 SV=1 - [LPTF_ECO57]	62.03	4.92	1	1	2	1	1.00569	1	0.614621	1	0.656533	1	0.40677	1	0.636018	1	0.23678	1	0.23678	1	0.23678	1	366	40.3316	8.99756
P06996	Outer membrane protein C OS=Escherichia coli (strain K12) GN=ompC PE=1 SV=1 - [OMPC_ECOLI]	289.453	30.79	5	9	11	1	1.42119	12	0.997468	12	1.01817	12	0.804482	12	0.57445	12	1.1617	12	1.02663	12	1.21665	12	367	40.3434	4.81787
P0A936	Membrane-bound lytic murein transglycosylase A OS=Escherichia coli O157:H7 GN=mltA PE=3 SV=1 - [MLTA_ECO57]	24.9	2.74	1	1	1	1	1.52085	1	0.895606	1	1.1241	1	1.03555	1	0.825666	1	0.101584	1	0.0958475	1	0.0619392	1	365	40.3852	9.02686
A7ZKY5	Peptide chain release factor 1 OS=Escherichia coli O139:H28 (strain E24377A / ETEC) GN=prfA PE=3 SV=1 - [RF1_ECO24]	58.2905	9.17	3	4	4	1	1.36481	4	1.02738	4	1.22807	4	1.1814	4	1.12539	4	0.299436	4	0.395749	4	0.329981	4	360	40.4922	5.26221
P37759	dTDP-glucose 4,6-dehydratase OS=Escherichia coli (strain K12) GN=rfbB PE=3 SV=2 - [RFBB_ECOLI]	147.152	22.16	2	7	8	1	1.44586	7	0.925565	7	0.892205	7	0.903622	7	0.677633	7	0.157837	7	0.13615	7	0.216288	7	361	40.5333	5.77002
P0A990	DNA polymerase III subunit beta OS=Escherichia coli O157:H7 GN=dnaN PE=3 SV=1 - [DPO3B_ECO57]	84.7709	10.93	1	5	5	1	1.38444	5	0.911285	5	1.09454	5	1.10911	5	0.867719	5	0.16211	5	0.242802	5	0.264627	5	366	40.5607	5.38916
P64176	Macrolide-specific efflux protein macA OS=Escherichia coli O157:H7 GN=macA PE=3 SV=1 - [MACA_ECO57]	75.7615	7.28	2	2	2	1	1.49942	2	0.896861	2	1.80056	2	1.71093	2	1.46252	2	0.259255	2	0.299957	2	0.309513	2	371	40.614	8.82178
P75863	Uncharacterized protein ycbX OS=Escherichia coli (strain K12) GN=ycbX PE=1 SV=1 - [YCBX_ECOLI]	20.73	2.17	1	1	1	1	1.3584	1	1.04976	1	1.3563	1	1.42014	1	1.11929	1	0.062206	1	0.0619934	1	0.129628	1	369	40.6187	7.6499
P0A9S2	Lactaldehyde reductase OS=Escherichia coli O157:H7 GN=fucO PE=3 SV=1 - [FUCO_ECO57]	215.585	20.37	1	7	7	1	1.36098	7	0.936352	7	1.08114	7	1.08485	7	1.00467	7	0.22411	7	0.288193	7	0.321971	7	383	40.6187	5.2749
P69740	Hydrogenase-1 small chain OS=Escherichia coli O6 GN=hyaA PE=3 SV=1 - [MBHS_ECOL6]	48.7198	5.11	1	2	2	1	1.67597	2	1.28191	2	0.357016	2	0.357016	2	0.357016	2	0.357016	2	0.357016	2	0.357016	2	372	40.6549	7.13721
A7ZPV8	4-hydroxy-3-methylbut-2-en-1-yl diphosphate synthase OS=Escherichia coli O139:H28 (strain E24377A / ETEC) GN=ispG PE=3 SV=1 - [ISPG_ECO24]	330.069	49.73	4	15	16	1	1.43885	17	0.941883	17	1.12655	17	1.07373	17	0.846624	17	0.162273	17	0.243177	17	0.232198	17	372	40.6584	6.21436
A7ZU50	3-ketoacyl-CoA thiolase OS=Escherichia coli O139:H28 (strain E24377A / ETEC) GN=fadA PE=3 SV=1 - [FADA_ECO24]	32.35	2.84	3	1	1	1	1.11367	1	0.842913	1	1.37085	1	1.11052	1	0.763972	1	0.264866	1	0.47567	1	0.559364	1	387	40.8067	6.80029
P09394	Glycerophosphoryl diester phosphodiesterase OS=Escherichia coli (strain K12) GN=glpQ PE=1 SV=2 - [GLPQ_ECOLI]	295.291	40.5	1	11	11	1	1.43189	14	0.991185	14	1.55307	14	1.72075	14	2.1701	14	0.206948	14	0.201159	14	0.215026	14	358	40.8173	5.60498
B7NAT4	N-methyl-L-tryptophan oxidase OS=Escherichia coli O17:K52:H18 (strain UMN026 / ExPEC) GN=solA PE=3 SV=1 - [MTOX_ECOLU]	23.13	9.68	11	3	3	1	1.32413	3	1	3	1	3	1	3	0.925646	3	0.276534	3	0.2537	3	0.198422	3	372	40.8623	5.36377
A1AA27	tRNA-specific 2-thiouridylase mnmA OS=Escherichia coli O1:K1 / APEC GN=mnmA PE=3 SV=2 - [MNMA_ECOK1]	169.974	20.65	4	1	8	1	1.64197	1	1.02966	1	1.30029	1	1.23471	1	0.794498	1	0.307242	1	0.165586	1	0.248898	1	368	40.8896	5.09717
P0AF19	N-acetylglucosamine-6-phosphate deacetylase OS=Escherichia coli O157:H7 GN=nagA PE=3 SV=1 - [NAGA_ECO57]	108.362	15.45	1	5	5	1	1.4508	6	0.941506	6	0.922577	6	0.940773	6	0.869295	6	0.11592	6	0.114178	6	0.09541	6	382	40.9231	5.97314
Q8CXZ8	tRNA-specific 2-thiouridylase mnmA OS=Escherichia coli O6 GN=mnmA PE=3 SV=2 - [MNMA_ECOL6]	170.99	19.29	1	1	8	1	1.2741	1	0.885079	1	1.23477	1	1.09628	1	0.967579	1	0.138577	1	0.133578	1	0.148496	1	368	40.9296	5.2749
P68188	Maltose/maltodextrin import ATP-binding protein malK OS=Escherichia coli O157:H7 GN=malK PE=3 SV=1 - [MALK_ECO57]	124.052	15.9	21	5	6	1	1.42664	5	0.795298	5	0.611013	5	0.502723	5	0.416904	5	0.0994069	5	0.0994069	5	0.127056	5	371	40.9646	6.69775
B1XBE0	Chaperone protein dnaJ OS=Escherichia coli (strain K12 / DH10B) GN=dnaJ PE=3 SV=1 - [DNAJ_ECODH]	170.633	26.33	4	11	11	1	1.4875	12	1.06522	12	1.90896	12	1.91605	12	1.9014	12	0.144609	12	0.113243	12	0.142718	12	376	41.0745	7.84033
A7ZR34	Phosphoglycerate kinase OS=Escherichia coli O139:H28 (strain E24377A / ETEC) GN=pgk PE=3 SV=1 - [PGK_ECO24]	2452.08	75.71	3	29	29	1	1.41327	82	0.992192	82	0.808386	82	0.788013	82	0.719027	82	0.186717	82	0.324144	82	0.243155	82	387	41.0926	5.22412
A7ZTE9	Mannitol-1-phosphate 5-dehydrogenase OS=Escherichia coli O139:H28 (strain E24377A / ETEC) GN=mtlD PE=3 SV=1 - [MTLD_ECO24]	221.368	32.46	10	11	11	1	1.4839	13	1.00454	13	1.05397	13	1.02664	13	0.924944	13	0.171646	13	0.146414	13	0.204385	13	382	41.1135	5.69385
B7LYF5	Peptide chain release factor 2 OS=Escherichia coli O8 (strain IAI1) GN=prfB PE=3 SV=1 - [RF2_ECO8A]	354.177	43.01	4	19	19	1	1.40398	22	1.00835	22	0.996188	22	1.05147	22	1.00431	22	0.233697	22	0.367788	22	0.306407	22	365	41.1422	4.729
P37636	Multidrug resistance protein mdtE OS=Escherichia coli (strain K12) GN=mdtE PE=1 SV=1 - [MDTE_ECOLI]	418.894	35.06	3	11	11	1	1.48192	13	0.980238	13	0.198777	13	0.165732	13	0.11098	13	0.0799048	13	0.0699029	13	0.0799048	13	385	41.1655	5.90967
C4ZVL3	Erythronate-4-phosphate dehydrogenase OS=Escherichia coli (strain K12 / BW2952) GN=pdxB PE=3 SV=1 - [PDXB_ECOBW]	115.82	36.51	18	12	12	1	1.42003	11	0.881181	11	1.03017	11	0.991843	11	0.782497	11	0.109396	11	0.102861	11	0.118865	11	378	41.3418	6.69775
A7ZJA8	Succinyl-CoA ligase [ADP-forming] subunit beta OS=Escherichia coli O139:H28 (strain E24377A / ETEC) GN=sucC PE=3 SV=1 - [SUCC_ECO24]	768.052	66.24	2	25	25	1	1.41719	39	0.949177	39	1.56454	39	1.42059	39	1.16837	39	0.184288	39	0.156403	39	0.190246	39	388	41.3667	5.51611
P02981	Tetracycline resistance protein, class C OS=Escherichia coli GN=tetA PE=1 SV=1 - [TCR3_ECOLX]	39.54	2.27	1	1	1	1	5.11623	1	1	1	100	1	100	1	74.526	1	7.32917	1	1	1	4.7126	1	396	41.4831	9.21729
A7ZXK4	Carboxylate-amine ligase ybdK OS=Escherichia coli O9:H4 (strain HS) GN=ybdK PE=3 SV=1 - [CAAL_ECOHS]	126.28	12.63	13	4	4	1	1.37897	4	0.90798	4	0.564749	4	0.603185	4	0.419545	4	0.0979	4	0.147287	4	0.0990371	4	372	41.6897	6.16357
P77774	Lipoprotein yfgL OS=Escherichia coli (strain K12) GN=yfgL PE=1 SV=1 - [YFGL_ECOLI]	364.145	25.51	1	9	9	1	1.46309	12	0.948726	12	1.18809	12	1.15692	12	1.03827	12	0.140153	12	0.144219	12	0.170371	12	392	41.8613	4.90674
A7ZQQ1	Ribosomal RNA large subunit methyltransferase M OS=Escherichia coli O139:H28 (strain E24377A / ETEC) GN=rlmM PE=3 SV=1 - [RLMM_ECO24]	58.2467	7.1	4	3	3	1	1.55259	3	1.04007	3	0.928565	3	1.03251	3	0.78352	3	0.222498	3	0.243034	3	0.228149	3	366	41.8781	7.37158
A7ZR64	S-adenosylmethionine synthetase OS=Escherichia coli O139:H28 (strain E24377A / ETEC) GN=metK PE=3 SV=1 - [METK_ECO24]	232.497	33.33	2	10	11	1	1.39416	11	0.986846	11	0.705123	11	0.731461	11	0.534686	11	0.0887132	11	0.0960446	11	0.106161	11	384	41.9252	5.26221
A7ZUI5	tRNA (uracil-5-)-methyltransferase OS=Escherichia coli O139:H28 (strain E24377A / ETEC) GN=trmA PE=3 SV=1 - [TRMA_ECO24]	25.3	3.83	8	2	2	1	1.32344	2	1.05572	2	0.800332	2	0.744592	2	0.584033	2	0.0906654	2	0.128777	2	0.107899	2	366	41.9402	6.07471
P07023	T-protein OS=Escherichia coli (strain K12) GN=tyrA PE=1 SV=1 - [TYRA_ECOLI]	40.72	2.41	1	1	1	1	1	1	1	1	1	1	1.27295	1	1	1	1	1	1	1	1	1	373	42.0159	6.01123
Q46856	Alcohol dehydrogenase yqhD OS=Escherichia coli (strain K12) GN=yqhD PE=1 SV=1 - [YQHD_ECOLI]	71.19	15.5	1	5	5	1	1.45643	5	1.07355	5	0.814266	5	0.966791	5	0.858849	5	0.140536	5	0.198794	5	0.183105	5	387	42.0708	6.12549
P0AE07	Acriflavine resistance protein A OS=Escherichia coli O157:H7 GN=acrA PE=3 SV=1 - [ACRA_ECO57]	289.304	50.88	2	14	14	1	1.35172	16	0.883578	16	1.17823	16	1.15417	16	0.928815	16	0.115477	16	0.0788668	16	0.121734	16	397	42.1711	7.98682
P27828	UDP-N-acetylglucosamine 2-epimerase OS=Escherichia coli (strain K12) GN=wecB PE=1 SV=2 - [WECB_ECOLI]	30.6241	6.91	2	3	3	1	1.7483	3	0.992116	3	1.0639	3	0.973014	3	0.918277	3	0.21985	3	0.21985	3	0.21985	3	376	42.2179	6.354
P25740	Lipopolysaccharide core biosynthesis protein rfaG OS=Escherichia coli (strain K12) GN=rfaG PE=1 SV=1 - [RFAG_ECOLI]	21.05	1.87	1	1	1	1	1.31224	1	1.10342	1	0.935629	1	0.639312	1	0.783585	1	0.396567	1	0.396567	1	0.396567	1	374	42.2575	7.59131
P76108	Putative ABC transporter periplasmic-binding protein ydcS OS=Escherichia coli (strain K12) GN=ydcS PE=3 SV=1 - [YDCS_ECOLI]	152.213	19.69	1	6	6	1	1.41887	6	1.01608	6	0.9568	6	0.953843	6	0.651812	6	0.20715	6	0.20666	6	0.17749	6	381	42.2681	7.41553
A7ZUH5	Acetylornithine deacetylase OS=Escherichia coli O139:H28 (strain E24377A / ETEC) GN=argE PE=3 SV=1 - [ARGE_ECO24]	45.21	7.83	10	2	2	1	1.35161	1	0.918291	1	1.40875	1	1.20212	1	1.09342	1	0.24494	1	0.189793	1	0.242857	1	383	42.3374	5.89697
A7ZHS2	Lipid-A-disaccharide synthase OS=Escherichia coli O139:H28 (strain E24377A / ETEC) GN=lpxB PE=3 SV=1 - [LPXB_ECO24]	44.1	4.19	10	1	1	1	1	1	1	1	1	1	1	1	1	1	1	1	1	1	1	1	382	42.3552	7.03467
P26458	Cytochrome bd-II oxidase subunit 2 OS=Escherichia coli (strain K12) GN=appB PE=1 SV=2 - [APPB_ECOLI]	0	1.85	1	1	1	1	1.46442	1	0.878404	1	0.404501	1	0.452592	1	0.272908	1	0.0676116	1	0.0676116	1	0.0676116	1	378	42.3955	8.55811
P0ABK4	Cytochrome d ubiquinol oxidase subunit 2 OS=Escherichia coli O157:H7 GN=cydB PE=3 SV=1 - [CYDB_ECO57]	45.0939	10.29	1	5	5	1	1.49229	5	1	5	0.873288	5	1	5	0.716015	5	0.0659718	5	0.0169273	5	0.0364983	5	379	42.425	7.40088
P27431	Uncharacterized protein ycfD OS=Escherichia coli (strain K12) GN=ycfD PE=4 SV=2 - [YCFD_ECOLI]	20.9885	7.51	1	2	2	1	1.69192	2	1.21478	2	1.02711	2	1.07575	2	1.01163	2	0.244009	2	0.446758	2	0.382603	2	373	42.5521	4.83057
A7ZIF8	Queuine tRNA-ribosyltransferase OS=Escherichia coli O139:H28 (strain E24377A / ETEC) GN=tgt PE=3 SV=1 - [TGT_ECO24]	24.12	12.27	1	3	3	1	1.4774	3	0.950672	3	0.754263	3	0.678906	3	0.774911	3	0.0781804	3	0.0931186	3	0.103859	3	375	42.5662	6.40479
P0A954	3-oxoacyl-[acyl-carrier-protein] synthase 1 OS=Escherichia coli O6 GN=fabB PE=3 SV=1 - [FABB_ECOL6]	403.239	34.98	1	13	13	1	1.44554	16	0.936378	16	1.07656	16	1.08893	16	0.913268	16	0.224198	16	0.308406	16	0.24552	16	406	42.5861	5.5415
A7ZTF9	L-lactate dehydrogenase [cytochrome] OS=Escherichia coli O139:H28 (strain E24377A / ETEC) GN=lldD PE=3 SV=1 - [LLDD_ECO24]	167.794	24.75	8	8	8	1	1.51689	8	0.905056	8	1.15464	8	1.07128	8	0.799277	8	0.117097	8	0.104463	8	0.106594	8	396	42.731	6.81494
P00946	Mannose-6-phosphate isomerase OS=Escherichia coli (strain K12) GN=manA PE=1 SV=1 - [MANA_ECOLI]	348.289	36.57	1	11	11	1	1.38822	13	1.05416	13	0.886454	13	0.945063	13	0.944533	13	0.200054	13	0.249998	13	0.246653	13	391	42.823	5.43994
P77552	Uncharacterized protein ydhQ OS=Escherichia coli (strain K12) GN=ydhQ PE=4 SV=1 - [YDHQ_ECOLI]	97.7745	11.48	2	4	4	1	1.36952	4	0.923777	4	0.449863	4	0.357055	4	0.40792	4	0.108575	4	0.121513	4	0.118108	4	418	42.8497	4.53857
P75728	2-octaprenyl-3-methyl-6-methoxy-1,4-benzoquinol hydroxylase OS=Escherichia coli (strain K12) GN=ubiF PE=1 SV=1 - [UBIF_ECOLI]	20.82	8.95	1	3	3	1	1.7222	3	1.00817	3	1.01867	3	0.942706	3	0.86041	3	0.332447	3	0.366648	3	0.466136	3	391	42.926	7.15186
P09127	Putative uroporphyrinogen-III C-methyltransferase OS=Escherichia coli (strain K12) GN=hemX PE=1 SV=1 - [HEMX_ECOLI]	361.466	47.07	1	13	13	1	1.39907	16	1.08577	16	1.16036	16	1.19191	16	1.09313	16	0.181398	16	0.271166	16	0.218814	16	393	42.9369	4.81787
P37747	UDP-galactopyranose mutase OS=Escherichia coli (strain K12) GN=glf PE=1 SV=1 - [GLF_ECOLI]	230.675	34.88	1	15	15	1	1.42067	15	0.879585	15	0.976597	15	0.907399	15	0.687671	15	0.140674	15	0.140492	15	0.126712	15	367	42.9388	7.10791
A7ZL79	Tryptophan synthase beta chain OS=Escherichia coli O139:H28 (strain E24377A / ETEC) GN=trpB PE=3 SV=1 - [TRPB_ECO24]	38.76	3.27	5	2	2	1	1.39347	2	0.97989	2	1.55776	2	1.22614	2	1.34531	2	0.223674	2	0.414899	2	0.366215	2	397	42.9556	6.0874
P0AAI7	3-oxoacyl-[acyl-carrier-protein] synthase 2 OS=Escherichia coli O157:H7 GN=fabF PE=3 SV=2 - [FABF_ECO57]	215.337	25.42	1	8	8	1	1.39873	10	0.917444	10	1.09872	10	1.23154	10	0.91404	10	0.178734	10	0.270916	10	0.203532	10	413	43.0186	6.0874
A1AA20	Spermidine/putrescine import ATP-binding protein potA OS=Escherichia coli O1:K1 / APEC GN=potA PE=3 SV=1 - [POTA_ECOK1]	25.66	3.7	2	2	2	1	1.36622	2	1.04737	2	1.26215	2	1.30292	2	1.15751	2	0.219692	2	0.164221	2	0.213239	2	378	43.028	5.30029
P0A9J9	P-protein OS=Escherichia coli O157:H7 GN=pheA PE=3 SV=1 - [PHEA_ECO57]	77.4624	14.25	1	6	6	1	1.45593	6	0.936883	6	2.08525	6	1.97899	6	1.44298	6	0.28272	6	0.315814	6	0.34059	6	386	43.0844	6.68311
P0AB78	Putative 8-amino-7-oxononanoate synthase/2-amino-3-ketobutyrate coenzyme A ligase OS=Escherichia coli O157:H7 GN=Z5044 PE=3 SV=1 - [BIKB_ECO57]	429.278	42.21	1	13	13	1	1.47901	16	0.97514	16	0.926932	16	0.881809	16	0.760067	16	0.165938	16	0.219835	16	0.172607	16	398	43.0897	5.97314
P19934	Protein tolA OS=Escherichia coli (strain K12) GN=tolA PE=1 SV=1 - [TOLA_ECOLI]	137.829	10.69	1	5	5	1	1.28536	5	1.01843	5	1.23085	5	1.12082	5	1.34707	5	0.27651	5	0.27651	5	0.27651	5	421	43.1305	9.0708
P37751	Uncharacterized protein yefI OS=Escherichia coli (strain K12) GN=yefI PE=4 SV=1 - [YEFI_ECOLI]	103.398	16.13	1	6	6	1	1.46925	6	0.863291	6	0.97252	6	1.07435	6	0.82438	6	0.137539	6	0.125943	6	0.116301	6	372	43.1606	8.92432
A7ZSL4	Elongation factor Tu 1 OS=Escherichia coli O139:H28 (strain E24377A / ETEC) GN=tuf1 PE=3 SV=1 - [EFTU1_ECO24]	3369.8	82.49	3	27	28	1	1.38069	129	1	129	1	129	1	129	0.94098	129	0.230093	129	0.217141	129	0.249087	129	394	43.2563	5.45264
P0A6A5	Acetate kinase OS=Escherichia coli O157:H7 GN=ackA PE=3 SV=1 - [ACKA_ECO57]	559.914	48	1	15	15	1	1.42798	22	0.993558	22	0.815181	22	0.863574	22	0.790787	22	0.163473	22	0.203471	22	0.17805	22	400	43.2631	6.27783
P45568	1-deoxy-D-xylulose 5-phosphate reductoisomerase OS=Escherichia coli (strain K12) GN=dxr PE=1 SV=2 - [DXR_ECOLI]	24.98	2.26	2	1	1	1	1.51277	1	1.23991	1	0.987462	1	0.89334	1	0.743589	1	0.743589	1	0.743589	1	0.743589	1	398	43.3599	6.01123
P0AEY0	Maltose-binding periplasmic protein OS=Escherichia coli O157:H7 GN=malE PE=3 SV=1 - [MALE_ECO57]	802.98	58.59	1	19	19	1	1.39995	30	0.924735	30	0.398483	30	0.35337	30	0.310458	30	0.0656357	30	0.0672149	30	0.0638283	30	396	43.3604	5.70654
P0ABQ1	Coenzyme A biosynthesis bifunctional protein coaBC OS=Escherichia coli O6 GN=coaBC PE=3 SV=2 - [COABC_ECOL6]	59.5086	6.16	1	3	3	1	1.39752	3	0.819326	3	0.819554	3	0.674705	3	0.759742	3	0.381153	3	0.381153	3	0.381153	3	406	43.4107	7.48877
P0AFF3	Nucleoside permease nupC OS=Escherichia coli O6 GN=nupC PE=3 SV=1 - [NUPC_ECOL6]	78.1279	10	1	4	5	1	1.33593	4	0.917939	4	0.762181	4	0.716881	4	0.637793	4	0.113469	4	0.124596	4	0.132425	4	400	43.4473	8.48486
P69925	Ribonucleoside-diphosphate reductase 1 subunit beta OS=Escherichia coli O157:H7 GN=nrdB PE=3 SV=2 - [RIR2_ECO57]	240.202	25	1	8	8	1	1.4023	10	0.887315	10	0.884319	10	0.774694	10	0.620249	10	0.140509	10	0.109398	10	0.0943241	10	376	43.4897	4.80518
P04693	Aromatic-amino-acid aminotransferase OS=Escherichia coli (strain K12) GN=tyrB PE=1 SV=1 - [TYRB_ECOLI]	163.08	17.88	1	5	5	1	1.29926	6	0.793907	6	0.821896	6	0.869957	6	0.668242	6	0.23019	6	0.233627	6	0.246685	6	397	43.5101	5.47803
P00509	Aspartate aminotransferase OS=Escherichia coli (strain K12) GN=aspC PE=1 SV=1 - [AAT_ECOLI]	460.848	44.95	1	20	20	1	1.35965	22	0.937406	22	1.16881	22	1.14529	22	0.983944	22	0.176872	22	0.263719	22	0.203703	22	396	43.546	5.77002
P08506	D-alanyl-D-alanine carboxypeptidase dacC OS=Escherichia coli (strain K12) GN=dacC PE=1 SV=2 - [DACC_ECOLI]	599.29	53.5	1	17	18	1	1.42696	20	0.909712	20	1.13329	20	1.08179	20	0.858789	20	0.079744	20	0.0595014	20	0.0714985	20	400	43.5814	8.03076
A7ZML6	Succinylornithine transaminase OS=Escherichia coli O139:H28 (strain E24377A / ETEC) GN=astC PE=3 SV=1 - [ASTC_ECO24]	36.4399	9.11	9	2	2	1	1.03016	2	0.628797	2	0.8184	2	0.358294	2	0.427436	2	0.268848	2	0.268848	2	0.268848	2	406	43.638	6.354
P24232	Flavohemoprotein OS=Escherichia coli (strain K12) GN=hmp PE=1 SV=1 - [HMP_ECOLI]	75.0741	10.61	3	4	4	1	1.37323	4	1.00192	4	0.929137	4	0.864089	4	0.867764	4	0.132634	4	0.148361	4	0.141417	4	396	43.84	5.77002
P0A9H8	Cyclopropane-fatty-acyl-phospholipid synthase OS=Escherichia coli O6 GN=cfa PE=3 SV=2 - [CFA_ECOL6]	24.94	3.93	1	2	2	1	1.26061	2	0.957824	2	0.319034	2	0.381959	2	0.240267	2	0.0933078	2	0.0761766	2	0.0526641	2	382	43.8807	6.04932
P0AFG7	Dihydrolipoyllysine-residue succinyltransferase component of 2-oxoglutarate dehydrogenase complex OS=Escherichia coli O157:H7 GN=sucB PE=1 SV=2 - [ODO2_ECO57]	445.453	43.95	1	16	17	1	1.48469	22	0.985026	22	1.45223	22	1.34819	22	1.19072	22	0.305273	22	0.451461	22	0.332169	22	405	43.984	5.80811
P12281	Molybdopterin molybdenumtransferase OS=Escherichia coli (strain K12) GN=moeA PE=1 SV=1 - [MOEA_ECOLI]	99.3354	15.82	6	4	4	1	1.2077	5	0.926289	5	1	5	1	5	1	5	0.546253	5	0.546253	5	0.546253	5	411	44.0396	5.13525
P77316	Uncharacterized zinc-type alcohol dehydrogenase-like protein ybdR OS=Escherichia coli (strain K12) GN=ybdR PE=3 SV=1 - [YBDR_ECOLI]	37.6037	6.8	1	2	2	1	1.34407	2	0.787278	2	1.68791	2	1.56066	2	1.15395	2	0.468429	2	0.250091	2	0.335911	2	412	44.1477	6.58057
P0A9T2	D-3-phosphoglycerate dehydrogenase OS=Escherichia coli O157:H7 GN=serA PE=3 SV=2 - [SERA_ECO57]	155.727	21.46	3	10	11	1	1.44958	11	0.958903	11	1.44836	11	1.43489	11	1.16021	11	0.170795	11	0.221667	11	0.191042	11	410	44.1481	6.354
Q8FE91	Uncharacterized protein ygeW OS=Escherichia coli O6 GN=ygeW PE=3 SV=1 - [YGEW_ECOL6]	66.3941	10.61	2	4	4	1	1.57813	4	0.864995	4	1.47754	4	1.33539	4	1.21662	4	0.271093	4	0.273329	4	0.351	4	396	44.1592	5.73193
A8A2B6	CinA-like protein OS=Escherichia coli O9:H4 (strain HS) GN=EcHS_A2392 PE=3 SV=1 - [CINAL_ECOHS]	217.137	16.75	6	5	5	1	1.30072	6	0.925299	6	1.03608	6	0.922482	6	0.736877	6	0.282398	6	0.325955	6	0.284882	6	400	44.1966	5.94775
P25535	Protein visC OS=Escherichia coli (strain K12) GN=visC PE=3 SV=2 - [VISC_ECOLI]	59.9947	6.5	1	2	3	1	1.21135	2	0.922161	2	0.890488	2	0.904289	2	0.808395	2	0.452825	2	0.34411	2	0.355939	2	400	44.2168	7.26904
P50456	Protein mlc OS=Escherichia coli (strain K12) GN=mlc PE=1 SV=2 - [MLC_ECOLI]	24.44	2.22	1	1	1	1	2.23338	1	1.32971	1	1.92076	1	1.02606	1	0.980953	1	0.93194	1	1.01809	1	0.93194	1	406	44.2883	6.22705
P76440	Uncharacterized oxidoreductase yeiT OS=Escherichia coli (strain K12) GN=yeiT PE=4 SV=1 - [YEIT_ECOLI]	156.046	25.73	2	9	10	1	1.41524	9	0.991443	9	0.823653	9	0.676081	9	0.654791	9	0.106406	9	0.0899398	9	0.110167	9	412	44.3015	5.40186
A1A9N6	Ribosomal RNA large subunit methyltransferase I OS=Escherichia coli O1:K1 / APEC GN=rlmI PE=3 SV=1 - [RLMI_ECOK1]	128.082	15.66	6	6	6	1	1.69594	6	1.07602	6	1.17802	6	1.16534	6	1.09322	6	0.198518	6	0.191816	6	0.204644	6	396	44.3499	7.73779
A1AJV0	Phosphopentomutase OS=Escherichia coli O1:K1 / APEC GN=deoB PE=3 SV=1 - [DEOB_ECOK1]	644.105	52.09	3	17	18	1	1.43584	28	1.03269	28	0.604087	28	0.607174	28	0.563441	28	0.159201	28	0.228807	28	0.206309	28	407	44.365	5.35107
P31064	UPF0394 inner membrane protein yedE OS=Escherichia coli (strain K12) GN=yedE PE=1 SV=1 - [YEDE_ECOLI]	42.9237	5.49	1	2	2	1	1.35237	2	0.884297	2	2.21963	2	1.87066	2	1.31309	2	0.126664	2	0.0962202	2	0.106945	2	401	44.3993	10.0376
P0AEB4	D-alanyl-D-alanine carboxypeptidase dacA OS=Escherichia coli O157:H7 GN=dacA PE=3 SV=1 - [DACA_ECO57]	385.052	35.98	1	11	13	1	1.53762	14	0.935408	14	1.13427	14	1.11405	14	0.934026	14	0.117187	14	0.143862	14	0.153199	14	403	44.4157	8.27979
P0AF22	N-acetylglucosamine repressor OS=Escherichia coli O157:H7 GN=nagC PE=3 SV=1 - [NAGC_ECO57]	71.7909	11.33	1	5	5	1	1.42221	5	0.898098	5	0.987943	5	1.11223	5	0.953766	5	0.116675	5	0.116675	5	0.116675	5	406	44.5136	7.35693
B7N8H4	Gamma-glutamyl phosphate reductase OS=Escherichia coli O17:K52:H18 (strain UMN026 / ExPEC) GN=proA PE=3 SV=1 - [PROA_ECOLU]	216.336	26.62	12	7	8	1	1.31468	8	0.96688	8	1.05636	8	1.07498	8	0.895961	8	0.208835	8	0.208316	8	0.234473	8	417	44.5902	5.64307
P50457	4-aminobutyrate aminotransferase OS=Escherichia coli (strain K12) GN=puuE PE=3 SV=1 - [PUUE_ECOLI]	20.22	1.66	1	1	1	1	1.50923	1	0.958452	1	1.19285	1	1.09715	1	0.871375	1	0.125079	1	0.14663	1	0.106494	1	421	44.7008	6.18896
P37748	O-antigen polymerase OS=Escherichia coli (strain K12) GN=rfc PE=4 SV=1 - [RFC_ECOLI]	28.68	2.32	1	1	1	1	1.29375	1	1.73157	1	1.18213	1	1.4453	1	1.14633	1	0.516529	1	0.516529	1	0.516529	1	388	44.7145	8.89502
P65809	Uncharacterized protein ygeY OS=Escherichia coli O157:H7 GN=ygeY PE=3 SV=1 - [YGEY_ECO57]	36.81	3.47	1	1	1	1	1.60151	1	0.966935	1	0.830589	1	0.755342	1	0.748546	1	0.341206	1	0.361366	1	0.341206	1	403	44.775	4.95752
A7ZS86	UDP-N-acetylglucosamine 1-carboxyvinyltransferase OS=Escherichia coli O139:H28 (strain E24377A / ETEC) GN=murA PE=3 SV=1 - [MURA_ECO24]	70.6466	16.95	4	7	8	1	1.53547	7	1.00174	7	1.10394	7	1.17092	7	0.920706	7	0.183174	7	0.180792	7	0.174195	7	419	44.7895	6.16357
A7ZZ82	Peptidase T OS=Escherichia coli O9:H4 (strain HS) GN=pepT PE=3 SV=1 - [PEPT_ECOHS]	230.211	24.26	6	9	9	1	1.41862	11	0.879454	11	1.02623	11	1.02485	11	0.905978	11	0.137359	11	0.126835	11	0.161285	11	408	44.8667	5.50342
P31455	Uncharacterized protein yidR OS=Escherichia coli (strain K12) GN=yidR PE=4 SV=3 - [YIDR_ECOLI]	43.41	3.47	1	1	1	1	1.74326	1	1.06525	1	1.56641	1	1	1	1.26804	1	1	1	1	1	1	1	404	44.9562	6.27783
P0ADT7	Uncharacterized protein ygiC OS=Escherichia coli O157:H7 GN=ygiC PE=4 SV=1 - [YGIC_ECO57]	107.967	15.8	1	6	6	1	1.47	6	0.924717	6	0.951624	6	0.945826	6	0.803588	6	0.164581	6	0.104302	6	0.174191	6	386	44.9972	4.76709
P25889	Uncharacterized protein yeiA OS=Escherichia coli (strain K12) GN=yeiA PE=3 SV=3 - [YEIA_ECOLI]	133.618	27.98	1	10	10	1	1.44889	10	1.02332	10	0.744484	10	0.694661	10	0.489458	10	0.126658	10	0.113838	10	0.10506	10	411	45.0391	5.49072
A7ZPX4	Cysteine desulfurase OS=Escherichia coli O139:H28 (strain E24377A / ETEC) GN=iscS PE=3 SV=1 - [ISCS_ECO24]	155.689	14.6	1	6	6	1	1.34543	8	0.869326	8	0.698165	8	0.721359	8	0.593893	8	0.174865	8	0.231018	8	0.21068	8	404	45.0609	6.3667
P63342	Inner membrane transport protein yqeG OS=Escherichia coli O157:H7 GN=yqeG PE=3 SV=1 - [YQEG_ECO57]	25.38	2.2	1	1	1	1	1.52529	1	0.978194	1	1.1126	1	1.11412	1	0.836649	1	0.220947	1	0.180511	1	0.180511	1	409	45.0694	9.1001
P52074	Glycolate oxidase iron-sulfur subunit OS=Escherichia coli (strain K12) GN=glcF PE=4 SV=1 - [GLCF_ECOLI]	47.92	2.7	1	1	1	1	1	1	1	1	1	1	1	1	1	1	1	1	1	1	1	1	407	45.0813	7.94287
P23173	Low affinity tryptophan permease OS=Escherichia coli (strain K12) GN=tnaB PE=1 SV=1 - [TNAB_ECOLI]	66.89	4.82	2	2	2	1	1.41304	2	0.942367	2	0.825211	2	0.791092	2	0.634354	2	0.0591119	2	0.0185531	2	0.0495975	2	415	45.1811	8.99756
P0ACB9	Protein hemY OS=Escherichia coli O157:H7 GN=hemY PE=3 SV=1 - [HEMY_ECO57]	117.229	14.07	1	6	6	1	1.46374	6	0.944723	6	1.17565	6	1.10113	6	0.801008	6	0.0977455	6	0.0977455	6	0.0928501	6	398	45.2168	8.52881
A7ZPZ4	Serine hydroxymethyltransferase OS=Escherichia coli O139:H28 (strain E24377A / ETEC) GN=glyA PE=3 SV=1 - [GLYA_ECO24]	593.774	47.48	3	22	22	1	1.41841	32	0.973151	32	0.863558	32	0.843549	32	0.695469	32	0.179527	32	0.244795	32	0.200371	32	417	45.288	6.48096
P75958	Lipoprotein-releasing system transmembrane protein lolE OS=Escherichia coli (strain K12) GN=lolE PE=1 SV=3 - [LOLE_ECOLI]	25.7	2.17	1	1	1	1	1.21232	1	0.833461	1	0.891491	1	1.05813	1	0.921241	1	0.100439	1	0.140216	1	0.122313	1	414	45.3152	8.85107
C4ZRP7	Glutamate-1-semialdehyde 2,1-aminomutase OS=Escherichia coli (strain K12 / BW2952) GN=hemL PE=3 SV=1 - [GSA_ECOBW]	406.017	34.98	5	12	12	1	1.35114	17	0.876652	17	1.19608	17	1.10709	17	0.930226	17	0.145535	17	0.171443	17	0.190247	17	426	45.3364	4.84326
A7ZT69	C4-dicarboxylate transport protein OS=Escherichia coli O139:H28 (strain E24377A / ETEC) GN=dctA PE=3 SV=1 - [DCTA_ECO24]	78.6601	6.31	4	3	3	1	1.48219	4	0.951164	4	2.01064	4	2.09557	4	1.37165	4	0.106417	4	0.0679715	4	0.131355	4	428	45.4068	8.74854
P0ABC8	Protein hflK OS=Escherichia coli O157:H7 GN=hflK PE=3 SV=1 - [HFLK_ECO57]	616.54	48.69	1	19	19	1	1.43279	24	0.93955	24	1.23941	24	1.28386	24	0.918036	24	0.13293	24	0.122444	24	0.136847	24	419	45.5171	6.43018
A7ZQM2	Enolase OS=Escherichia coli O139:H28 (strain E24377A / ETEC) GN=eno PE=3 SV=1 - [ENO_ECO24]	1105.57	75.46	1	26	27	1	1.40404	60	1.04313	60	0.620057	60	0.676001	60	0.64743	60	0.252962	60	0.452268	60	0.363407	60	432	45.6264	5.47803
P19926	Glucose-1-phosphatase OS=Escherichia coli (strain K12) GN=agp PE=1 SV=1 - [AGP_ECOLI]	383.437	54.72	1	18	18	1	1.4079	23	0.945887	23	0.916332	23	0.880223	23	0.712382	23	0.193535	23	0.263301	23	0.229623	23	413	45.6539	5.73193
P0ABN7	Anaerobic C4-dicarboxylate transporter dcuA OS=Escherichia coli O157:H7 GN=dcuA PE=3 SV=1 - [DCUA_ECO57]	75.8128	8.08	1	4	4	1	1.2853	4	0.913253	4	0.708633	4	0.719797	4	0.642587	4	0.0544496	4	0.0393243	4	0.0531184	4	433	45.7208	7.75244
P08200	Isocitrate dehydrogenase [NADP] OS=Escherichia coli (strain K12) GN=icd PE=1 SV=1 - [IDH_ECOLI]	689.831	63.94	1	26	27	1	1.37199	37	0.901843	37	1.45594	37	1.31851	37	1.05738	37	0.297985	37	0.444312	37	0.420848	37	416	45.7275	5.26221
P22256	4-aminobutyrate aminotransferase OS=Escherichia coli (strain K12) GN=gabT PE=1 SV=1 - [GABT_ECOLI]	437.032	49.3	1	14	14	1	1.46432	17	0.956343	17	0.900323	17	0.797266	17	0.620827	17	0.0940138	17	0.0962313	17	0.10459	17	426	45.7455	6.16357
A7ZJC2	Protein tolB OS=Escherichia coli O139:H28 (strain E24377A / ETEC) GN=tolB PE=3 SV=1 - [TOLB_ECO24]	227.605	30.93	2	10	10	1	1.47075	11	0.897582	11	1.15431	11	1.1873	11	0.91882	11	0.315857	11	0.557168	11	0.430622	11	430	45.9272	7.59131
P31069	Putative potassium channel protein OS=Escherichia coli (strain K12) GN=kch PE=1 SV=1 - [KCH_ECOLI]	72.2937	6	1	2	2	1	1.3301	2	0.927509	2	0.594869	2	0.602109	2	0.572329	2	0.0815136	2	0.0684759	2	0.0715071	2	417	46.0332	6.59521
P37339	Uncharacterized protein ygaF OS=Escherichia coli (strain K12) GN=ygaF PE=1 SV=3 - [YGAF_ECOLI]	34.24	2.13	1	1	1	1	1.40727	1	1.03912	1	1.05011	1	0.925252	1	0.824696	1	0.183325	1	0.166421	1	0.182763	1	422	46.0525	8.36768
P46130	Putative acyl-CoA thioester hydrolase ybhC OS=Escherichia coli (strain K12) GN=ybhC PE=1 SV=2 - [YBHC_ECOLI]	110.907	14.05	1	5	5	1	1.59156	5	0.931704	5	0.936976	5	0.875025	5	0.65889	5	0.0966149	5	0.0966149	5	0.0966149	5	427	46.0539	5.99854
P06988	Histidinol dehydrogenase OS=Escherichia coli (strain K12) GN=hisD PE=1 SV=5 - [HISX_ECOLI]	52.4318	9.45	3	4	4	1	1.32894	4	0.891977	4	2.08934	4	1.8807	4	1.63637	4	0.56203	4	0.81453	4	0.784835	4	434	46.0816	5.17334
P11557	Protein damX OS=Escherichia coli (strain K12) GN=damX PE=1 SV=2 - [DAMX_ECOLI]	214.885	21.03	2	7	7	1	1.48149	8	1.00099	8	1.07615	8	1.0122	8	0.976917	8	0.116083	8	0.0879379	8	0.0838072	8	428	46.1344	5.80811
P00861	Diaminopimelate decarboxylase OS=Escherichia coli (strain K12) GN=lysA PE=1 SV=1 - [DCDA_ECOLI]	43.37	7.14	1	2	3	1	1.23445	2	0.847053	2	1.02051	2	0.703763	2	0.704051	2	0.193234	2	0.2832	2	0.223901	2	420	46.1484	6.03662
C4ZX98	Peptidase B OS=Escherichia coli (strain K12 / BW2952) GN=pepB PE=3 SV=1 - [PEPB_ECOBW]	515.581	40.52	10	15	15	1	1.49274	18	0.986862	18	1.10115	18	1.11152	18	0.965538	18	0.138156	18	0.159419	18	0.13716	18	427	46.1513	5.92236
P77434	Uncharacterized aminotransferase yfdZ OS=Escherichia coli (strain K12) GN=yfdZ PE=2 SV=1 - [YFDZ_ECOLI]	41.0514	7.28	1	3	3	1	1.85133	3	1.0369	3	1.00937	3	1.39071	3	0.887641	3	0.347616	3	0.347616	3	0.347616	3	412	46.1867	7.86963
A7ZIJ6	ATP-dependent Clp protease ATP-binding subunit clpX OS=Escherichia coli O139:H28 (strain E24377A / ETEC) GN=clpX PE=3 SV=1 - [CLPX_ECO24]	271.636	27.12	1	9	10	1	1.40314	13	0.968776	13	0.726724	13	0.7191	13	0.65146	13	0.191467	13	0.280102	13	0.224405	13	424	46.3272	5.35107
A7ZPF9	3-ketoacyl-CoA thiolase OS=Escherichia coli O139:H28 (strain E24377A / ETEC) GN=fadI PE=3 SV=1 - [FADI_ECO24]	28.0473	4.36	13	2	2	1	1.56716	2	1.49626	2	1.23036	2	1.29091	2	0.83859	2	0.382463	2	0.50217	2	0.496733	2	436	46.5292	8.39697
P0AAT4	Uncharacterized protein ybdG OS=Escherichia coli (strain K12) GN=ybdG PE=4 SV=1 - [YBDG_ECOLI]	96.1076	7.71	1	3	3	1	1.29336	3	1	3	1.13125	3	1.04661	3	1	3	1	3	1	3	1	3	415	46.5729	8.14795
P0AAD7	Serine transporter OS=Escherichia coli O157:H7 GN=sdaC PE=2 SV=1 - [SDAC_ECO57]	124.712	10.26	1	6	6	1	1.31388	7	0.894167	7	1.19707	7	1.16369	7	0.930969	7	0.0900447	7	0.0387945	7	0.0899713	7	429	46.8749	9.15869
P14900	UDP-N-acetylmuramoylalanine--D-glutamate ligase OS=Escherichia coli (strain K12) GN=murD PE=1 SV=3 - [MURD_ECOLI]	78.1633	15.3	4	5	5	1	1.27227	5	0.816179	5	0.703613	5	0.806146	5	0.710695	5	0.177985	5	0.166963	5	0.156358	5	438	46.9439	5.31299
P0AG32	Transcription termination factor rho OS=Escherichia coli O157:H7 GN=rho PE=3 SV=1 - [RHO_ECO57]	510.089	40.1	1	16	16	1	1.39527	22	0.92464	22	1.22443	22	1.24992	22	1.02617	22	0.181158	22	0.24488	22	0.25461	22	419	46.9746	7.25439
C4ZT96	Esterase frsA OS=Escherichia coli (strain K12 / BW2952) GN=frsA PE=3 SV=1 - [FRSA_ECOBW]	96.5855	10.39	10	4	4	1	1.42236	5	0.883351	5	0.95604	5	0.861507	5	0.708173	5	0.170144	5	0.160645	5	0.160645	5	414	46.9786	6.94678
A7ZPV7	Histidyl-tRNA synthetase OS=Escherichia coli O139:H28 (strain E24377A / ETEC) GN=hisS PE=3 SV=1 - [SYH_ECO24]	432.11	41.04	5	14	14	1	1.45828	14	0.938466	14	1.3133	14	1.40019	14	1.06123	14	0.250937	14	0.271555	14	0.255307	14	424	47	5.90967
P0AEX3	Alpha-ketoglutarate permease OS=Escherichia coli (strain K12) GN=kgtP PE=1 SV=1 - [KGTP_ECOLI]	82.6867	4.86	1	3	3	1	1.67187	3	1.16743	3	0.871917	3	0.904495	3	0.795748	3	0.157312	3	0.144386	3	0.144386	3	432	47.0215	9.39307
P07102	Periplasmic appA protein OS=Escherichia coli (strain K12) GN=appA PE=1 SV=2 - [PPA_ECOLI]	43.49	2.08	1	1	1	1	1.46753	1	0.925502	1	0.429975	1	0.38276	1	0.27941	1	0.0670257	1	0.0648353	1	0.0452067	1	432	47.0273	6.72705
P00934	Threonine synthase OS=Escherichia coli (strain K12) GN=thrC PE=1 SV=1 - [THRC_ECOLI]	85.4535	19.63	1	7	7	1	1.38878	7	0.790928	7	1.43189	7	1.43925	7	1.20369	7	0.133074	7	0.133074	7	0.186174	7	428	47.0842	5.40186
A7ZTY2	ATP-dependent RNA helicase rhlB OS=Escherichia coli O139:H28 (strain E24377A / ETEC) GN=rhlB PE=3 SV=1 - [RHLB_ECO24]	246.777	23.75	6	9	9	1	1.41172	9	0.919014	9	0.988352	9	0.918027	9	0.685218	9	0.0982717	9	0.108552	9	0.087104	9	421	47.0965	7.6792
P39099	Protease degQ OS=Escherichia coli (strain K12) GN=degQ PE=1 SV=1 - [DEGQ_ECOLI]	146.817	26.59	1	12	12	1	1.46662	12	1.05109	12	1.03259	12	0.976967	12	1.00937	12	0.412677	12	0.653659	12	0.577596	12	455	47.1762	5.94775
B7MNI9	Thymidine phosphorylase OS=Escherichia coli O45:K1 (strain S88 / ExPEC) GN=deoA PE=3 SV=1 - [TYPH_ECO45]	276.813	30.91	5	11	11	1	1.43012	12	0.957768	12	0.652591	12	0.614603	12	0.510505	12	0.159334	12	0.221336	12	0.193503	12	440	47.1771	5.37646
P0ABZ8	Chaperone surA OS=Escherichia coli O157:H7 GN=surA PE=3 SV=1 - [SURA_ECO57]	363.505	41.12	1	17	17	1	1.48447	18	1.04828	18	1.16623	18	1.07486	18	1.08092	18	0.516591	18	0.779492	18	0.665434	18	428	47.2543	6.97607
A7ZV47	Adenylosuccinate synthetase OS=Escherichia coli O139:H28 (strain E24377A / ETEC) GN=purA PE=3 SV=1 - [PURA_ECO24]	706.032	47.92	1	18	18	1	1.4056	27	0.976919	27	0.727476	27	0.763892	27	0.679429	27	0.0956601	27	0.126304	27	0.115085	27	432	47.3153	5.49072
P76417	Putative nucleoside transporter yegT OS=Escherichia coli (strain K12) GN=yegT PE=1 SV=1 - [YEGT_ECOLI]	132.645	7.53	1	4	4	1	1.36262	5	0.836616	5	1.11369	5	1.01939	5	0.60909	5	0.0736	5	0.046886	5	0.0880882	5	425	47.3275	8.00146
P00393	NADH dehydrogenase OS=Escherichia coli (strain K12) GN=ndh PE=1 SV=2 - [DHNA_ECOLI]	234.298	22.58	1	8	8	1	1.38899	9	0.932467	9	0.77048	9	0.7573	9	0.614427	9	0.090916	9	0.0617283	9	0.0752814	9	434	47.3286	8.85107
P11880	UDP-N-acetylmuramoyl-tripeptide--D-alanyl-D-alanine ligase OS=Escherichia coli (strain K12) GN=murF PE=1 SV=2 - [MURF_ECOLI]	67.0827	4.2	1	2	2	1	1.41668	2	0.92487	2	0.851019	2	0.850624	2	0.684774	2	0.111913	2	0.110009	2	0.128315	2	452	47.4176	5.43994
P0A9G7	Isocitrate lyase OS=Escherichia coli O6 GN=aceA PE=3 SV=1 - [ACEA_ECOL6]	2653.33	73.04	1	27	27	1	1.39547	83	1	83	1.25743	83	1.25074	83	1	83	0.433522	83	0.624569	83	0.553819	83	434	47.4916	5.31299
A7ZM99	Tyrosyl-tRNA synthetase OS=Escherichia coli O139:H28 (strain E24377A / ETEC) GN=tyrS PE=3 SV=1 - [SYY_ECO24]	272.349	24.76	4	10	10	1	1.45918	11	0.9208	11	1.11483	11	1.11046	11	0.847161	11	0.182861	11	0.23684	11	0.199645	11	424	47.4971	5.80811
A7ZS72	Phosphoglucosamine mutase OS=Escherichia coli O139:H28 (strain E24377A / ETEC) GN=glmM PE=3 SV=1 - [GLMM_ECO24]	318.473	27.87	6	12	12	1	1.37611	15	0.956479	15	1.05916	15	1.07028	15	0.929399	15	0.100569	15	0.133	15	0.152368	15	445	47.5135	6.02393
A7ZKW0	D-amino acid dehydrogenase small subunit OS=Escherichia coli O139:H28 (strain E24377A / ETEC) GN=dadA PE=3 SV=1 - [DADA_ECO24]	476.246	57.64	3	19	19	1	1.4057	26	0.928017	26	1.62379	26	1.60405	26	1.08732	26	0.201436	26	0.201236	26	0.218606	26	432	47.5771	6.62451
A7ZPH2	D-serine dehydratase OS=Escherichia coli O139:H28 (strain E24377A / ETEC) GN=dsdA PE=3 SV=1 - [SDHD_ECO24]	41.571	13.12	10	5	5	1	1.41285	5	0.934344	5	0.689706	5	0.652504	5	0.53975	5	0.0776047	5	0.0612388	5	0.056378	5	442	47.8401	5.90967
P0ABH8	Citrate synthase OS=Escherichia coli O6 GN=gltA PE=3 SV=1 - [CISY_ECOL6]	323.453	28.81	1	11	11	1	1.44365	16	0.926336	16	1.02406	16	1.12604	16	0.761929	16	0.205959	16	0.140458	16	0.181681	16	427	47.9839	6.68311
B7UJQ9	Trigger factor OS=Escherichia coli O127:H6 (strain E2348/69 / EPEC) GN=tig PE=3 SV=1 - [TIG_ECO27]	1291.93	69.91	4	36	36	1	1.42206	59	1.01444	59	0.810326	59	0.818826	59	0.854545	59	0.238443	59	0.287989	59	0.287409	59	432	48.1629	4.88135
P78067	Putative thiosulfate sulfurtransferase ynjE OS=Escherichia coli (strain K12) GN=ynjE PE=1 SV=2 - [YNJE_ECOLI]	55.4467	9.66	1	4	4	1	1.42286	4	0.843353	4	1.24087	4	1.31247	4	0.942838	4	0.322968	4	0.301851	4	0.382612	4	435	48.1981	6.66846
P77212	Probable pyridine nucleotide-disulfide oxidoreductase ykgC OS=Escherichia coli (strain K12) GN=ykgC PE=3 SV=2 - [YKGC_ECOLI]	39.83	2.04	1	1	1	1	1	1	1	1	1	1	1	1	1	1	1	1	1	1	1	1	441	48.2139	6.53662
A7ZSH7	Ribosomal RNA small subunit methyltransferase B OS=Escherichia coli O139:H28 (strain E24377A / ETEC) GN=rsmB PE=3 SV=1 - [RSMB_ECO24]	22.92	3.26	11	1	1	1	1.42167	1	1.08969	1	1.03408	1	1.16003	1	1.05049	1	0.137302	1	0.103312	1	0.103312	1	429	48.289	7.51807
P25519	GTP-binding protein hflX OS=Escherichia coli (strain K12) GN=hflX PE=1 SV=3 - [HFLX_ECOLI]	80.5716	15.96	1	5	6	1	1.21621	5	0.769427	5	1.0444	5	1.04781	5	0.892001	5	0.213356	5	0.216928	5	0.242713	5	426	48.2974	5.98584
P69832	Galactitol permease IIC component OS=Escherichia coli O157:H7 GN=gatC PE=3 SV=1 - [PTKC_ECO57]	42.46	4.88	1	2	2	1	1.30781	2	0.928629	2	0.945301	2	0.864557	2	0.633444	2	0.0415513	2	0.0282937	2	0.0437946	2	451	48.3332	9.27588
P0AFK1	Protein pmbA OS=Escherichia coli O157:H7 GN=pmbA PE=3 SV=1 - [PMBA_ECO57]	272.455	21.56	1	9	9	1	1.42694	10	0.980046	10	0.872853	10	0.910833	10	0.743043	10	0.102293	10	0.0949723	10	0.106257	10	450	48.3394	5.60498
P30871	Uncharacterized protein ygiF OS=Escherichia coli (strain K12) GN=ygiF PE=4 SV=1 - [YGIF_ECOLI]	34	10.62	1	4	4	1	1.41235	4	0.947589	4	1.05614	4	1.14694	4	0.844196	4	0.101867	4	0.100838	4	0.0992139	4	433	48.3589	6.12549
A7ZJW2	Seryl-tRNA synthetase OS=Escherichia coli O139:H28 (strain E24377A / ETEC) GN=serS PE=3 SV=1 - [SYS_ECO24]	569.537	50.47	1	19	20	1	1.36796	25	0.965008	25	1.0436	25	1.10516	25	0.966517	25	0.122143	25	0.126873	25	0.140132	25	430	48.3835	5.50342
A1AGY4	sn-glycerol-3-phosphate-binding periplasmic protein ugpB OS=Escherichia coli O1:K1 / APEC GN=ugpB PE=3 SV=1 - [UGPB_ECOK1]	38.7214	7.08	3	3	4	1	1.46265	3	0.99251	3	1.10136	3	0.87348	3	0.68931	3	0.247893	3	0.466722	3	0.40884	3	438	48.4622	7.84033
P0AGA4	Preprotein translocase subunit secY OS=Escherichia coli O157:H7 GN=secY PE=3 SV=1 - [SECY_ECO57]	39.9291	2.93	1	2	2	1	1.28505	2	0.883065	2	0.920629	2	0.876997	2	0.655694	2	0.0409854	2	0.0555716	2	0.0245692	2	443	48.4802	9.89111
P10384	Long-chain fatty acid transport protein OS=Escherichia coli (strain K12) GN=fadL PE=1 SV=5 - [FADL_ECOLI]	249.75	16.82	3	6	6	1	1.25075	6	0.90043	6	1.76417	6	1.29232	6	1.18656	6	1.96999	6	1.95577	6	2.73932	6	446	48.5115	5.30029
P00370	NADP-specific glutamate dehydrogenase OS=Escherichia coli (strain K12) GN=gdhA PE=1 SV=1 - [DHE4_ECOLI]	597.802	53.47	7	20	21	1	1.42888	23	0.949185	23	1.93525	23	1.8713	23	1.38055	23	0.208632	23	0.161245	23	0.155733	23	447	48.5504	6.40479
P77529	Uncharacterized symporter ydjN OS=Escherichia coli (strain K12) GN=ydjN PE=3 SV=1 - [YDJN_ECOLI]	107.572	5.62	1	2	2	1	1.55373	3	1.02557	3	1.34371	3	1.19237	3	0.785825	3	0.0934009	3	0.0934009	3	0.0934009	3	463	48.6305	9.02686
A7ZSW3	Glucose-1-phosphate adenylyltransferase OS=Escherichia coli O139:H28 (strain E24377A / ETEC) GN=glgC PE=3 SV=1 - [GLGC_ECO24]	220.6	19.95	6	6	7	1	1.42203	9	0.851919	9	1.03156	9	1.00855	9	0.827462	9	0.13824	9	0.167216	9	0.151764	9	431	48.6665	6.13818
P0AB69	NAD(P) transhydrogenase subunit beta OS=Escherichia coli O157:H7 GN=pntB PE=3 SV=1 - [PNTB_ECO57]	234.751	23.59	1	8	8	1	1.37644	9	0.901058	9	1.25107	9	1.10044	9	0.854572	9	0.125556	9	0.0614125	9	0.117346	9	462	48.6915	6.13818
P30744	L-serine dehydratase 2 OS=Escherichia coli (strain K12) GN=sdaB PE=1 SV=2 - [SDHM_ECOLI]	69.5128	8.13	1	4	5	1	1.44327	4	0.917329	4	1.14649	4	0.990126	4	0.850036	4	0.15531	4	0.14511	4	0.148683	4	455	48.7215	5.79541
P06715	Glutathione reductase OS=Escherichia coli (strain K12) GN=gor PE=1 SV=1 - [GSHR_ECOLI]	286.746	28.89	1	11	11	1	1.32828	14	0.944067	14	0.894328	14	0.824318	14	0.613312	14	0.136307	14	0.12242	14	0.177372	14	450	48.7416	5.99854
Q46812	Protein ssnA OS=Escherichia coli (strain K12) GN=ssnA PE=1 SV=2 - [SSNA_ECOLI]	35.9	2.49	1	1	1	1	1.39528	1	0.753843	1	0.821182	1	0.725725	1	0.950093	1	0.0902035	1	0.0902035	1	0.0902035	1	442	48.8103	6.29053
P16095	L-serine dehydratase 1 OS=Escherichia coli (strain K12) GN=sdaA PE=1 SV=3 - [SDHL_ECOLI]	124.95	11.67	2	5	6	1	1.54509	6	1.09472	6	1.54493	6	1.48802	6	1.42758	6	0.285053	6	0.318204	6	0.236327	6	454	48.8751	5.33838
P54901	Stationary phase-inducible protein csiE OS=Escherichia coli (strain K12) GN=csiE PE=4 SV=3 - [CSIE_ECOLI]	25.9697	4.46	1	2	2	1	1.61585	2	1.10814	2	0.497045	2	0.488749	2	0.314104	2	0.110268	2	0.125507	2	0.110268	2	426	49.0094	7.75244
A7ZTU1	Bifunctional protein glmU OS=Escherichia coli O139:H28 (strain E24377A / ETEC) GN=glmU PE=3 SV=1 - [GLMU_ECO24]	142.99	14.47	10	5	5	1	1.41399	6	0.953645	6	0.847081	6	0.808286	6	0.814922	6	0.134267	6	0.11864	6	0.127133	6	456	49.1596	6.53662
P23874	Protein hipA OS=Escherichia coli (strain K12) GN=hipA PE=1 SV=2 - [HIPA_ECOLI]	0	3.18	1	1	2	1	1.40475	1	0.977005	1	0.695562	1	0.627716	1	0.790741	1	0.142795	1	0.178669	1	0.175367	1	440	49.2447	8.20654
P31979	NADH-quinone oxidoreductase subunit F OS=Escherichia coli (strain K12) GN=nuoF PE=1 SV=3 - [NUOF_ECOLI]	388.312	34.83	1	16	16	1	1.43437	19	0.934532	19	1.56563	19	1.37218	19	1.01139	19	0.14607	19	0.138996	19	0.145316	19	445	49.261	6.85889
A7ZTR2	tRNA modification GTPase mnmE OS=Escherichia coli O139:H28 (strain E24377A / ETEC) GN=mnmE PE=3 SV=1 - [MNME_ECO24]	94.3276	9.47	9	3	4	1	1.5756	2	0.946113	2	0.870258	2	0.914644	2	0.83414	2	0.152996	2	0.152996	2	0.152996	2	454	49.2637	5.021
P24182	Biotin carboxylase OS=Escherichia coli (strain K12) GN=accC PE=1 SV=2 - [ACCC_ECOLI]	411.873	40.53	2	15	15	1	1.41665	19	0.910824	19	0.884907	19	0.861199	19	0.720773	19	0.0974529	19	0.100518	19	0.0969272	19	449	49.2893	7.10791
P0C0V1	Protease do OS=Escherichia coli O157:H7 GN=degP PE=3 SV=1 - [DEGP_ECO57]	831.86	52.53	1	22	22	1	1.36604	35	1.02624	35	0.820131	35	0.773273	35	0.829836	35	0.23387	35	0.462564	35	0.398341	35	474	49.3235	8.55811
A7ZMC9	Multidrug resistance protein mdtK OS=Escherichia coli O139:H28 (strain E24377A / ETEC) GN=mdtK PE=3 SV=1 - [MDTK_ECO24]	36.7	1.75	7	1	1	1	1.9683	1	1.36118	1	2.25324	1	1.9393	1	1.10287	1	0.527078	1	0.527078	1	0.527078	1	457	49.4426	9.59814
A7ZJQ2	Ribosomal protein S12 methylthiotransferase rimO OS=Escherichia coli O139:H28 (strain E24377A / ETEC) GN=rimO PE=3 SV=1 - [RIMO_ECO24]	33.446	2.72	2	1	2	1	1.35658	1	0.906006	1	1.43299	1	1.40711	1	1.31906	1	0.15707	1	0.111616	1	0.129695	1	441	49.5504	5.47803
A7ZUE6	ATP-dependent hsl protease ATP-binding subunit hslU OS=Escherichia coli O139:H28 (strain E24377A / ETEC) GN=hslU PE=3 SV=1 - [HSLU_ECO24]	753.039	53.05	4	24	24	1	1.42676	31	0.939448	31	1.21634	31	1.20009	31	1.13826	31	0.191393	31	0.274057	31	0.236659	31	443	49.5619	5.35107
P0AAZ6	Replication-associated recombination protein A OS=Escherichia coli O157:H7 GN=rarA PE=3 SV=1 - [RARA_ECO57]	25.5	3.8	1	2	2	1	1.34966	2	0.990571	2	0.514103	2	0.760863	2	0.340739	2	0.133183	2	0.117755	2	0.117351	2	447	49.5952	6.40479
P10903	Nitrite extrusion protein 1 OS=Escherichia coli (strain K12) GN=narK PE=1 SV=2 - [NARK_ECOLI]	30.04	1.94	1	1	1	1	1.53969	1	1.45848	1	1.52665	1	1.27951	1	1.06155	1	0.140327	1	0.140327	1	0.140327	1	463	49.6609	9.62744
P0AGD9	Signal recognition particle protein OS=Escherichia coli O157:H7 GN=ffh PE=3 SV=1 - [SRP54_ECO57]	242.962	30.02	1	13	14	1	1.45818	15	1.01074	15	0.808635	15	0.845742	15	0.798657	15	0.109649	15	0.111685	15	0.111685	15	453	49.7552	9.51025
P15034	Xaa-Pro aminopeptidase OS=Escherichia coli (strain K12) GN=pepP PE=1 SV=2 - [AMPP_ECOLI]	229.405	25.85	1	8	8	1	1.44781	9	1	9	1.07424	9	1.00242	9	1	9	0.139606	9	0.106405	9	0.138693	9	441	49.7841	5.38916
P37773	UDP-N-acetylmuramate:L-alanyl-gamma-D-glutamyl-meso-diaminopimelate ligase OS=Escherichia coli (strain K12) GN=mpl PE=1 SV=3 - [MPL_ECOLI]	47.7742	5.91	1	2	2	1	1.57775	2	1.12479	2	1.05905	2	1.107	2	0.989167	2	0.127136	2	0.131086	2	0.160457	2	457	49.8421	5.88428
B7NKP0	Argininosuccinate synthase OS=Escherichia coli O7:K1 (strain IAI39 / ExPEC) GN=argG PE=3 SV=1 - [ASSY_ECO7I]	292.754	34.23	7	12	13	1	1.32508	12	0.952731	12	0.822473	12	0.805494	12	0.598163	12	0.168845	12	0.202581	12	0.232941	12	447	49.8668	5.38916
P21507	ATP-dependent RNA helicase srmB OS=Escherichia coli (strain K12) GN=srmB PE=1 SV=1 - [SRMB_ECOLI]	157.697	25.23	1	10	10	1	1.40419	10	0.981018	10	0.925376	10	0.950176	10	0.817372	10	0.126047	10	0.133604	10	0.136922	10	444	49.8835	9.24658
A7ZSP4	Siroheme synthase OS=Escherichia coli O139:H28 (strain E24377A / ETEC) GN=cysG PE=3 SV=1 - [CYSG_ECO24]	24.25	1.75	5	1	1	1	1.4188	1	0.84941	1	0.820392	1	0.781496	1	0.691182	1	0.110802	1	0.180757	1	0.110802	1	457	49.95	6.21436
A7ZUQ8	Maltoporin OS=Escherichia coli O139:H28 (strain E24377A / ETEC) GN=lamB PE=2 SV=1 - [LAMB_ECO24]	23	2.69	8	1	2	1	1.23961	1	0.831003	1	0.904379	1	0.859944	1	0.613654	1	0.513416	1	0.439509	1	0.52742	1	446	49.9507	5.03369
A7ZU52	Xaa-Pro dipeptidase OS=Escherichia coli O139:H28 (strain E24377A / ETEC) GN=pepQ PE=3 SV=1 - [PEPQ_ECO24]	329.892	31.38	6	14	14	1	1.37292	17	0.922171	17	0.935303	17	0.922688	17	0.768605	17	0.179754	17	0.18513	17	0.180491	17	443	50.1443	5.98584
P08194	Glycerol-3-phosphate transporter OS=Escherichia coli (strain K12) GN=glpT PE=1 SV=1 - [GLPT_ECOLI]	77.344	8.19	1	4	4	1	1.41966	4	1.01193	4	1.24695	4	1.37469	4	1.08746	4	0.123787	4	0.115272	4	0.0946194	4	452	50.2767	8.45557
A7ZTU4	ATP synthase subunit beta OS=Escherichia coli O139:H28 (strain E24377A / ETEC) GN=atpD PE=3 SV=1 - [ATPB_ECO24]	1320.87	65.22	2	25	25	1	1.40451	52	0.954376	52	1.12629	52	1.12501	52	0.91681	52	0.289886	52	0.421507	52	0.366289	52	460	50.2938	5.0083
A7ZUH8	Argininosuccinate lyase OS=Escherichia coli O139:H28 (strain E24377A / ETEC) GN=argH PE=3 SV=1 - [ARLY_ECO24]	28.59	3.94	5	1	1	1	1.35304	1	0.984298	1	0.940689	1	0.742997	1	0.639011	1	0.112698	1	0.144107	1	0.169154	1	457	50.3557	5.17334
P05042	Fumarate hydratase class II OS=Escherichia coli (strain K12) GN=fumC PE=1 SV=1 - [FUMC_ECOLI]	37.918	4.07	3	2	2	1	1.7098	2	0.943511	2	0.945664	2	0.902521	2	0.774782	2	0.182494	2	0.221864	2	0.16169	2	467	50.4567	6.58057
A7ZTD9	L-seryl-tRNA(Sec) selenium transferase OS=Escherichia coli O139:H28 (strain E24377A / ETEC) GN=selA PE=3 SV=1 - [SELA_ECO24]	102.441	5.83	11	2	2	1	1.56287	2	1.094	2	0.975526	2	0.862909	2	0.746833	2	0.704161	2	0.704161	2	0.704161	2	463	50.5915	6.48096
P75683	Uncharacterized symporter yagG OS=Escherichia coli (strain K12) GN=yagG PE=3 SV=1 - [YAGG_ECOLI]	85.84	3.48	1	1	1	1	1.44916	1	0.755533	1	0.786562	1	0.755533	1	0.755533	1	0.755533	1	0.755533	1	0.755533	1	460	50.5985	8.41162
P06720	Alpha-galactosidase OS=Escherichia coli (strain K12) GN=melA PE=1 SV=1 - [AGAL_ECOLI]	217.639	24.39	1	11	11	1	1.39529	11	0.922299	11	0.355577	11	0.378838	11	0.281742	11	0.0539463	11	0.0491015	11	0.0493482	11	451	50.6242	5.8335
P69788	PTS system glucose-specific EIICB component OS=Escherichia coli O157:H7 GN=ptsG PE=3 SV=1 - [PTGCB_ECO57]	342.536	26	1	13	13	1	1.35486	16	0.87983	16	0.642387	16	0.660449	16	0.497847	16	0.0425338	16	0.04054	16	0.0542476	16	477	50.6438	8.646
P24207	Phenylalanine-specific permease OS=Escherichia coli (strain K12) GN=pheP PE=1 SV=1 - [PHEP_ECOLI]	57.03	4.15	1	1	1	1	3.12634	1	0.718607	1	4.48846	1	3.90304	1	2.14929	1	1.09254	1	2.55387	1	1.46487	1	458	50.6439	9.46631
P0A9P2	Dihydrolipoyl dehydrogenase OS=Escherichia coli O157:H7 GN=lpdA PE=3 SV=2 - [DLDH_ECO57]	1215.04	62.24	1	27	29	1	1.40363	50	0.973812	50	1.18471	50	1.14839	50	1.09225	50	0.170797	50	0.224604	50	0.207223	50	474	50.6566	6.15088
P0AD62	Pyruvate kinase I OS=Escherichia coli O157:H7 GN=pykF PE=3 SV=1 - [KPYK1_ECO57]	1220.77	66.38	1	30	31	1	1.41223	49	1	49	0.634471	49	0.665949	49	0.576321	49	0.0742195	49	0.102763	49	0.086914	49	470	50.6973	6.0874
A7ZLN7	Gamma-aminobutyraldehyde dehydrogenase OS=Escherichia coli O139:H28 (strain E24377A / ETEC) GN=ydcW PE=3 SV=1 - [ABDH_ECO24]	41.5804	6.54	9	3	3	1	1.49448	3	0.936321	3	0.69874	3	0.633673	3	0.69824	3	0.157868	3	0.131308	3	0.165032	3	474	50.8139	5.99854
P0ADS0	UPF0717 protein ygdH OS=Escherichia coli O157:H7 GN=ygdH PE=3 SV=1 - [YGDH_ECO57]	39.46	5.73	1	2	2	1	1.33327	2	0.910421	2	0.980808	2	0.91282	2	0.79945	2	0.326481	2	0.240684	2	0.323908	2	454	50.9392	6.48096
P0AEP2	Galactose-proton symporter OS=Escherichia coli O6 GN=galP PE=3 SV=1 - [GALP_ECOL6]	49.389	5.82	1	4	4	1	1.36584	4	0.911817	4	0.825827	4	0.893932	4	0.632549	4	0.0437554	4	0.0321507	4	0.0401397	4	464	50.949	9.39307
A7ZRT3	Bifunctional protein hldE OS=Escherichia coli O139:H28 (strain E24377A / ETEC) GN=hldE PE=3 SV=1 - [HLDE_ECO24]	201.357	17.61	5	6	6	1	1.33567	7	0.909999	7	1	7	1	7	0.755914	7	0.193512	7	0.247795	7	0.23978	7	477	51.0187	5.41455
P36672	PTS system trehalose-specific EIIBC component OS=Escherichia coli (strain K12) GN=treB PE=1 SV=4 - [PTTBC_ECOLI]	113.793	11.63	1	6	6	1	1.33324	7	0.906525	7	0.427869	7	0.417565	7	0.316184	7	0.0332563	7	0.0332563	7	0.0332563	7	473	51.0473	8.98291
P76403	Uncharacterized protease yegQ OS=Escherichia coli (strain K12) GN=yegQ PE=3 SV=1 - [YEGQ_ECOLI]	80.4181	12.8	1	5	5	1	1.58611	5	1.02874	5	1.22071	5	1.11681	5	1	5	0.244493	5	0.272705	5	0.242038	5	453	51.1605	6.18896
P21599	Pyruvate kinase II OS=Escherichia coli (strain K12) GN=pykA PE=1 SV=3 - [KPYK2_ECOLI]	827.764	57.08	1	22	23	1	1.44497	31	0.982295	31	1.08655	31	1.11713	31	1	31	0.146763	31	0.192268	31	0.167759	31	480	51.3247	6.68311
P0AGG9	Protein tldD OS=Escherichia coli O6 GN=tldD PE=3 SV=1 - [TLDD_ECOL6]	95.8047	3.74	1	2	2	1	1.48457	2	1.04601	2	1.25721	2	1.13222	2	0.969894	2	0.265779	2	0.251877	2	0.273287	2	481	51.3321	5.05908
P37349	PTS-dependent dihydroxyacetone kinase, phosphotransferase subunit dhaM OS=Escherichia coli (strain K12) GN=dhaM PE=1 SV=3 - [DHAM_ECOLI]	42.251	5.3	1	2	2	1	1.80229	2	0.865233	2	1.02594	2	1.09967	2	1.19101	2	0.226664	2	0.213617	2	0.228847	2	472	51.4163	4.729
P00350	6-phosphogluconate dehydrogenase, decarboxylating OS=Escherichia coli (strain K12) GN=gnd PE=1 SV=2 - [6PGD_ECOLI]	1075.24	66.45	2	30	30	1	1.33109	47	0.92088	47	0.964397	47	0.95194	47	0.754184	47	0.313984	47	0.450818	47	0.375139	47	468	51.4493	5.14795
P0AB90	Adenylosuccinate lyase OS=Escherichia coli O6 GN=purB PE=3 SV=1 - [PUR8_ECOL6]	159.241	18.64	1	9	9	1	1.38999	10	0.909731	10	0.996958	10	0.983388	10	0.771322	10	0.110417	10	0.121679	10	0.116376	10	456	51.5106	6.01123
A7ZUI2	Soluble pyridine nucleotide transhydrogenase OS=Escherichia coli O139:H28 (strain E24377A / ETEC) GN=sthA PE=3 SV=1 - [STHA_ECO24]	374.592	43.56	7	14	14	1	1.41066	16	0.883664	16	1.31855	16	1.22743	16	0.97579	16	0.202923	16	0.272192	16	0.239383	16	466	51.5278	6.56592
P0AE84	Sensor protein cpxA OS=Escherichia coli O157:H7 GN=cpxA PE=3 SV=1 - [CPXA_ECO57]	73.3429	4.81	1	2	2	1	1.31803	2	0.851447	2	0.95916	2	0.672139	2	0.615014	2	0.12373	2	0.12373	2	0.12373	2	457	51.592	5.8335
P0AAE1	D-serine/D-alanine/glycine transporter OS=Escherichia coli O157:H7 GN=cycA PE=3 SV=1 - [CYCA_ECO57]	114.461	5.74	1	2	2	1	1.30479	3	0.882665	3	1.07461	3	0.84089	3	0.567753	3	0.101228	3	0.115288	3	0.106538	3	470	51.6253	8.71924
P25526	Succinate-semialdehyde dehydrogenase [NADP+] OS=Escherichia coli (strain K12) GN=gabD PE=3 SV=1 - [GABD_ECOLI]	284.571	31.33	1	13	13	1	1.42652	15	0.943556	15	0.963075	15	0.890924	15	0.677076	15	0.160687	15	0.0929713	15	0.0929713	15	482	51.6876	5.60498
P0A9C7	Glutamine synthetase OS=Escherichia coli O157:H7 GN=glnA PE=3 SV=2 - [GLNA_ECO57]	270.977	28.78	1	13	13	1	1.39654	18	0.906449	18	0.802743	18	0.796443	18	0.66212	18	0.146769	18	0.152383	18	0.148023	18	469	51.8707	5.46533
P09832	Glutamate synthase [NADPH] small chain OS=Escherichia coli (strain K12) GN=gltD PE=1 SV=3 - [GLTD_ECOLI]	34.13	6.57	1	3	3	1	1.41088	3	0.837943	3	2.3207	3	2.15646	3	1.65746	3	0.357149	3	0.235802	3	0.279482	3	472	51.982	5.71924
P0ADG8	Inosine-5'-monophosphate dehydrogenase OS=Escherichia coli O157:H7 GN=guaB PE=3 SV=1 - [IMDH_ECO57]	364.721	25.2	1	10	10	1	1.41945	12	0.938885	12	0.735256	12	0.806256	12	0.635341	12	0.148416	12	0.261033	12	0.181852	12	488	51.99	6.41748
A1ADC4	NADH-quinone oxidoreductase subunit N OS=Escherichia coli O1:K1 / APEC GN=nuoN PE=3 SV=1 - [NUON_ECOK1]	61.0786	4.95	6	3	3	1	1.34058	3	0.976085	3	1.61703	3	1.57671	3	1.10461	3	0.0494154	3	0.0281848	3	0.0391589	3	485	52.0381	8.47021
Q06065	Acetoacetate metabolism regulatory protein atoC OS=Escherichia coli (strain K12) GN=atoC PE=3 SV=2 - [ATOC_ECOLI]	38.0695	3.25	2	1	2	1	1	1	1	1	1	1	1	1	1	1	1	1	1	1	1	1	461	52.1432	6.43018
A7ZIT5	Cysteinyl-tRNA synthetase OS=Escherichia coli O139:H28 (strain E24377A / ETEC) GN=cysS PE=3 SV=1 - [SYC_ECO24]	127.792	15.62	7	8	8	1	1.40702	8	0.943667	8	0.932601	8	0.901067	8	0.807051	8	0.147281	8	0.114864	8	0.118089	8	461	52.1507	5.56689
P0AFB9	Nitrogen regulation protein NR(I) OS=Escherichia coli O157:H7 GN=glnG PE=3 SV=1 - [NTRC_ECO57]	33.82	2.56	1	1	1	1	1.91632	1	0.739441	1	0.997399	1	0.987316	1	0.896335	1	0.10669	1	0.162519	1	0.101619	1	469	52.2223	6.49365
P25553	Lactaldehyde dehydrogenase OS=Escherichia coli (strain K12) GN=aldA PE=1 SV=2 - [ALDA_ECOLI]	1024.71	59.71	1	26	26	1	1.48015	37	0.95761	37	2.17858	37	2.00003	37	1.50028	37	0.193312	37	0.240894	37	0.239134	37	479	52.2397	5.14795
Q8XDS0	Aspartate ammonia-lyase OS=Escherichia coli O157:H7 GN=aspA PE=3 SV=2 - [ASPA_ECO57]	525.368	39.54	1	22	22	1	1.4123	27	0.929548	27	0.600931	27	0.616814	27	0.561887	27	0.0852056	27	0.126775	27	0.09991	27	478	52.3225	5.2876
A7ZTQ8	Chromosomal replication initiator protein dnaA OS=Escherichia coli O139:H28 (strain E24377A / ETEC) GN=dnaA PE=3 SV=1 - [DNAA_ECO24]	48.11	3.43	3	2	2	1	1.4029	2	0.964769	2	0.930103	2	0.955566	2	0.818516	2	0.125969	2	0.0813679	2	0.106972	2	467	52.5182	8.66064
A7ZK21	Asparaginyl-tRNA synthetase OS=Escherichia coli O139:H28 (strain E24377A / ETEC) GN=asnS PE=3 SV=1 - [SYN_ECO24]	462.818	40.77	2	17	18	1	1.37187	23	0.894407	23	1.08208	23	0.990423	23	0.8088	23	0.126748	23	0.21552	23	0.152476	23	466	52.5374	5.31299
P69911	Glutamate decarboxylase beta OS=Escherichia coli O157:H7 GN=gadB PE=2 SV=1 - [DCEB_ECO57]	1163.59	59.01	2	2	21	1	1.46318	3	0.983524	3	0.127248	3	0.119713	3	0.0597735	3	0.0183731	3	0.0183731	3	0.0183731	3	466	52.6342	5.49072
P69909	Glutamate decarboxylase alpha OS=Escherichia coli O6 GN=gadA PE=1 SV=1 - [DCEA_ECOL6]	1232.23	59.01	2	2	21	1	1.50518	3	0.940994	3	0.114978	3	0.0837464	3	0.0632458	3	0.01	3	0.01	3	0.01	3	466	52.6512	5.41455
P32131	Oxygen-independent coproporphyrinogen-III oxidase OS=Escherichia coli (strain K12) GN=hemN PE=1 SV=4 - [HEMN_ECOLI]	30.8776	5.69	1	3	3	1	1.32698	3	0.855719	3	1.10789	3	1.10067	3	0.911509	3	0.235002	3	0.230338	3	0.193026	3	457	52.6957	6.06201
A7ZTR3	Tryptophanase OS=Escherichia coli O139:H28 (strain E24377A / ETEC) GN=tnaA PE=3 SV=1 - [TNAA_ECO24]	2149.09	81.1	5	36	36	1	1.41412	116	0.921546	116	0.560738	116	0.570079	116	0.396125	116	0.0767556	116	0.0902593	116	0.0781341	116	471	52.7396	6.22705
P23830	CDP-diacylglycerol--serine O-phosphatidyltransferase OS=Escherichia coli (strain K12) GN=pssA PE=1 SV=2 - [PSS_ECOLI]	177.048	29.71	1	10	10	1	1.34493	12	0.981658	12	1.19121	12	1.12396	12	0.846789	12	0.162167	12	0.147586	12	0.15313	12	451	52.7688	8.98291
A7ZSW2	Glycogen synthase OS=Escherichia coli O139:H28 (strain E24377A / ETEC) GN=glgA PE=3 SV=1 - [GLGA_ECO24]	217.903	20.96	2	7	7	1	1.38076	10	0.889584	10	1.0233	10	0.98712	10	0.806135	10	0.236494	10	0.204042	10	0.222071	10	477	52.7891	6.62451
P15288	Aminoacyl-histidine dipeptidase OS=Escherichia coli (strain K12) GN=pepD PE=1 SV=3 - [PEPD_ECOLI]	409.259	47.63	1	19	19	1	1.39435	25	0.980255	25	0.82612	25	0.82158	25	0.695562	25	0.16788	25	0.327481	25	0.232	25	485	52.8822	5.38916
A7ZI51	Betaine aldehyde dehydrogenase OS=Escherichia coli O139:H28 (strain E24377A / ETEC) GN=betB PE=3 SV=1 - [BETB_ECO24]	56.4535	3.67	15	2	2	1	1.36365	2	1	2	1.25302	2	1.55923	2	1.30372	2	1	2	1	2	1	2	490	52.8998	5.31299
A1AC53	Alpha,alpha-trehalose-phosphate synthase [UDP-forming] OS=Escherichia coli O1:K1 / APEC GN=otsA PE=3 SV=2 - [OTSA_ECOK1]	68.8062	12.66	5	7	7	1	1.35128	7	0.92353	7	0.729916	7	0.688015	7	0.561426	7	0.0983678	7	0.107981	7	0.10267	7	474	53.5088	7.00537
A1A7D6	UDP-N-acetylmuramate--L-alanine ligase OS=Escherichia coli O1:K1 / APEC GN=murC PE=3 SV=1 - [MURC_ECOK1]	74.5348	5.09	5	3	3	1	1.44697	3	0.954398	3	1	3	1	3	1.00506	3	0.151933	3	0.186093	3	0.106263	3	491	53.5784	5.84619
A7ZJ54	(Dimethylallyl)adenosine tRNA methylthiotransferase miaB OS=Escherichia coli O139:H28 (strain E24377A / ETEC) GN=miaB PE=3 SV=1 - [MIAB_ECO24]	141.802	17.72	4	7	7	1	1.35521	8	0.998431	8	0.776872	8	0.752267	8	0.693722	8	0.103088	8	0.12653	8	0.132512	8	474	53.6291	5.33838
P02930	Outer membrane protein tolC OS=Escherichia coli (strain K12) GN=tolC PE=1 SV=3 - [TOLC_ECOLI]	883.673	56.19	1	21	21	1	1.36554	28	0.96307	28	1.20333	28	1.10941	28	0.978749	28	0.954292	28	0.752061	28	0.875587	28	493	53.7082	5.65576
A7ZPK7	Glutamyl-tRNA synthetase OS=Escherichia coli O139:H28 (strain E24377A / ETEC) GN=gltX PE=3 SV=1 - [SYE_ECO24]	425.203	38.64	8	15	16	1	1.40763	17	0.956817	17	1	17	1.02325	17	0.890131	17	0.200302	17	0.215171	17	0.215223	17	471	53.7818	5.93506
P66948	TPR repeat-containing protein yfgC OS=Escherichia coli (strain K12) GN=yfgC PE=4 SV=1 - [YFGC_ECOLI]	55.9044	13.14	2	4	4	1	1.5547	4	1.19724	4	1.06132	4	1.01938	4	0.78191	4	0.17586	4	0.203384	4	0.2025	4	487	53.8743	7.6792
A7ZRX6	Uronate isomerase OS=Escherichia coli O139:H28 (strain E24377A / ETEC) GN=uxaC PE=3 SV=1 - [UXAC_ECO24]	70.5933	11.28	4	4	4	1	1.17674	4	1.09145	4	0.697452	4	0.706894	4	0.488167	4	0.201864	4	0.201864	4	0.201864	4	470	53.9526	5.70654
P77304	Tripeptide permease tppB OS=Escherichia coli (strain K12) GN=tppB PE=1 SV=1 - [TPPB_ECOLI]	27.08	1.8	3	1	1	1	1.36564	1	1.04182	1	1.06968	1	1.08127	1	1.03038	1	0.0687766	1	0.0687766	1	0.0687766	1	500	53.9553	8.77783
P24255	RNA polymerase sigma-54 factor OS=Escherichia coli (strain K12) GN=rpoN PE=3 SV=2 - [RP54_ECOLI]	41.6223	4.61	1	2	2	1	1.52684	3	0.952654	3	1.02877	3	0.991425	3	0.980638	3	0.287038	3	0.460144	3	0.432862	3	477	53.9564	4.75439
P0AE13	AMP nucleosidase OS=Escherichia coli O157:H7 GN=amn PE=3 SV=1 - [AMN_ECO57]	150.901	16.94	1	8	8	1	1.40239	8	1.02599	8	1.2883	8	1.22071	8	0.926889	8	0.318211	8	0.427753	8	0.354559	8	484	53.9614	6.34131
A7ZTX6	Ketol-acid reductoisomerase OS=Escherichia coli O139:H28 (strain E24377A / ETEC) GN=ilvC PE=3 SV=1 - [ILVC_ECO24]	89.2959	11.41	7	6	6	1	1.42428	6	1.026	6	1.06615	6	1.02665	6	0.761861	6	0.165048	6	0.186255	6	0.171898	6	491	54.0343	5.31299
P39342	Uncharacterized protein yjgR OS=Escherichia coli (strain K12) GN=yjgR PE=1 SV=1 - [YJGR_ECOLI]	47.1835	6	1	3	3	1	1.53493	3	1.14837	3	0.953056	3	0.835706	3	0.705514	3	0.11681	3	0.145614	3	0.181131	3	500	54.2984	6.29053
A7ZMH3	UPF0061 protein ydiU OS=Escherichia coli O139:H28 (strain E24377A / ETEC) GN=ydiU PE=3 SV=1 - [YDIU_ECO24]	29.98	2.3	7	1	1	1	1.76716	1	1.03697	1	1.09596	1	1	1	1	1	1	1	1	1	1	1	478	54.464	5.96045
P10121	Cell division protein ftsY OS=Escherichia coli (strain K12) GN=ftsY PE=1 SV=1 - [FTSY_ECOLI]	170.954	29.38	1	11	11	1	1.4359	11	0.966601	11	0.933524	11	0.952587	11	0.850488	11	0.175407	11	0.191271	11	0.182966	11	497	54.4799	4.50049
P31060	Putative molybdenum transport ATP-binding protein modF OS=Escherichia coli (strain K12) GN=modF PE=3 SV=2 - [MODF_ECOLI]	21.6261	2.24	1	1	2	1	1.62488	1	1.21183	1	1.462	1	1.36215	1	1.04815	1	0.137201	1	0.137201	1	0.137201	1	490	54.5023	5.70654
P07001	NAD(P) transhydrogenase subunit alpha OS=Escherichia coli (strain K12) GN=pntA PE=1 SV=2 - [PNTA_ECOLI]	227.202	31.76	1	14	14	1	1.46723	15	0.923939	15	1.12753	15	1.09926	15	0.844824	15	0.106466	15	0.0952672	15	0.0864083	15	510	54.5885	5.8335
P31806	Uncharacterized protein yjeF OS=Escherichia coli (strain K12) GN=yjeF PE=1 SV=2 - [YJEF_ECOLI]	108.329	6.6	1	2	2	1	1.20896	2	0.938532	2	0.996726	2	1.05	2	0.854573	2	0.34107	2	0.34107	2	0.34107	2	515	54.6162	6.45557
P77804	Protein ydgA OS=Escherichia coli (strain K12) GN=ydgA PE=1 SV=1 - [YDGA_ECOLI]	446.469	37.25	1	17	17	1	1.44535	21	0.946759	21	0.75614	21	0.818626	21	0.621915	21	0.0850585	21	0.0801637	21	0.070324	21	502	54.6549	5.17334
P77522	FeS cluster assembly protein sufB OS=Escherichia coli (strain K12) GN=sufB PE=1 SV=2 - [SUFB_ECOLI]	45.1485	3.64	1	2	2	1	1.09439	2	0.789782	2	0.263003	2	0.261116	2	0.267357	2	0.121518	2	0.121518	2	0.121518	2	495	54.7106	5.16064
P0AG72	DNA recombination protein rmuC OS=Escherichia coli O157:H7 GN=rmuC PE=3 SV=1 - [RMUC_ECO57]	27.38	1.89	1	1	1	1	1	1	1	1	1.82854	1	1.68736	1	1.14668	1	1	1	1	1	1	1	475	54.7307	5.40186
A7ZL20	Cardiolipin synthase OS=Escherichia coli O139:H28 (strain E24377A / ETEC) GN=cls PE=3 SV=1 - [CLS_ECO24]	44.8215	4.73	2	2	2	1	1.35225	3	1.1423	3	1.08913	3	0.943131	3	0.921883	3	0.0755045	3	0.0755045	3	0.075556	3	486	54.7866	8.29443
P0C0L8	Proline/betaine transporter OS=Escherichia coli O157:H7 GN=proP PE=3 SV=1 - [PROP_ECO57]	111.571	7	1	3	3	1	1.3034	4	0.883002	4	0.684881	4	0.692886	4	0.610743	4	0.0622138	4	0.0285691	4	0.0317021	4	500	54.8101	7.23975
P0AFF8	Transcription elongation protein nusA OS=Escherichia coli O157:H7 GN=nusA PE=3 SV=1 - [NUSA_ECO57]	651.42	49.7	1	20	20	1	1.46364	30	1.0412	30	1.23115	30	1.23411	30	1.1743	30	0.290229	30	0.352897	30	0.418519	30	495	54.8371	4.64014
A7ZVE0	Probable cytosol aminopeptidase OS=Escherichia coli O139:H28 (strain E24377A / ETEC) GN=pepA PE=3 SV=1 - [AMPA_ECO24]	316.713	38.37	1	15	15	1	1.42471	17	0.93601	17	1.06786	17	1.03155	17	0.812272	17	0.103086	17	0.0954149	17	0.102251	17	503	54.845	7.2251
A7ZTY0	Guanosine-5'-triphosphate,3'-diphosphate pyrophosphatase OS=Escherichia coli O139:H28 (strain E24377A / ETEC) GN=gppA PE=3 SV=1 - [GPPA_ECO24]	47.57	2.23	7	1	1	1	2.884	1	0.86039	1	2.03749	1	1.95976	1	1.38538	1	0.506851	1	0.506851	1	0.506851	1	494	54.8507	6.48096
A7ZIH7	tRNA sulfurtransferase OS=Escherichia coli O139:H28 (strain E24377A / ETEC) GN=thiI PE=3 SV=1 - [THII_ECO24]	43.8095	3.32	9	2	2	1	1.72928	2	0.872854	2	1.16956	2	1.05742	2	0.973678	2	0.510676	2	0.436144	2	0.502449	2	482	54.9527	6.60986
A7ZPV4	GTP-binding protein engA OS=Escherichia coli O139:H28 (strain E24377A / ETEC) GN=engA PE=3 SV=1 - [ENGA_ECO24]	184.303	23.88	5	11	12	1	1.51399	12	0.990986	12	1.26332	12	1.24632	12	1.16249	12	0.244335	12	0.318436	12	0.308777	12	490	55.0015	5.84619
Q0TAW0	Ribose import ATP-binding protein rbsA OS=Escherichia coli O6:K15:H31 (strain 536 / UPEC) GN=rbsA PE=3 SV=1 - [RBSA_ECOL5]	767.969	50.9	4	20	22	1	1.49209	27	0.934707	27	1.14159	27	1.01804	27	0.805609	27	0.17404	27	0.255508	27	0.189831	27	501	55.0067	6.13818
P63235	Probable glutamate/gamma-aminobutyrate antiporter OS=Escherichia coli (strain K12) GN=gadC PE=1 SV=1 - [GADC_ECOLI]	203.168	13.31	3	7	7	1	1.36524	11	0.916406	11	0.11821	11	0.104486	11	0.060663	11	0.0112276	11	0.01	11	0.0135243	11	511	55.0405	8.646
Q8X5Q4	Ribose import ATP-binding protein rbsA 2 OS=Escherichia coli O157:H7 GN=rbsA2 PE=3 SV=3 - [RBSA2_ECO57]	26.44	2.37	1	1	2	1	1.33928	1	0.883506	1	0.931109	1	0.893641	1	0.655903	1	0.0532248	1	0.0280729	1	0.039539	1	506	55.153	7.78174
A7ZTU6	ATP synthase subunit alpha OS=Escherichia coli O139:H28 (strain E24377A / ETEC) GN=atpA PE=3 SV=1 - [ATPA_ECO24]	1699.13	60.82	1	29	30	1	1.40448	51	0.936109	51	1.09859	51	1.09584	51	0.944791	51	0.265257	51	0.418018	51	0.375786	51	513	55.1878	6.12549
A7ZU48	3-octaprenyl-4-hydroxybenzoate carboxy-lyase OS=Escherichia coli O139:H28 (strain E24377A / ETEC) GN=ubiD PE=3 SV=2 - [UBID_ECO24]	93.4272	12.55	5	6	6	1	1.37559	6	0.883207	6	1.14551	6	0.850565	6	0.754646	6	0.170874	6	0.142592	6	0.157449	6	494	55.2512	5.57959
Q46829	6-phospho-beta-glucosidase bglA OS=Escherichia coli (strain K12) GN=bglA PE=3 SV=2 - [BGLA_ECOLI]	95.8608	20.25	1	9	9	1	1.31817	9	0.834234	9	0.869206	9	0.834912	9	0.602454	9	0.095274	9	0.0771589	9	0.0919333	9	479	55.3249	5.85889
P0A9J2	Ribonuclease G OS=Escherichia coli O157:H7 GN=rng PE=3 SV=2 - [RNG_ECO57]	35.2239	5.32	1	3	3	1	1.5562	3	0.979625	3	1.49625	3	1.4342	3	1.06976	3	0.182726	3	0.180472	3	0.15864	3	489	55.3295	5.87158
P37648	Protein yhjJ OS=Escherichia coli (strain K12) GN=yhjJ PE=1 SV=1 - [YHJJ_ECOLI]	96.6845	18.07	1	8	8	1	1.5155	8	0.982487	8	1.1497	8	1.04302	8	0.894781	8	0.414184	8	0.62417	8	0.455377	8	498	55.4926	6.02393
P0AC54	Glucose-6-phosphate 1-dehydrogenase OS=Escherichia coli O6 GN=zwf PE=3 SV=1 - [G6PD_ECOL6]	352.303	33.4	2	17	17	1	1.38577	21	0.930291	21	1.19992	21	1.23	21	0.887473	21	0.197674	21	0.172414	21	0.165292	21	491	55.6693	5.75732
P35340	Alkyl hydroperoxide reductase subunit F OS=Escherichia coli (strain K12) GN=ahpF PE=1 SV=2 - [AHPF_ECOLI]	568.137	51.25	1	24	24	1	1.45523	31	0.955818	31	1.43483	31	1.34693	31	1.0836	31	0.552312	31	0.881628	31	0.82153	31	521	56.1421	5.68115
P37689	2,3-bisphosphoglycerate-independent phosphoglycerate mutase OS=Escherichia coli (strain K12) GN=gpmI PE=1 SV=1 - [GPMI_ECOLI]	594.932	42.41	6	19	19	1	1.37703	26	0.950047	26	0.72744	26	0.703069	26	0.573098	26	0.108584	26	0.111593	26	0.107795	26	514	56.1583	5.2876
P04968	Threonine dehydratase biosynthetic OS=Escherichia coli (strain K12) GN=ilvA PE=1 SV=1 - [THD1_ECOLI]	18.66	1.56	1	1	1	1	1.45035	1	1.27214	1	1.22177	1	1.10534	1	0.89244	1	0.234318	1	0.234318	1	0.234318	1	514	56.1597	5.88428
A7ZUE0	Glycerol kinase OS=Escherichia coli O139:H28 (strain E24377A / ETEC) GN=glpK PE=3 SV=1 - [GLPK_ECO24]	798.15	57.57	8	27	27	1	1.41937	35	0.941888	35	1.07073	35	1.04042	35	0.815095	35	0.146346	35	0.143796	35	0.142973	35	502	56.1953	5.50342
P37685	Aldehyde dehydrogenase B OS=Escherichia coli (strain K12) GN=aldB PE=1 SV=2 - [ALDB_ECOLI]	163.557	20.51	1	9	9	1	1.4288	9	0.856574	9	0.699649	9	0.668094	9	0.462146	9	0.143778	9	0.151578	9	0.121666	9	512	56.2705	5.64307
P39829	D-galactarate dehydratase OS=Escherichia coli (strain K12) GN=garD PE=1 SV=2 - [GARD_ECOLI]	37.8297	3.44	1	2	2	1	1.54803	2	0.989482	2	0.994146	2	0.995191	2	0.58405	2	0.174232	2	0.188852	2	0.173126	2	523	56.3661	5.61768
A7ZTV7	ATPase ravA OS=Escherichia coli O139:H28 (strain E24377A / ETEC) GN=ravA PE=3 SV=1 - [RAVA_ECO24]	43.02	6.22	8	2	2	1	1.29865	2	0.929837	2	1.12515	2	1.2058	2	0.861417	2	0.178969	2	0.15944	2	0.143056	2	498	56.3806	6.48096
A1A968	Glutathione-binding protein gsiB OS=Escherichia coli O1:K1 / APEC GN=gsiB PE=3 SV=2 - [GSIB_ECOK1]	52.92	4.69	4	2	2	1	1.64758	2	1.02106	2	1.29542	2	1.31602	2	0.873809	2	0.26319	2	0.271169	2	0.1984	2	512	56.3927	8.27979
P0AEC2	UPF0053 inner membrane protein yoaE OS=Escherichia coli O157:H7 GN=yoaE PE=3 SV=1 - [YOAE_ECO57]	20.5	0.97	1	1	1	1	1.46963	1	0.927563	1	1.05456	1	1.07604	1	0.907792	1	0.0758253	1	0.0493805	1	0.0839707	1	518	56.492	5.021
P26612	Cytoplasmic alpha-amylase OS=Escherichia coli (strain K12) GN=amyA PE=3 SV=3 - [AMY2_ECOLI]	45.7371	6.46	1	4	4	1	1.32752	4	1.0397	4	0.666359	4	0.702661	4	0.525181	4	0.100012	4	0.0903807	4	0.128013	4	495	56.6034	4.65283
A7ZKV7	Na(+)/H(+) antiporter nhaB OS=Escherichia coli O139:H28 (strain E24377A / ETEC) GN=nhaB PE=3 SV=1 - [NHAB_ECO24]	68.86	2.14	8	1	1	1	1.89186	1	0.98265	1	1.72102	1	1.68345	1	1.15548	1	0.264443	1	0.264443	1	0.264443	1	513	56.6914	6.37939
P13035	Aerobic glycerol-3-phosphate dehydrogenase OS=Escherichia coli (strain K12) GN=glpD PE=1 SV=3 - [GLPD_ECOLI]	86.2747	14.77	1	7	7	1	1.45772	7	0.883723	7	0.843471	7	0.914128	7	0.678595	7	0.193153	7	0.193153	7	0.193153	7	501	56.7151	7.44482
P02916	Maltose transport system permease protein malF OS=Escherichia coli (strain K12) GN=malF PE=1 SV=1 - [MALF_ECOLI]	148.222	7.98	3	3	3	1	1.43912	3	0.787618	3	0.525604	3	0.577055	3	0.464436	3	0.0861392	3	0.0764833	3	0.0764833	3	514	56.9766	8.36768
A1AJ51	60 kDa chaperonin 1 OS=Escherichia coli O1:K1 / APEC GN=groL1 PE=3 SV=1 - [CH601_ECOK1]	3860.24	73.18	2	35	35	1	1.40934	127	1	127	1.28493	127	1.26533	127	1.17494	127	0.529093	127	0.755258	127	0.749705	127	548	57.2927	4.94482
B1LPG6	Bifunctional purine biosynthesis protein purH OS=Escherichia coli (strain SMS-3-5 / SECEC) GN=purH PE=3 SV=1 - [PUR9_ECOSM]	28.47	1.7	3	1	1	1	1.61859	1	1.1002	1	0.876976	1	0.809376	1	0.77942	1	0.0946963	1	0.0597523	1	0.0869983	1	529	57.334	5.78271
P20966	PTS system fructose-specific EIIBC component OS=Escherichia coli (strain K12) GN=fruA PE=4 SV=1 - [PTFBC_ECOLI]	626.916	28.95	1	19	19	1	1.38527	37	0.966137	37	1.65538	37	1.65547	37	1.20058	37	0.127073	37	0.107226	37	0.131165	37	563	57.4817	8.74854
P0A8N4	Lysyl-tRNA synthetase OS=Escherichia coli O6 GN=lysS PE=3 SV=2 - [SYK1_ECOL6]	807.327	47.13	2	15	26	1	1.46406	18	0.989819	18	1.14188	18	1.17085	18	0.975994	18	0.129849	18	0.217272	18	0.198395	18	505	57.5671	5.23682
P07604	Transcriptional regulatory protein tyrR OS=Escherichia coli (strain K12) GN=tyrR PE=1 SV=2 - [TYRR_ECOLI]	24.8949	4.87	1	2	2	1	1.24526	2	0.72911	2	0.924614	2	0.980679	2	0.695435	2	0.283975	2	0.283975	2	0.283975	2	513	57.6197	5.78271
P0A8N6	Lysyl-tRNA synthetase, heat inducible OS=Escherichia coli O157:H7 GN=lysU PE=3 SV=2 - [SYK2_ECO57]	968.922	50.1	2	18	29	1	1.34144	29	0.901986	29	0.537179	29	0.547925	29	0.414934	29	0.0682469	29	0.0804622	29	0.0839137	29	505	57.7902	5.23682
A7ZKF2	Glucans biosynthesis protein G OS=Escherichia coli O139:H28 (strain E24377A / ETEC) GN=mdoG PE=3 SV=1 - [OPGG_ECO24]	386.735	52.45	4	22	22	1	1.35536	24	0.943851	24	0.913542	24	0.888234	24	0.747884	24	0.232768	24	0.34936	24	0.260326	24	511	57.8461	7.21045
P26459	Cytochrome bd-II oxidase subunit 1 OS=Escherichia coli (strain K12) GN=appC PE=1 SV=1 - [APPC_ECOLI]	61.64	4.86	1	2	2	1	1.70616	2	0.835134	2	0.852063	2	0.462024	2	0.514226	2	0.264553	2	0.270261	2	0.264553	2	514	57.8818	7.34229
P37342	Uncharacterized protein yjjI OS=Escherichia coli (strain K12) GN=yjjI PE=1 SV=2 - [YJJI_ECOLI]	50.54	1.94	1	1	1	1	1.57864	1	1.15563	1	0.85693	1	0.85693	1	0.85693	1	0.85693	1	0.85693	1	0.85693	1	516	57.9834	6.0874
P11349	Respiratory nitrate reductase 1 beta chain OS=Escherichia coli (strain K12) GN=narH PE=1 SV=3 - [NARH_ECOLI]	370.074	24.8	2	12	12	1	1.52252	14	0.937402	14	0.617575	14	0.532022	14	0.407448	14	0.084038	14	0.0829717	14	0.0971661	14	512	58.0288	6.771
P0AFL8	Exopolyphosphatase OS=Escherichia coli O157:H7 GN=ppx PE=1 SV=2 - [PPX_ECO57]	62.143	10.33	1	5	5	1	1.46422	5	1.00226	5	0.91343	5	0.928099	5	0.83002	5	0.150112	5	0.0913808	5	0.07788	5	513	58.0992	7.13721
P0ABK0	Cytochrome d ubiquinol oxidase subunit 1 OS=Escherichia coli O6 GN=cydA PE=3 SV=1 - [CYDA_ECOL6]	384.258	20.11	1	11	11	1	1.43456	16	0.912024	16	0.831135	16	0.877252	16	0.666378	16	0.063743	16	0.0549512	16	0.069107	16	522	58.1671	6.81494
B7M9D0	Glutamate--cysteine ligase OS=Escherichia coli O8 (strain IAI1) GN=gshA PE=3 SV=1 - [GSH1_ECO8A]	241.95	22.01	7	9	9	1	1.50947	10	1.0031	10	1.14709	10	1.09534	10	0.972153	10	0.242335	10	0.250351	10	0.248169	10	518	58.2783	5.38916
P36938	Phosphoglucomutase OS=Escherichia coli (strain K12) GN=pgm PE=1 SV=1 - [PGM_ECOLI]	371.089	31.32	1	17	17	1	1.4412	20	0.951988	20	1.10969	20	1.09376	20	0.978789	20	0.186965	20	0.231786	20	0.231854	20	546	58.3245	5.70654
C4ZX82	GMP synthase [glutamine-hydrolyzing] OS=Escherichia coli (strain K12 / BW2952) GN=guaA PE=3 SV=1 - [GUAA_ECOBW]	285.114	41.33	5	17	17	1	1.39191	16	0.898204	16	0.989945	16	0.995642	16	0.787508	16	0.187137	16	0.232491	16	0.206079	16	525	58.6419	5.38916
P0A9C1	Anaerobic glycerol-3-phosphate dehydrogenase subunit A OS=Escherichia coli O157:H7 GN=glpA PE=3 SV=1 - [GLPA_ECO57]	61.35	5.9	1	2	2	1	1.19506	2	0.909402	2	2.00423	2	2.12519	2	2.21328	2	0.842187	2	0.746795	2	0.744345	2	542	58.9214	6.63916
A1AJU2	Peptide chain release factor 3 OS=Escherichia coli O1:K1 / APEC GN=prfC PE=3 SV=1 - [RF3_ECOK1]	57.9928	10.98	4	5	6	1	1.41204	5	0.989555	5	0.841246	5	0.956159	5	0.674654	5	0.15363	5	0.283933	5	0.232953	5	528	59.2902	5.97314
P39830	Inner membrane protein ybaL OS=Escherichia coli (strain K12) GN=ybaL PE=1 SV=2 - [YBAL_ECOLI]	30.02	2.33	1	1	1	1	1.46399	1	0.878442	1	1.14622	1	0.896437	1	0.725474	1	0.190697	1	0.0689926	1	0.146997	1	558	59.3853	5.07178
A7ZST1	Phosphoenolpyruvate carboxykinase [ATP] OS=Escherichia coli O139:H28 (strain E24377A / ETEC) GN=pckA PE=3 SV=1 - [PCKA_ECO24]	804.021	42.96	6	19	19	1	1.4389	31	0.901882	31	0.959131	31	0.936112	31	0.69397	31	0.184892	31	0.216428	31	0.182879	31	540	59.578	5.70654
P0A9U5	Uncharacterized ABC transporter ATP-binding protein ybiT OS=Escherichia coli O157:H7 GN=ybiT PE=3 SV=1 - [YBIT_ECO57]	212.547	20.19	1	9	10	1	1.37227	10	0.943727	10	1.13456	10	1.11868	10	0.952529	10	0.126548	10	0.134326	10	0.142887	10	530	59.8203	5.08447
P77348	Periplasmic murein peptide-binding protein OS=Escherichia coli (strain K12) GN=mppA PE=1 SV=2 - [MPPA_ECOLI]	124.95	14.34	1	6	6	1	1.31491	6	0.926166	6	1.02438	6	0.994926	6	0.78993	6	0.171931	6	0.145896	6	0.176674	6	537	59.8629	8.41162
A7ZJU2	Hydroxylamine reductase OS=Escherichia coli O139:H28 (strain E24377A / ETEC) GN=hcp PE=3 SV=1 - [HCP_ECO24]	41.18	1.09	9	1	1	1	1.44487	1	1.01222	1	1.18289	1	1.22025	1	0.976132	1	0.392161	1	0.674011	1	0.554756	1	550	60.0083	5.43994
P14407	Fumarate hydratase class I, anaerobic OS=Escherichia coli (strain K12) GN=fumB PE=1 SV=2 - [FUMB_ECOLI]	617.41	33.03	1	6	14	1	1.33392	7	0.883525	7	0.515119	7	0.590361	7	0.613399	7	0.139119	7	0.16906	7	0.10466	7	548	60.0674	6.29053
P08997	Malate synthase A OS=Escherichia coli (strain K12) GN=aceB PE=1 SV=1 - [MASY_ECOLI]	825.392	46.72	2	22	23	1	1.39599	35	0.909831	35	1.04071	35	0.964884	35	0.733194	35	0.105959	35	0.090645	35	0.100128	35	533	60.2355	5.59229
P23847	Periplasmic dipeptide transport protein OS=Escherichia coli (strain K12) GN=dppA PE=1 SV=1 - [DPPA_ECOLI]	473.757	45.61	1	21	22	1	1.38187	30	0.947809	30	1.00905	30	0.959281	30	0.759285	30	0.321327	30	0.476593	30	0.391437	30	535	60.2553	6.65381
P0AC34	Fumarate hydratase class I, aerobic OS=Escherichia coli O6 GN=fumA PE=3 SV=2 - [FUMA_ECOL6]	727.592	48.91	2	17	25	1	1.33275	19	0.949243	19	1.55479	19	1.36448	19	1.14345	19	0.303223	19	0.490754	19	0.423096	19	548	60.2606	6.55127
P10902	L-aspartate oxidase OS=Escherichia coli (strain K12) GN=nadB PE=1 SV=4 - [NADB_ECOLI]	28.84	0.93	2	1	1	1	1.40782	1	0.982877	1	0.256728	1	0.265277	1	0.253889	1	0.160808	1	0.232519	1	0.232714	1	540	60.2994	6.34131
A7ZQM3	CTP synthase OS=Escherichia coli O139:H28 (strain E24377A / ETEC) GN=pyrG PE=3 SV=1 - [PYRG_ECO24]	448.209	34.31	2	20	20	1	1.40339	24	0.939226	24	0.876378	24	0.882144	24	0.724242	24	0.141251	24	0.175352	24	0.155795	24	545	60.3361	5.93506
P08142	Acetolactate synthase isozyme 1 large subunit OS=Escherichia coli (strain K12) GN=ilvB PE=1 SV=1 - [ILVB_ECOLI]	127.159	12.63	1	5	6	1	1.76749	5	1.1412	5	1.98151	5	1.81622	5	1.44803	5	0.276536	5	0.567485	5	0.514445	5	562	60.4018	5.50342
P32703	Uncharacterized Na(+)/H(+) exchanger yjcE OS=Escherichia coli (strain K12) GN=yjcE PE=3 SV=1 - [YJCE_ECOLI]	110.32	4.19	1	2	2	1	1.43402	2	0.859617	2	1.16746	2	0.957219	2	0.72359	2	0.302423	2	0.302423	2	0.302423	2	549	60.4838	5.93506
P33224	Protein aidB OS=Escherichia coli (strain K12) GN=aidB PE=1 SV=3 - [AIDB_ECOLI]	65.8	2.22	1	1	1	1	1.05115	2	0.88955	2	0.351187	2	0.451008	2	0.341681	2	0.260959	2	0.260959	2	0.260959	2	541	60.5508	7.82568
P29013	Uncharacterized protein ycgB OS=Escherichia coli (strain K12) GN=ycgB PE=4 SV=2 - [YCGB_ECOLI]	23.1456	3.33	1	2	2	1	1.36713	2	0.818156	2	0.389746	2	0.372207	2	0.255564	2	0.111178	2	0.111178	2	0.126225	2	510	60.775	5.99854
P07024	Protein ushA OS=Escherichia coli (strain K12) GN=ushA PE=1 SV=2 - [USHA_ECOLI]	216.751	28.36	1	16	16	1	1.41202	15	0.951169	15	0.806192	15	0.79799	15	0.718505	15	0.33185	15	0.402346	15	0.358862	15	550	60.7858	5.70654
P77713	Putative beta-xylosidase OS=Escherichia coli (strain K12) GN=yagH PE=3 SV=1 - [YAGH_ECOLI]	124.5	18.28	1	8	8	1	1.4215	8	1.01068	8	1.1923	8	0.96323	8	0.849313	8	0.185869	8	0.152724	8	0.148756	8	536	60.7865	5.71924
P23843	Periplasmic oligopeptide-binding protein OS=Escherichia coli (strain K12) GN=oppA PE=1 SV=2 - [OPPA_ECOLI]	489.439	40.88	1	19	19	1	1.42328	25	0.95611	25	2.30757	25	2.16845	25	2.05973	25	0.895387	25	1.01924	25	0.964221	25	543	60.8609	6.49365
P0AG69	30S ribosomal protein S1 OS=Escherichia coli O157:H7 GN=rpsA PE=3 SV=1 - [RS1_ECO57]	1415.92	56.91	1	37	37	1	1.39847	63	0.944216	63	0.842107	63	0.8355	63	0.881892	63	0.227797	63	0.339063	63	0.308488	63	557	61.1207	4.98291
A7ZUP3	Glucose-6-phosphate isomerase OS=Escherichia coli O139:H28 (strain E24377A / ETEC) GN=pgi PE=3 SV=1 - [G6PI_ECO24]	539.611	36.07	6	23	23	1	1.36082	33	0.914708	33	0.537268	33	0.54592	33	0.402149	33	0.070002	33	0.0564723	33	0.0564286	33	549	61.433	6.3667
B7UMH2	Inner membrane protein oxaA OS=Escherichia coli O127:H6 (strain E2348/69 / EPEC) GN=oxaA PE=3 SV=1 - [OXAA_ECO27]	246.679	22.63	3	8	9	1	1.43041	11	0.910904	11	0.966046	11	0.948478	11	0.686617	11	0.108822	11	0.0924293	11	0.108822	11	548	61.5004	7.98682
Q47622	Peptide transport periplasmic protein sapA OS=Escherichia coli (strain K12) GN=sapA PE=3 SV=1 - [SAPA_ECOLI]	35.03	1.83	1	1	1	1	0.851798	1	0.481983	1	0.756207	1	0.440494	1	0.46862	1	0.440494	1	0.440494	1	0.440494	1	547	61.5264	7.32764
P07003	Pyruvate dehydrogenase [cytochrome] OS=Escherichia coli (strain K12) GN=poxB PE=1 SV=1 - [POXB_ECOLI]	238.464	15.73	1	9	9	1	1.39845	12	0.915865	12	0.540349	12	0.516224	12	0.4522	12	0.0989623	12	0.0862935	12	0.0866922	12	572	61.9716	6.27783
P0A9W4	Uncharacterized ABC transporter ATP-binding protein yjjK OS=Escherichia coli O157:H7 GN=yjjK PE=3 SV=2 - [YJJK_ECO57]	618.728	41.8	19	21	22	1	1.3997	28	0.958178	28	0.826464	28	0.807718	28	0.740719	28	0.095444	28	0.0968252	28	0.091731	28	555	62.4043	5.60498
P0ACE1	Hydrogenase-2 large chain OS=Escherichia coli O157:H7 GN=hybC PE=3 SV=2 - [MBHM_ECO57]	160.845	16.75	1	7	7	1	1.37515	7	0.949807	7	1.11016	7	1.09305	7	1	7	0.24249	7	0.237914	7	0.227445	7	567	62.4517	6.27783
P22106	Asparagine synthetase B [glutamine-hydrolyzing] OS=Escherichia coli (strain K12) GN=asnB PE=1 SV=3 - [ASNB_ECOLI]	210.476	19.31	1	9	10	1	1.4595	9	0.909059	9	1.13505	9	1.0573	9	1.06014	9	0.21974	9	0.281247	9	0.271722	9	554	62.6191	5.87158
P77318	Uncharacterized sulfatase ydeN OS=Escherichia coli (strain K12) GN=ydeN PE=3 SV=2 - [YDEN_ECOLI]	345.557	25.54	1	11	11	1	1.42776	14	0.962131	14	0.4001	14	0.379454	14	0.376669	14	0.110534	14	0.136397	14	0.12678	14	560	62.7631	6.04932
A7ZLS1	NAD-dependent malic enzyme OS=Escherichia coli O139:H28 (strain E24377A / ETEC) GN=sfcA PE=3 SV=1 - [MAO1_ECO24]	338.152	35.93	8	17	17	1	1.46837	18	0.956156	18	1.35343	18	1.35065	18	1.01118	18	0.13893	18	0.136524	18	0.146135	18	565	63.1393	5.31299
A7ZJ63	Glutaminyl-tRNA synthetase OS=Escherichia coli O139:H28 (strain E24377A / ETEC) GN=glnS PE=3 SV=1 - [SYQ_ECO24]	283.662	25.99	5	16	16	1	1.37751	18	0.886794	18	0.838432	18	0.911555	18	0.695499	18	0.11693	18	0.127814	18	0.109301	18	554	63.4378	6.27783
P08839	Phosphoenolpyruvate-protein phosphotransferase OS=Escherichia coli (strain K12) GN=ptsI PE=1 SV=1 - [PT1_ECOLI]	1103.44	53.04	1	28	31	1	1.41597	46	1.00789	46	0.902524	46	0.883574	46	0.867298	46	0.279776	46	0.395122	46	0.35956	46	575	63.5219	4.86865
A7ZKW9	Periplasmic trehalase OS=Escherichia coli O139:H28 (strain E24377A / ETEC) GN=treA PE=3 SV=1 - [TREA_ECO24]	176.985	27.61	14	13	13	1	1.41845	13	0.901107	13	0.864833	13	0.840023	13	0.666131	13	0.135511	13	0.184546	13	0.209906	13	565	63.6145	5.89697
C4ZRT7	Prolyl-tRNA synthetase OS=Escherichia coli (strain K12 / BW2952) GN=proS PE=3 SV=1 - [SYP_ECOBW]	1024.95	57.17	8	28	28	1	1.39192	38	0.932654	38	1.04545	38	1.07783	38	0.840237	38	0.308733	38	0.412082	38	0.387928	38	572	63.6527	5.23682
P37661	Phosphoethanolamine transferase eptB OS=Escherichia coli (strain K12) GN=eptB PE=1 SV=3 - [EPTB_ECOLI]	43.7725	2.49	2	1	2	1	1.54622	1	0.883104	1	1.28932	1	0.908636	1	0.754847	1	0.165923	1	0.112152	1	0.208928	1	563	63.7635	8.646
P28904	Trehalose-6-phosphate hydrolase OS=Escherichia coli (strain K12) GN=treC PE=3 SV=3 - [TREC_ECOLI]	214.182	18.69	4	11	12	1	1.33449	12	0.932813	12	0.374148	12	0.404826	12	0.330278	12	0.0715123	12	0.0728341	12	0.0678353	12	551	63.7971	5.84619
A7ZQK6	Sulfite reductase [NADPH] hemoprotein beta-component OS=Escherichia coli O139:H28 (strain E24377A / ETEC) GN=cysI PE=3 SV=1 - [CYSI_ECO24]	54.9529	4.91	10	2	2	1	1.30049	2	1.03198	2	1.3844	2	1.26205	2	1.07516	2	0.506401	2	0.34989	2	0.372695	2	570	63.92	7.62061
P0AC43	Succinate dehydrogenase flavoprotein subunit OS=Escherichia coli O157:H7 GN=sdhA PE=3 SV=1 - [DHSA_ECO57]	758.161	39.29	1	20	20	1	1.403	34	0.945839	34	2.12509	34	1.93469	34	1.40177	34	0.514098	34	0.604873	34	0.646238	34	588	64.3811	6.26514
P60753	Lipid A export ATP-binding/permease protein msbA OS=Escherichia coli O157:H7 GN=msbA PE=3 SV=1 - [MSBA_ECO57]	73.8479	10.14	2	5	5	1	1.33831	6	0.951991	6	0.837197	6	0.885435	6	0.609806	6	0.114571	6	0.114571	6	0.114571	6	582	64.4196	8.54346
P06149	D-lactate dehydrogenase OS=Escherichia coli (strain K12) GN=dld PE=1 SV=3 - [DLD_ECOLI]	199.104	28.02	1	14	15	1	1.40158	14	0.910322	14	1.16818	14	1.18505	14	0.905634	14	0.133273	14	0.134332	14	0.136799	14	571	64.5716	6.66846
B7NS42	Arginyl-tRNA synthetase OS=Escherichia coli O7:K1 (strain IAI39 / ExPEC) GN=argS PE=3 SV=1 - [SYR_ECO7I]	396.358	36.4	12	20	20	1	1.35774	25	0.899164	25	1.02844	25	1.03804	25	0.820702	25	0.157429	25	0.131199	25	0.118355	25	577	64.6278	5.49072
A7ZQP6	L-fucose isomerase OS=Escherichia coli O139:H28 (strain E24377A / ETEC) GN=fucI PE=3 SV=1 - [FUCI_ECO24]	75.6404	5.08	11	3	3	1	1.36713	3	0.969532	3	0.875277	3	0.667928	3	0.56546	3	0.307149	3	0.307149	3	0.307149	3	591	64.9349	5.98584
P29018	ATP-binding/permease protein cydD OS=Escherichia coli (strain K12) GN=cydD PE=1 SV=3 - [CYDD_ECOLI]	21.42	1.36	1	1	1	1	1.51583	1	1.00049	1	0.516553	1	0.406551	1	0.297113	1	0.221608	1	0.221608	1	0.221608	1	588	65.0153	6.43018
A7ZTX3	Dihydroxy-acid dehydratase OS=Escherichia coli O139:H28 (strain E24377A / ETEC) GN=ilvD PE=3 SV=1 - [ILVD_ECO24]	135.374	11.36	13	6	6	1	1.39839	6	0.980538	6	1.11615	6	1.16236	6	0.975476	6	0.236305	6	0.203498	6	0.238944	6	616	65.4898	5.89697
A7ZPW9	Chaperone protein hscA OS=Escherichia coli O139:H28 (strain E24377A / ETEC) GN=hscA PE=3 SV=1 - [HSCA_ECO24]	171.96	14.77	7	9	9	1	1.35512	11	1.07365	11	1.1355	11	1.10586	11	1.03663	11	0.231853	11	0.320582	11	0.331817	11	616	65.6601	5.18604
P75867	Putative protease La homolog OS=Escherichia coli (strain K12) GN=ycbZ PE=3 SV=1 - [LONH_ECOLI]	52.61	2.73	1	2	2	1	1.70013	2	1.16174	2	1.35331	2	1.40154	2	0.858862	2	0.751902	2	0.464016	2	0.378772	2	586	65.7772	4.77979
A7ZMZ0	Aspartyl-tRNA synthetase OS=Escherichia coli O139:H28 (strain E24377A / ETEC) GN=aspS PE=3 SV=1 - [SYD_ECO24]	439.775	43.56	7	26	26	1	1.40439	32	0.953605	32	1.12764	32	1.10248	32	0.96566	32	0.153691	32	0.177495	32	0.153981	32	590	65.8276	5.77002
P00363	Fumarate reductase flavoprotein subunit OS=Escherichia coli (strain K12) GN=frdA PE=1 SV=3 - [FRDA_ECOLI]	636.106	42.03	1	25	25	1	1.41886	33	0.907881	33	0.692421	33	0.734838	33	0.696051	33	0.127038	33	0.155194	33	0.12237	33	602	65.9297	6.27783
P06959	Dihydrolipoyllysine-residue acetyltransferase component of pyruvate dehydrogenase complex OS=Escherichia coli (strain K12) GN=aceF PE=1 SV=3 - [ODP2_ECOLI]	1286.6	55.87	1	31	33	1	1.41217	52	1.0003	52	1.2569	52	1.27193	52	1.20059	52	0.320006	52	0.334819	52	0.337476	52	630	66.0548	5.17334
P0ACD8	Hydrogenase-1 large chain OS=Escherichia coli (strain K12) GN=hyaB PE=1 SV=1 - [MBHL_ECOLI]	258.888	28.64	1	14	14	1	1.53553	14	0.958287	14	0.397043	14	0.345613	14	0.378491	14	0.0918193	14	0.17905	14	0.140941	14	597	66.211	5.97314
A1AEV0	Sulfite reductase [NADPH] flavoprotein alpha-component OS=Escherichia coli O1:K1 / APEC GN=cysJ PE=3 SV=1 - [CYSJ_ECOK1]	26.38	2.67	6	2	2	1	1.46126	2	0.982198	2	1.79535	2	1.41138	2	1.03688	2	0.408402	2	0.29899	2	0.355881	2	599	66.2709	5.021
P33607	NADH-quinone oxidoreductase subunit L OS=Escherichia coli (strain K12) GN=nuoL PE=1 SV=2 - [NUOL_ECOLI]	85.9848	4.57	1	2	2	1	1.26729	4	0.870134	4	1.17069	4	1.27364	4	0.802535	4	0.189344	4	0.234205	4	0.330851	4	613	66.3942	8.23584
A7ZQ13	GTP-binding protein lepA OS=Escherichia coli O139:H28 (strain E24377A / ETEC) GN=lepA PE=3 SV=1 - [LEPA_ECO24]	268.432	21.54	4	11	13	1	1.32257	11	0.893026	11	1.00616	11	1.05429	11	0.791917	11	0.136349	11	0.141038	11	0.145841	11	599	66.5284	5.59229
P0AG91	Protein-export membrane protein secD OS=Escherichia coli O157:H7 GN=secD PE=3 SV=1 - [SECD_ECO57]	381.141	23.41	1	12	14	1	1.41154	14	0.964932	14	1.0518	14	1.04048	14	0.777415	14	0.149772	14	0.157169	14	0.157891	14	615	66.5907	8.60205
P17169	Glucosamine--fructose-6-phosphate aminotransferase [isomerizing] OS=Escherichia coli (strain K12) GN=glmS PE=1 SV=4 - [GLMS_ECOLI]	507.895	34.15	3	17	17	1	1.40701	22	0.914222	22	0.859802	22	0.915543	22	0.799738	22	0.20533	22	0.289632	22	0.196937	22	609	66.8526	5.87158
P08395	Protease 4 OS=Escherichia coli (strain K12) GN=sppA PE=1 SV=2 - [SPPA_ECOLI]	71.9972	9.71	1	4	5	1	1.35964	4	0.871779	4	1.10366	4	0.886574	4	0.741135	4	0.159781	4	0.145607	4	0.141709	4	618	67.1772	6.03662
P0AD29	Inner membrane protein yejM OS=Escherichia coli O157:H7 GN=yejM PE=3 SV=1 - [YEJM_ECO57]	50.05	5.29	1	2	2	1	1.33361	2	1.23069	2	1.06109	2	1.02857	2	0.54529	2	0.290469	2	0.290469	2	0.345704	2	586	67.2537	9.12939
P0A3B2	GTP-binding protein typA/bipA OS=Escherichia coli O127:H6 (strain E2348/69 / EPEC) GN=typA PE=3 SV=1 - [TYPA_ECO27]	327.051	31.96	1	20	20	1	1.45925	21	0.972655	21	1.03365	21	0.996119	21	0.837394	21	0.204737	21	0.286425	21	0.258577	21	607	67.3135	5.32568
A7ZIH3	1-deoxy-D-xylulose-5-phosphate synthase OS=Escherichia coli O139:H28 (strain E24377A / ETEC) GN=dxs PE=3 SV=1 - [DXS_ECO24]	110.903	8.87	10	5	5	1	1.10773	5	0.809747	5	1	5	1.0601	5	0.809108	5	0.248029	5	0.248029	5	0.248029	5	620	67.5458	6.62451
P22525	Uncharacterized protein ycbB OS=Escherichia coli (strain K12) GN=ycbB PE=1 SV=2 - [YCBB_ECOLI]	32.34	1.3	1	1	1	1	1.46239	1	1.07118	1	1.06785	1	1.20855	1	0.653655	1	0.173616	1	0.173616	1	0.173616	1	615	67.7697	8.48486
P00550	PTS system mannitol-specific EIICBA component OS=Escherichia coli (strain K12) GN=mtlA PE=1 SV=1 - [PTM3C_ECOLI]	286.599	18.21	1	10	10	1	1.42867	10	0.950031	10	0.966683	10	0.896125	10	0.813111	10	0.121433	10	0.103521	10	0.116734	10	637	67.9286	6.49365
P0ADY2	Peptidyl-prolyl cis-trans isomerase D OS=Escherichia coli O6 GN=ppiD PE=3 SV=1 - [PPID_ECOL6]	656.017	57.14	1	30	31	1	1.4697	33	1.01699	33	1.18609	33	1.12467	33	1.01564	33	0.115275	33	0.113423	33	0.135087	33	623	68.1078	5.07178
P33599	NADH-quinone oxidoreductase subunit C/D OS=Escherichia coli (strain K12) GN=nuoC PE=1 SV=3 - [NUOCD_ECOLI]	544.489	43.12	7	22	22	1	1.40895	26	0.9404	26	1.41982	26	1.32508	26	0.915942	26	0.127628	26	0.0852701	26	0.115417	26	596	68.1925	6.41748
P09323	PTS system N-acetylglucosamine-specific EIICBA component OS=Escherichia coli (strain K12) GN=nagE PE=4 SV=1 - [PTW3C_ECOLI]	135.656	10.34	1	6	6	1	1.37462	6	0.924829	6	1.09431	6	1.06856	6	0.870062	6	0.100144	6	0.0737081	6	0.102235	6	648	68.3029	6.16357
P06129	Vitamin B12 transporter btuB OS=Escherichia coli (strain K12) GN=btuB PE=1 SV=2 - [BTUB_ECOLI]	108.649	9.28	7	4	4	1	1.46412	4	0.970698	4	1.01712	4	1.00273	4	0.72628	4	0.54865	4	0.460937	4	0.535887	4	614	68.3654	5.49072
P05804	Beta-glucuronidase OS=Escherichia coli (strain K12) GN=uidA PE=1 SV=2 - [BGLR_ECOLI]	166.463	15.92	2	7	8	1	1.42734	8	0.966611	8	1.23194	8	1.19279	8	0.978427	8	0.282474	8	0.283326	8	0.280165	8	603	68.4037	5.45264
P14081	Selenocysteine-specific elongation factor OS=Escherichia coli (strain K12) GN=selB PE=1 SV=3 - [SELB_ECOLI]	192.295	15.15	1	7	7	1	1.32445	8	1	8	1	8	1.01269	8	0.941971	8	0.245255	8	0.277131	8	0.298359	8	614	68.8247	6.58057
A7ZHA4	Chaperone protein dnaK OS=Escherichia coli O139:H28 (strain E24377A / ETEC) GN=dnaK PE=2 SV=1 - [DNAK_ECO24]	3659.3	73.2	2	44	45	1	1.39344	115	1.03482	115	1.00827	115	1.03542	115	1.1005	115	0.75732	115	0.927572	115	0.947378	115	638	69.0725	4.97021
P77596	Uncharacterized protein yagF OS=Escherichia coli (strain K12) GN=yagF PE=3 SV=1 - [YAGF_ECOLI]	489.085	32.06	2	16	16	1	1.4533	20	0.916055	20	0.99688	20	0.978409	20	0.787021	20	0.154918	20	0.152835	20	0.161676	20	655	69.3555	6.41748
A7ZTV2	tRNA uridine 5-carboxymethylaminomethyl modification enzyme mnmG OS=Escherichia coli O139:H28 (strain E24377A / ETEC) GN=mnmG PE=3 SV=1 - [MNMG_ECO24]	32.27	2.54	5	2	2	1	1.16305	2	0.973162	2	0.944889	2	0.633423	2	0.499617	2	0.236864	2	0.236864	2	0.236864	2	629	69.4778	6.63916
P20083	DNA topoisomerase 4 subunit B OS=Escherichia coli (strain K12) GN=parE PE=1 SV=3 - [PARE_ECOLI]	40.36	2.54	1	2	2	1	1.17485	2	0.823718	2	0.789508	2	0.793544	2	0.582024	2	0.136335	2	0.125084	2	0.150811	2	630	70.1998	5.65576
P00579	RNA polymerase sigma factor rpoD OS=Escherichia coli (strain K12) GN=rpoD PE=1 SV=2 - [RPOD_ECOLI]	298.865	31.48	1	18	18	1	1.42745	18	0.947713	18	1.09602	18	1.02904	18	0.975537	18	0.120948	18	0.126571	18	0.126057	18	613	70.2192	4.79248
P0AES0	Bifunctional glutathionylspermidine synthetase/amidase OS=Escherichia coli (strain K12) GN=gsp PE=1 SV=1 - [GSP_ECOLI]	64.1896	6.14	1	2	2	1	1.08592	2	0.85288	2	1.09335	2	1.04548	2	0.877419	2	0.232288	2	0.232288	2	0.367077	2	619	70.4874	5.2876
P0AAI3	Cell division protease ftsH OS=Escherichia coli (strain K12) GN=ftsH PE=1 SV=1 - [FTSH_ECOLI]	705.41	40.37	2	25	26	1	1.45465	30	0.932969	30	1.23957	30	1.19657	30	1	30	0.146572	30	0.118797	30	0.171864	30	644	70.6634	6.23975
P08331	2',3'-cyclic-nucleotide 2'-phosphodiesterase/3'-nucleotidase OS=Escherichia coli (strain K12) GN=cpdB PE=1 SV=2 - [CPDB_ECOLI]	289.976	33.54	1	19	19	1	1.43431	21	0.986701	21	1.14485	21	1.05751	21	0.981827	21	0.307976	21	0.401507	21	0.376559	21	647	70.7878	5.73193
P0AD67	Penicillin-binding protein 2 OS=Escherichia coli O157:H7 GN=mrdA PE=3 SV=1 - [PBP2_ECO57]	20.58	4.58	1	2	3	1	1.51269	2	0.953618	2	1.30718	2	1.16328	2	0.994918	2	0.181514	2	0.173663	2	0.138586	2	633	70.8125	8.82178
B7LA88	Phosphomethylpyrimidine synthase OS=Escherichia coli (strain 55989 / EAEC) GN=thiC PE=3 SV=1 - [THIC_ECO55]	0	0.95	1	1	1	1	1.29864	1	1.13235	1	0.688883	1	0.934258	1	0.409789	1	0.317399	1	0.317399	1	0.317399	1	631	70.8244	6.07471
P06710	DNA polymerase III subunit tau OS=Escherichia coli (strain K12) GN=dnaX PE=1 SV=1 - [DPO3X_ECOLI]	37.96	1.87	1	1	1	1	1.3851	1	1.14505	1	1.2167	1	1.44353	1	0.835429	1	0.180166	1	0.180166	1	0.180166	1	643	71.0934	6.84424
A1A8D9	Chaperone protein htpG OS=Escherichia coli O1:K1 / APEC GN=htpG PE=3 SV=1 - [HTPG_ECOK1]	907.597	50.32	3	32	34	1	1.41836	40	0.944733	40	1.22565	40	1.25068	40	1.21226	40	0.411377	40	0.696502	40	0.500951	40	624	71.3924	5.21143
P63390	Uncharacterized ABC transporter ATP-binding protein yheS OS=Escherichia coli O157:H7 GN=yheS PE=3 SV=1 - [YHES_ECO57]	35.0643	5.18	1	2	3	1	1.38158	2	0.921644	2	0.871038	2	0.807966	2	0.792685	2	0.315781	2	0.238397	2	0.377028	2	637	71.7991	5.73193
P43672	ABC transporter ATP-binding protein uup OS=Escherichia coli (strain K12) GN=uup PE=1 SV=2 - [UUP_ECOLI]	26.2714	2.68	1	2	2	1	1.5051	2	0.88262	2	1.26932	2	1.04896	2	0.96572	2	0.1584	2	0.170339	2	0.220986	2	635	72.0222	5.50342
P27550	Acetyl-coenzyme A synthetase OS=Escherichia coli (strain K12) GN=acs PE=1 SV=2 - [ACSA_ECOLI]	335.203	24.08	3	14	14	1	1.43998	16	0.914535	16	0.805884	16	0.67201	16	0.52337	16	0.14005	16	0.144315	16	0.151432	16	652	72.0483	5.79541
P27302	Transketolase 1 OS=Escherichia coli (strain K12) GN=tktA PE=1 SV=5 - [TKT1_ECOLI]	851.735	45.25	1	30	33	1	1.4315	43	0.924912	43	1.62893	43	1.62654	43	1.29212	43	0.476117	43	0.899804	43	0.631999	43	663	72.1659	5.66846
A7ZLA9	Exoribonuclease 2 OS=Escherichia coli O139:H28 (strain E24377A / ETEC) GN=rnb PE=3 SV=1 - [RNB_ECO24]	151.854	14.91	10	9	9	1	1.46574	8	0.951516	8	0.875917	8	0.873309	8	0.653502	8	0.125972	8	0.107485	8	0.115445	8	644	72.4452	5.61768
P45464	Uncharacterized protein yraM OS=Escherichia coli (strain K12) GN=yraM PE=1 SV=1 - [YRAM_ECOLI]	148.899	16.52	1	9	9	1	1.46517	9	1	9	0.923432	9	1.01827	9	0.971851	9	0.119676	9	0.140965	9	0.182229	9	678	72.78	5.41455
P33570	Transketolase 2 OS=Escherichia coli (strain K12) GN=tktB PE=1 SV=1 - [TKT2_ECOLI]	540.823	28.49	1	18	21	1	1.39831	21	0.892403	21	0.532909	21	0.50707	21	0.410404	21	0.092098	21	0.118629	21	0.113145	21	667	72.9968	6.29053
P0AGC4	Soluble lytic murein transglycosylase OS=Escherichia coli O157:H7 GN=slt PE=3 SV=1 - [SLT_ECO57]	35.6334	6.51	1	5	5	1	1.46547	5	1.03547	5	1	5	1.18552	5	1	5	0.238094	5	0.258388	5	0.275705	5	645	73.3068	8.77783
A8A2Q7	DNA ligase OS=Escherichia coli O9:H4 (strain HS) GN=ligA PE=3 SV=1 - [DNLJ_ECOHS]	126.065	9.84	11	6	6	1	1.59999	6	1.15686	6	1.18897	6	1.33147	6	0.973063	6	0.23172	6	0.264948	6	0.247381	6	671	73.5333	5.49072
P21170	Biosynthetic arginine decarboxylase OS=Escherichia coli (strain K12) GN=speA PE=1 SV=2 - [SPEA_ECOLI]	91.5325	11.09	3	8	8	1	1.36661	9	0.960062	9	1.10081	9	1.016	9	0.814958	9	0.147129	9	0.175636	9	0.12582	9	658	73.8514	4.94482
B7USA2	Threonyl-tRNA synthetase OS=Escherichia coli O127:H6 (strain E2348/69 / EPEC) GN=thrS PE=3 SV=1 - [SYT_ECO27]	393.482	29.91	4	24	24	1	1.36737	26	0.957932	26	1.00505	26	0.994628	26	0.811437	26	0.152801	26	0.149867	26	0.128366	26	642	73.9668	6.18896
P0ABJ0	Ubiquinol oxidase subunit 1 OS=Escherichia coli O157:H7 GN=cyoB PE=3 SV=1 - [CYOB_ECO57]	42.7197	4.98	1	4	4	1	1.36961	4	0.916286	4	1.27723	4	1.12634	4	0.821354	4	0.0533115	4	0.0309374	4	0.0448633	4	663	74.3184	7.1958
P37645	Uncharacterized protein yhjG OS=Escherichia coli (strain K12) GN=yhjG PE=4 SV=3 - [YHJG_ECOLI]	24.69	1.02	1	1	1	1	1.51157	1	0.998372	1	0.504081	1	0.539089	1	0.471642	1	0.0334254	1	0.0425194	1	0.0382538	1	686	74.4112	8.60205
P0ACY5	Uncharacterized protein yeaG OS=Escherichia coli O157:H7 GN=yeaG PE=3 SV=1 - [YEAG_ECO57]	582.317	33.07	1	19	19	1	1.42718	20	0.950465	20	0.869086	20	0.823903	20	0.621092	20	0.135783	20	0.15914	20	0.157549	20	644	74.4336	5.84619
P15078	Carbon starvation protein A OS=Escherichia coli (strain K12) GN=cstA PE=1 SV=3 - [CSTA_ECOLI]	92.6197	9.13	1	7	7	1	1.4164	9	0.930508	9	2.13458	9	1.96539	9	1.33155	9	0.144137	9	0.103207	9	0.103207	9	701	75.0556	7.89893
A7ZJI8	UvrABC system protein B OS=Escherichia coli O139:H28 (strain E24377A / ETEC) GN=uvrB PE=3 SV=1 - [UVRB_ECO24]	41.3973	6.09	4	3	4	1	1.406	3	1.01446	3	0.783084	3	0.739758	3	0.983522	3	0.0597207	3	0.0597207	3	0.0597207	3	673	76.1785	5.23682
A7ZNT3	Methionyl-tRNA synthetase OS=Escherichia coli O139:H28 (strain E24377A / ETEC) GN=metG PE=3 SV=1 - [SYM_ECO24]	621.335	36.19	9	23	23	1	1.39962	29	0.906024	29	1.15283	29	1.15621	29	0.905296	29	0.177934	29	0.202793	29	0.180281	29	677	76.1921	5.85889
P23865	Tail-specific protease OS=Escherichia coli (strain K12) GN=prc PE=1 SV=2 - [PRC_ECOLI]	85.7973	12.9	1	9	9	1	1.42185	9	0.966816	9	1.14881	9	1.14814	9	0.977519	9	0.122831	9	0.111964	9	0.11064	9	682	76.6157	6.55127
C4ZXE9	Glycyl-tRNA synthetase beta subunit OS=Escherichia coli (strain K12 / BW2952) GN=glyS PE=3 SV=1 - [SYGB_ECOBW]	918.765	47.61	7	34	35	1	1.44004	48	0.970511	48	1.00217	48	0.997315	48	0.831063	48	0.126274	48	0.138979	48	0.133408	48	689	76.765	5.43994
P37617	Lead, cadmium, zinc and mercury-transporting ATPase OS=Escherichia coli (strain K12) GN=zntA PE=1 SV=1 - [ATZN_ECOLI]	78.9455	2.32	1	2	2	1	1.33409	3	1	3	1	3	1	3	0.779561	3	0.31609	3	0.46103	3	0.431213	3	732	76.7919	5.96045
A7ZS61	Polyribonucleotide nucleotidyltransferase OS=Escherichia coli O139:H28 (strain E24377A / ETEC) GN=pnp PE=1 SV=1 - [PNP_ECO24]	899.061	45.99	6	31	31	1	1.42887	44	0.922577	44	1.34234	44	1.32319	44	1.05171	44	0.545826	44	0.836949	44	0.83064	44	711	77.054	5.18604
A1ADI8	Fatty acid oxidation complex subunit alpha OS=Escherichia coli O1:K1 / APEC GN=fadJ PE=3 SV=1 - [FADJ_ECOK1]	42.05	1.4	17	1	1	1	2.30007	1	1.12939	1	1.11961	1	1	1	1	1	1	1	1	1	1	1	714	77.0996	8.47021
P27298	Oligopeptidase A OS=Escherichia coli (strain K12) GN=prlC PE=3 SV=3 - [OPDA_ECOLI]	326.228	34.71	1	20	20	1	1.38233	22	0.952553	22	1.01469	22	0.975838	22	0.782117	22	0.125814	22	0.14049	22	0.135151	22	680	77.1186	5.26221
P0A9M8	Phosphate acetyltransferase OS=Escherichia coli (strain K12) GN=pta PE=1 SV=2 - [PTA_ECOLI]	1056.54	48.6	2	28	30	1	1.43607	41	0.939153	41	0.819388	41	0.86264	41	0.744541	41	0.181862	41	0.282696	41	0.22562	41	714	77.1239	5.41455
P24171	Peptidyl-dipeptidase dcp OS=Escherichia coli (strain K12) GN=dcp PE=1 SV=4 - [DCP_ECOLI]	155.507	13.8	1	9	10	1	1.31147	9	0.904859	9	0.901722	9	0.973516	9	0.679835	9	0.0875908	9	0.071958	9	0.0817236	9	681	77.467	5.74463
A7ZSL5	Elongation factor G OS=Escherichia coli O139:H28 (strain E24377A / ETEC) GN=fusA PE=3 SV=1 - [EFG_ECO24]	2022.08	61.22	2	38	38	1	1.39588	79	0.944995	79	0.982832	79	0.947888	79	0.813484	79	0.227586	79	0.307491	79	0.269543	79	704	77.5325	5.37646
P15038	Helicase IV OS=Escherichia coli (strain K12) GN=helD PE=1 SV=2 - [HELD_ECOLI]	57.86	2.63	1	2	2	1	1.41298	2	0.672961	2	0.947864	2	0.980949	2	0.674892	2	0.11556	2	0.114117	2	0.114117	2	684	77.9275	8.26514
P15977	4-alpha-glucanotransferase OS=Escherichia coli (strain K12) GN=malQ PE=3 SV=2 - [MALQ_ECOLI]	121.177	6.34	1	5	5	1	1.55212	5	0.957231	5	0.647266	5	0.641619	5	0.436863	5	0.168626	5	0.168626	5	0.168626	5	694	78.4533	6.58057
A7ZK52	Ribosomal RNA large subunit methyltransferase L OS=Escherichia coli O139:H28 (strain E24377A / ETEC) GN=rlmL PE=3 SV=1 - [RLML_ECO24]	69.9757	5.84	7	4	4	1	1.4223	4	1.03535	4	1.0797	4	0.966703	4	0.713983	4	0.148996	4	0.165106	4	0.149833	4	702	78.7015	8.82178
P0AG25	Guanosine-3',5'-bis(diphosphate) 3'-pyrophosphohydrolase OS=Escherichia coli O157:H7 GN=spoT PE=3 SV=1 - [SPOT_ECO57]	49.8	3.28	1	2	2	1	1.23465	2	0.99651	2	0.877274	2	0.827673	2	0.867729	2	0.520582	2	0.520582	2	0.520582	2	702	79.2923	8.73389
P28903	Anaerobic ribonucleoside-triphosphate reductase OS=Escherichia coli (strain K12) GN=nrdD PE=1 SV=2 - [NRDD_ECOLI]	161.16	18.82	1	11	11	1	1.38903	13	0.959572	13	0.537165	13	0.530579	13	0.452668	13	0.0825082	13	0.0957418	13	0.0981465	13	712	79.9721	6.82959
B1XBA8	Catalase-peroxidase OS=Escherichia coli (strain K12 / DH10B) GN=katG PE=3 SV=1 - [KATG_ECODH]	759.512	49.59	4	35	35	1	1.44271	46	0.946519	46	0.791997	46	0.738177	46	0.606226	46	0.319331	46	0.491777	46	0.406513	46	726	79.9741	5.31299
B7NU04	Electron transport complex protein rnfC OS=Escherichia coli O7:K1 (strain IAI39 / ExPEC) GN=rnfC PE=3 SV=1 - [RNFC_ECO7I]	51.52	7.3	10	1	1	1	1.63779	1	1.24664	1	1.11087	1	1.20975	1	1.10344	1	0.431926	1	0.431926	1	0.431926	1	740	80.1891	8.82178
Q00042	Putative transposon gamma-delta 80.3 kDa protein OS=Escherichia coli (strain K12) GN=tnpX PE=4 SV=1 - [TNPX_ECOLI]	24.38	5.01	1	5	5	1	1.36138	5	0.896489	5	0.833408	5	0.806159	5	0.671384	5	0.089202	5	0.111929	5	0.100974	5	698	80.2795	7.26904
P0A7B2	Polyphosphate kinase OS=Escherichia coli O157:H7 GN=ppk PE=3 SV=2 - [PPK_ECO57]	29.36	3.2	2	2	2	1	1.41498	2	0.99699	2	1.19248	2	1.19571	2	0.995989	2	0.154285	2	0.114294	2	0.134319	2	688	80.3812	8.92432
P37330	Malate synthase G OS=Escherichia coli (strain K12) GN=glcB PE=1 SV=3 - [MASZ_ECOLI]	575.955	41.63	2	27	27	1	1.4414	32	0.951803	32	0.931411	32	0.958707	32	0.64214	32	0.12033	32	0.112449	32	0.123805	32	723	80.4379	6.17627
P0A9H4	Lysine decarboxylase, inducible OS=Escherichia coli O157:H7 GN=cadA PE=3 SV=1 - [LDCI_ECO57]	125.806	16.22	1	10	10	1	1.32582	11	0.888701	11	0.363269	11	0.411871	11	0.386537	11	0.070176	11	0.0868907	11	0.066973	11	715	81.2077	6.34131
P76558	NADP-dependent malic enzyme OS=Escherichia coli (strain K12) GN=maeB PE=1 SV=1 - [MAO2_ECOLI]	642.74	36.63	1	23	23	1	1.45716	33	0.965897	33	1.4713	33	1.31818	33	0.918137	33	0.27698	33	0.310136	33	0.334389	33	759	82.3648	5.50342
P33363	Periplasmic beta-glucosidase OS=Escherichia coli (strain K12) GN=bglX PE=1 SV=2 - [BGLX_ECOLI]	202.83	14.25	1	10	10	1	1.44777	10	1.04617	10	1.08977	10	1.04759	10	0.853577	10	0.270082	10	0.383209	10	0.329407	10	765	83.4075	6.21436
P0AFI3	DNA topoisomerase 4 subunit A OS=Escherichia coli O157:H7 GN=parC PE=3 SV=1 - [PARC_ECO57]	149.1	10.11	1	6	6	1	1.13695	6	0.829249	6	0.723461	6	0.628977	6	0.481803	6	0.143539	6	0.143539	6	0.152444	6	752	83.7785	6.68311
P21179	Catalase HPII OS=Escherichia coli (strain K12) GN=katE PE=1 SV=1 - [CATE_ECOLI]	552.517	34.93	1	27	27	1	1.3958	32	0.964054	32	0.489135	32	0.441719	32	0.337704	32	0.122645	32	0.140819	32	0.123572	32	753	84.1104	5.88428
P0ABI1	ATP-dependent Clp protease ATP-binding subunit clpA OS=Escherichia coli O157:H7 GN=clpA PE=3 SV=1 - [CLPA_ECO57]	356.273	24.54	1	14	14	1	1.42926	15	0.944833	15	1.00518	15	0.951913	15	0.886314	15	0.420592	15	0.977307	15	0.703208	15	758	84.1549	6.31592
A1AGW5	1,4-alpha-glucan-branching enzyme OS=Escherichia coli O1:K1 / APEC GN=glgB PE=3 SV=1 - [GLGB_ECOK1]	52.1207	5.49	5	3	3	1	1.54898	3	0.921474	3	0.951717	3	0.895328	3	0.705176	3	0.135957	3	0.143319	3	0.109969	3	728	84.3097	6.39209
A1AHZ7	5-methyltetrahydropteroyltriglutamate--homocysteine methyltransferase OS=Escherichia coli O1:K1 / APEC GN=metE PE=3 SV=1 - [METE_ECOK1]	57.9229	6.64	15	6	6	1	1.63541	6	0.929663	6	0.794985	6	0.739769	6	0.488474	6	0.165271	6	0.117977	6	0.119792	6	753	84.6538	5.92236
P46837	Protein yhgF OS=Escherichia coli (strain K12) GN=yhgF PE=1 SV=3 - [YHGF_ECOLI]	150.029	13.58	1	10	10	1	1.39522	10	1.02218	10	0.7301	10	0.709382	10	0.57581	10	0.100797	10	0.10873	10	0.0991774	10	773	85.067	6.30322
P09373	Formate acetyltransferase 1 OS=Escherichia coli (strain K12) GN=pflB PE=1 SV=2 - [PFLB_ECOLI]	1987.68	75	1	48	56	1	1.38528	88	0.922337	88	0.34335	88	0.346885	88	0.310976	88	0.0802439	88	0.112222	88	0.0775069	88	760	85.3027	6.01123
B7LXS2	Phosphoglycerol transferase I OS=Escherichia coli O8 (strain IAI1) GN=mdoB PE=3 SV=1 - [OPGB_ECO8A]	0	1.18	1	1	1	1	1.9061	2	1.13403	2	0.412476	2	0.338669	2	0.258087	2	0.148625	2	0.319723	2	0.181934	2	763	85.4106	6.55127
P00452	Ribonucleoside-diphosphate reductase 1 subunit alpha OS=Escherichia coli (strain K12) GN=nrdA PE=1 SV=2 - [RIR1_ECOLI]	481.092	30.75	1	22	22	1	1.40509	26	0.946918	26	0.771951	26	0.779646	26	0.579573	26	0.129476	26	0.10839	26	0.113828	26	761	85.7212	6.17627
P42632	Keto-acid formate acetyltransferase OS=Escherichia coli (strain K12) GN=tdcE PE=1 SV=2 - [TDCE_ECOLI]	343.292	20.94	1	9	16	1	1.40314	9	0.900482	9	0.185341	9	0.130684	9	0.146902	9	0.0405725	9	0.0405725	9	0.0299792	9	764	85.8812	5.77002
P15877	Quinoprotein glucose dehydrogenase OS=Escherichia coli (strain K12) GN=gcd PE=1 SV=3 - [DHG_ECOLI]	38.25	1.26	1	1	1	1	1.26834	1	1.04512	1	0.507632	1	0.520098	1	0.45593	1	0.123583	1	0.123583	1	0.123583	1	796	86.6918	5.61768
P07395	Phenylalanyl-tRNA synthetase beta chain OS=Escherichia coli (strain K12) GN=pheT PE=1 SV=2 - [SYFB_ECOLI]	580.23	40.13	3	25	25	1	1.38561	29	0.896975	29	1.19712	29	1.21445	29	0.962815	29	0.209632	29	0.195376	29	0.266271	29	795	87.3234	5.30029
P0A9M1	ATP-dependent protease La OS=Escherichia coli O6 GN=lon PE=3 SV=1 - [LON_ECOL6]	659.019	35.2	1	30	30	1	1.47253	37	0.956735	37	1.37582	37	1.31838	37	1.13149	37	0.159364	37	0.204538	37	0.195883	37	784	87.3828	6.39209
Q59385	Copper-exporting P-type ATPase A OS=Escherichia coli (strain K12) GN=copA PE=1 SV=4 - [COPA_ECOLI]	87.1997	6.24	2	4	4	1	1.31069	4	0.841998	4	0.420214	4	0.336187	4	0.261273	4	0.130292	4	0.144007	4	0.130292	4	834	87.8178	5.56689
P0AEC3	Aerobic respiration control sensor protein arcB OS=Escherichia coli (strain K12) GN=arcB PE=1 SV=1 - [ARCB_ECOLI]	92.6768	8.1	2	5	5	1	1.35161	6	0.98408	6	0.799779	6	0.816814	6	0.846247	6	0.120651	6	0.102072	6	0.10759	6	778	87.9277	5.09717
P31434	Alpha-xylosidase OS=Escherichia coli (strain K12) GN=yicI PE=1 SV=2 - [XYLS_ECOLI]	25.53	1.68	1	1	2	1	1.44047	1	0.792603	1	0.826569	1	0.764513	1	0.637455	1	0.238264	1	0.304309	1	0.210167	1	772	88.0231	5.8208
P00562	Bifunctional aspartokinase/homoserine dehydrogenase 2 OS=Escherichia coli (strain K12) GN=metL PE=1 SV=3 - [AK2H_ECOLI]	66.9047	4.07	1	3	3	1	1.30776	3	0.750865	3	1.18796	3	0.822734	3	0.750865	3	0.518377	3	0.570215	3	0.484963	3	810	88.8326	5.59229
P00561	Bifunctional aspartokinase/homoserine dehydrogenase 1 OS=Escherichia coli (strain K12) GN=thrA PE=1 SV=2 - [AK1H_ECOLI]	176.333	11.46	1	6	7	1	1.43316	7	0.944232	7	1.20655	7	1	7	0.853627	7	0.743114	7	0.704658	7	0.704658	7	820	89.0638	5.68115
A1A7A3	LPS-assembly protein lptD OS=Escherichia coli O1:K1 / APEC GN=lptD PE=3 SV=1 - [LPTD_ECOK1]	445.337	25.38	4	16	16	1	1.38567	17	0.875027	17	0.876971	17	0.818631	17	0.614927	17	0.382557	17	0.31257	17	0.31257	17	784	89.5693	5.30029
P0AES7	DNA gyrase subunit B OS=Escherichia coli O157:H7 GN=gyrB PE=3 SV=2 - [GYRB_ECO57]	575.335	34.45	1	24	24	1	1.37034	26	0.974517	26	1	26	0.975498	26	0.87896	26	0.137291	26	0.150467	26	0.156096	26	804	89.8939	6.06201
P77783	Probable dimethyl sulfoxide reductase chain ynfF OS=Escherichia coli (strain K12) GN=ynfF PE=3 SV=4 - [YNFF_ECOLI]	21.27	0.87	1	1	1	1	1.3549	1	1.0109	1	0.790971	1	0.838411	1	0.513832	1	0.150737	1	0.150737	1	0.150737	1	807	89.9299	7.02002
P18775	Anaerobic dimethyl sulfoxide reductase chain A OS=Escherichia coli (strain K12) GN=dmsA PE=1 SV=2 - [DMSA_ECOLI]	199.314	14.25	1	10	10	1	1.23095	11	0.915427	11	0.763728	11	0.702433	11	0.604518	11	0.155182	11	0.20844	11	0.140484	11	814	90.3411	6.85889
P00490	Maltodextrin phosphorylase OS=Escherichia coli (strain K12) GN=malP PE=1 SV=7 - [PHSM_ECOLI]	352.026	26.22	1	19	19	1	1.40884	22	0.885449	22	0.485669	22	0.469403	22	0.354281	22	0.0558977	22	0.0525156	22	0.0570541	22	797	90.4656	7.38623
A7ZHR7	Outer membrane protein assembly factor yaeT OS=Escherichia coli O139:H28 (strain E24377A / ETEC) GN=yaeT PE=3 SV=1 - [YAET_ECO24]	872.329	47.78	4	33	33	1	1.44378	43	0.951116	43	1.26354	43	1.21239	43	1.03415	43	0.295998	43	0.317428	43	0.343537	43	810	90.4965	5.12256
A7ZUR3	Glycerol-3-phosphate acyltransferase OS=Escherichia coli O139:H28 (strain E24377A / ETEC) GN=plsB PE=3 SV=1 - [PLSB_ECO24]	143.446	15.49	4	10	10	1	1.49291	10	0.95541	10	0.961901	10	0.922331	10	0.706414	10	0.100911	10	0.103786	10	0.110054	10	807	91.3235	8.38232
P21499	Ribonuclease R OS=Escherichia coli (strain K12) GN=rnr PE=1 SV=2 - [RNR_ECOLI]	330.597	20.54	1	18	18	1	1.47039	21	0.966831	21	1.24477	21	1.15674	21	0.939126	21	0.0847351	21	0.0794925	21	0.093236	21	813	92.0515	8.6167
P08201	Nitrite reductase [NAD(P)H] large subunit OS=Escherichia coli (strain K12) GN=nirB PE=3 SV=4 - [NIRB_ECOLI]	481.47	25.86	1	21	21	1	1.41156	26	0.947018	26	0.576417	26	0.566854	26	0.435444	26	0.111995	26	0.120355	26	0.0944698	26	847	93.0622	6.15088
A7ZP28	Periplasmic nitrate reductase OS=Escherichia coli O139:H28 (strain E24377A / ETEC) GN=napA PE=3 SV=1 - [NAPA_ECO24]	76.8922	5.8	10	5	5	1	1.27177	5	0.858227	5	1.2164	5	0.854017	5	0.719135	5	0.178682	5	0.196011	5	0.134702	5	828	93.0709	7.91357
P0AC86	Glycogen phosphorylase OS=Escherichia coli (strain K12) GN=glgP PE=3 SV=1 - [PHSG_ECOLI]	117.245	5.89	1	5	5	1	1.437	6	0.945826	6	1.01074	6	1.02502	6	0.727559	6	0.0876781	6	0.0954654	6	0.098644	6	815	93.1141	5.89697
P36683	Aconitate hydratase 2 OS=Escherichia coli (strain K12) GN=acnB PE=1 SV=3 - [ACON2_ECOLI]	1293.84	46.01	1	38	38	1	1.41825	67	0.994965	67	1.6644	67	1.60444	67	1.22262	67	0.356192	67	0.518292	67	0.460417	67	865	93.439	5.40186
P02918	Penicillin-binding protein 1A OS=Escherichia coli (strain K12) GN=mrcA PE=1 SV=1 - [PBPA_ECOLI]	43.6372	3.53	1	3	3	1	1.46921	3	1	3	0.889643	3	1	3	0.550548	3	0.217258	3	0.217258	3	0.217258	3	850	93.5774	6.58057
P02919	Penicillin-binding protein 1B OS=Escherichia coli (strain K12) GN=mrcB PE=1 SV=2 - [PBPB_ECOLI]	22.32	2.49	1	3	3	1	1.47502	3	0.877279	3	1.30086	3	1.07114	3	0.800112	3	0.18438	3	0.186102	3	0.153423	3	844	94.2334	9.0708
B7N6W4	DNA mismatch repair protein mutS OS=Escherichia coli O17:K52:H18 (strain UMN026 / ExPEC) GN=mutS PE=3 SV=1 - [MUTS_ECOLU]	0	1.88	2	1	1	1	1.93588	1	1.35876	1	1.38065	1	1.13942	1	1.15734	1	0.287752	1	0.275251	1	0.288332	1	853	95.2442	5.50342
P63285	Chaperone protein clpB OS=Escherichia coli O157:H7 GN=clpB PE=3 SV=1 - [CLPB_ECO57]	1793.51	63.59	3	55	56	1	1.40051	85	0.979702	85	1.26147	85	1.24051	85	1.14574	85	0.386915	85	0.60797	85	0.5188	85	857	95.5259	5.51611
B1IUY2	Alanyl-tRNA synthetase OS=Escherichia coli (strain ATCC 8739 / DSM 1576 / Crooks) GN=alaS PE=3 SV=1 - [SYA_ECOLC]	1216.72	53.42	8	41	41	1	1.39992	49	0.927923	49	1.06805	49	1.02932	49	0.916449	49	0.154041	49	0.192896	49	0.16657	49	876	95.9567	5.80811
P0A9Q8	Aldehyde-alcohol dehydrogenase OS=Escherichia coli O157:H7 GN=adhE PE=3 SV=2 - [ADHE_ECO57]	2679.34	62.29	1	48	49	1	1.3937	99	0.958567	99	0.493801	99	0.52974	99	0.46867	99	0.112548	99	0.164916	99	0.134229	99	891	96.0667	6.78564
P0AES4	DNA gyrase subunit A OS=Escherichia coli (strain K12) GN=gyrA PE=1 SV=1 - [GYRA_ECOLI]	478.631	25.6	1	22	22	1	1.34878	24	0.927484	24	0.947892	24	0.930272	24	0.726422	24	0.12702	24	0.111585	24	0.102023	24	875	96.9034	5.19873
C4ZWC9	Leucyl-tRNA synthetase OS=Escherichia coli (strain K12 / BW2952) GN=leuS PE=3 SV=1 - [SYL_ECOBW]	1239.9	52.09	14	40	40	1	1.40842	56	0.919308	56	0.933359	56	0.908323	56	0.715349	56	0.123494	56	0.12241	56	0.123311	56	860	97.1713	5.30029
P06612	DNA topoisomerase 1 OS=Escherichia coli (strain K12) GN=topA PE=1 SV=2 - [TOP1_ECOLI]	580.19	27.98	1	25	25	1	1.45735	27	0.892015	27	1.1594	27	1.22242	27	0.913844	27	0.124666	27	0.144166	27	0.131255	27	865	97.2883	8.45557
A7ZS65	Translation initiation factor IF-2 OS=Escherichia coli O139:H28 (strain E24377A / ETEC) GN=infB PE=3 SV=1 - [IF2_ECO24]	1188.17	47.75	4	48	48	1	1.42258	58	0.97255	58	1.28213	58	1.259	58	1.09078	58	0.174002	58	0.223334	58	0.182849	58	890	97.2903	6.07471
P25516	Aconitate hydratase 1 OS=Escherichia coli (strain K12) GN=acnA PE=1 SV=3 - [ACON1_ECOLI]	770.608	38.83	1	33	33	1	1.46678	39	0.935041	39	0.60125	39	0.585436	39	0.443047	39	0.101592	39	0.151416	39	0.12249	39	891	97.6158	5.88428
P04825	Aminopeptidase N OS=Escherichia coli (strain K12) GN=pepN PE=1 SV=2 - [AMPN_ECOLI]	551.363	26.32	1	20	21	1	1.45866	25	0.94464	25	1.06821	25	1.01474	25	0.808418	25	0.214512	25	0.259644	25	0.226949	25	870	98.8567	5.31299
B7UNT2	Phosphoenolpyruvate carboxylase OS=Escherichia coli O127:H6 (strain E2348/69 / EPEC) GN=ppc PE=3 SV=1 - [CAPP_ECO27]	559.441	38.73	6	33	33	1	1.40795	37	0.963853	37	1.03268	37	1.07	37	0.821395	37	0.173415	37	0.190403	37	0.180096	37	883	99.0003	5.68115
P0ABB9	Magnesium-transporting ATPase, P-type 1 OS=Escherichia coli O157:H7 GN=mgtA PE=3 SV=1 - [ATMA_ECO57]	132.443	8.24	1	6	6	1	1.5315	6	1.05632	6	1.65125	6	1.89755	6	1.54893	6	0.183978	6	0.0886344	6	0.183978	6	898	99.4029	5.96045
P0AFG9	Pyruvate dehydrogenase E1 component OS=Escherichia coli O157:H7 GN=aceE PE=3 SV=2 - [ODP1_ECO57]	1685.13	60.77	1	53	53	1	1.40281	79	0.951499	79	1.20113	79	1.15015	79	1	79	0.241281	79	0.355738	79	0.288167	79	887	99.606	5.68115
P33602	NADH-quinone oxidoreductase subunit G OS=Escherichia coli (strain K12) GN=nuoG PE=1 SV=4 - [NUOG_ECOLI]	669.751	38.99	3	31	31	1	1.47987	34	0.933766	34	1.35782	34	1.32068	34	1.00476	34	0.248494	34	0.31227	34	0.293747	34	908	100.236	6.25244
P39838	Sensor-like histidine kinase yojN OS=Escherichia coli (strain K12) GN=yojN PE=1 SV=3 - [YOJN_ECOLI]	61.4121	3.26	1	2	2	1	1.62676	2	0.945664	2	1.31199	2	1.26576	2	0.919879	2	0.248335	2	0.248335	2	0.248335	2	890	100.31	5.21143
A7ZHI9	Protein translocase subunit secA OS=Escherichia coli O139:H28 (strain E24377A / ETEC) GN=secA PE=2 SV=1 - [SECA_ECO24]	654.42	31.19	14	26	27	1	1.4541	31	0.954766	31	1.07373	31	1.07128	31	0.901068	31	0.210329	31	0.210334	31	0.201053	31	901	101.959	5.60498
B1LGW8	[Protein-PII] uridylyltransferase OS=Escherichia coli (strain SMS-3-5 / SECEC) GN=glnD PE=3 SV=1 - [GLND_ECOSM]	18.98	2.02	1	1	2	1	1.67513	1	1.02842	1	0.799174	1	0.998289	1	0.598006	1	0.162	1	0.162	1	0.162	1	890	102.309	6.68311
P00582	DNA polymerase I OS=Escherichia coli (strain K12) GN=polA PE=1 SV=1 - [DPO1_ECOLI]	266.252	16.27	1	15	15	1	1.42886	16	0.971269	16	0.919796	16	0.985131	16	0.737033	16	0.24542	16	0.392232	16	0.251839	16	928	103.054	5.57959
P0A698	UvrABC system protein A OS=Escherichia coli (strain K12) GN=uvrA PE=1 SV=1 - [UVRA_ECOLI]	141.361	7.98	3	6	6	1	1.48687	7	0.915263	7	0.936403	7	0.997624	7	0.794432	7	0.174263	7	0.174263	7	0.175562	7	940	103.803	6.63916
A7ZHB5	Isoleucyl-tRNA synthetase OS=Escherichia coli O139:H28 (strain E24377A / ETEC) GN=ileS PE=3 SV=1 - [SYI_ECO24]	741.039	41.58	11	34	35	1	1.43867	40	0.921422	40	1.00793	40	1.0084	40	0.798839	40	0.144882	40	0.150308	40	0.144518	40	938	104.215	6.01123
A1AF92	Glycine dehydrogenase [decarboxylating] OS=Escherichia coli O1:K1 / APEC GN=gcvP PE=3 SV=1 - [GCSP_ECOK1]	790.164	35.21	14	25	25	1	1.39908	37	1	37	1.15	37	1.12845	37	0.883868	37	0.154906	37	0.149785	37	0.169063	37	957	104.285	5.99854
P0AFG5	2-oxoglutarate dehydrogenase E1 component OS=Escherichia coli O157:H7 GN=sucA PE=3 SV=1 - [ODO1_ECO57]	684.77	34.3	1	28	28	1	1.39079	34	0.933182	34	1.3875	34	1.29704	34	0.961985	34	0.232963	34	0.324506	34	0.266791	34	933	104.996	6.49365
P14376	Sensor kinase protein rcsC OS=Escherichia coli (strain K12) GN=rcsC PE=1 SV=3 - [RCSC_ECOLI]	22.38	1.05	1	1	2	1	1.27831	1	0.944554	1	0.685937	1	0.677724	1	0.883009	1	0.0449894	1	0.0400105	1	0.0638841	1	949	106.439	6.34131
P05458	Protease 3 OS=Escherichia coli (strain K12) GN=ptrA PE=1 SV=1 - [PTRA_ECOLI]	40.15	1.46	3	1	1	1	1.35369	1	0.94159	1	1.06906	1	0.912775	1	0.991655	1	0.167442	1	0.21932	1	0.207463	1	962	107.641	6.0874
P07118	Valyl-tRNA synthetase OS=Escherichia coli (strain K12) GN=valS PE=1 SV=2 - [SYV_ECOLI]	531.104	27.87	3	26	27	1	1.42359	30	0.942728	30	1.016	30	0.977581	30	0.816383	30	0.153552	30	0.137269	30	0.142356	30	951	108.124	5.33838
P31600	Bacteriophage N4 adsorption protein A OS=Escherichia coli (strain K12) GN=nfrA PE=4 SV=1 - [NFRA_ECOLI]	32.27	0.91	1	1	1	1	1.91462	1	1.18259	1	1.30785	1	1.06813	1	0.963247	1	0.595756	1	0.595756	1	0.943141	1	990	111.24	7.00537
P37637	Multidrug resistance protein mdtF OS=Escherichia coli (strain K12) GN=mdtF PE=1 SV=1 - [MDTF_ECOLI]	53.1353	4.82	3	5	5	1	1.29685	5	0.870492	5	0.184281	5	0.209435	5	0.120801	5	0.0465864	5	0.0465864	5	0.0465864	5	1037	111.446	5.46533
P32176	Formate dehydrogenase-O major subunit OS=Escherichia coli (strain K12) GN=fdoG PE=1 SV=5 - [FDOG_ECOLI]	521.818	17.22	1	12	14	1	1.37239	15	0.875583	15	1.24015	15	1.32991	15	0.980152	15	0.166274	15	0.126205	15	0.116247	15	1016	112.479	7.28369
P24183	Formate dehydrogenase, nitrate-inducible, major subunit OS=Escherichia coli (strain K12) GN=fdnG PE=1 SV=3 - [FDNG_ECOLI]	109.195	5.32	1	2	4	1	1.25237	2	0.889245	2	0.83297	2	0.660489	2	0.601307	2	0.171375	2	0.209119	2	0.19104	2	1015	112.893	6.99072
P77748	Uncharacterized protein ydiJ OS=Escherichia coli (strain K12) GN=ydiJ PE=4 SV=1 - [YDIJ_ECOLI]	42.89	2.26	1	3	3	1	1.02546	3	0.76603	3	1.17578	3	0.817511	3	0.725901	3	0.203184	3	0.230425	3	0.203184	3	1018	113.176	7.10791
P31224	Acriflavine resistance protein B OS=Escherichia coli (strain K12) GN=acrB PE=1 SV=1 - [ACRB_ECOLI]	408.907	16.3	1	12	13	1	1.38103	15	0.971462	15	1.33822	15	1.22787	15	0.978069	15	0.164025	15	0.12666	15	0.183866	15	1049	113.501	5.56689
A1A831	Beta-galactosidase OS=Escherichia coli O1:K1 / APEC GN=lacZ PE=3 SV=1 - [BGAL_ECOK1]	27.08	1.76	13	2	2	1	1.04486	2	0.880729	2	0.865694	2	0.714036	2	0.693802	2	0.294251	2	0.339332	2	0.263485	2	1024	116.414	5.37646
P00968	Carbamoyl-phosphate synthase large chain OS=Escherichia coli (strain K12) GN=carB PE=1 SV=2 - [CARB_ECOLI]	38.199	1.68	3	2	2	1	2.83371	2	0.932148	2	1.62885	2	1.22203	2	1.14476	2	0.633832	2	0.977094	2	0.537485	2	1073	117.767	5.33838
P21513	Ribonuclease E OS=Escherichia coli (strain K12) GN=rne PE=1 SV=6 - [RNE_ECOLI]	785.193	35.25	3	27	27	1	1.40624	32	1	32	1.65382	32	1.53867	32	1.34074	32	0.181656	32	0.270073	32	0.23214	32	1061	118.125	5.61768
P13458	Nuclease sbcCD subunit C OS=Escherichia coli (strain K12) GN=sbcC PE=1 SV=1 - [SBCC_ECOLI]	42.48	1.43	1	1	2	1	1.41238	1	1	1	1	1	1	1	1	1	1	1	1	1	1	1	1048	118.649	5.68115
P39285	Uncharacterized mscS family protein yjeP OS=Escherichia coli (strain K12) GN=yjeP PE=3 SV=3 - [YJEP_ECOLI]	25.88	1.45	1	1	1	1	1.87939	1	1.10472	1	0.885236	1	1.34392	1	1.00858	1	0.340625	1	0.340625	1	0.340625	1	1107	123.89	7.00537
P77338	Potassium efflux system kefA OS=Escherichia coli (strain K12) GN=kefA PE=1 SV=1 - [KEFA_ECOLI]	71.7	1.16	1	1	1	1	1.50239	1	1	1	1	1	1	1	1	1	1	1	1	1	1	1	1120	127.135	8.03076
P52647	Probable pyruvate-flavodoxin oxidoreductase OS=Escherichia coli (strain K12) GN=ydbK PE=3 SV=2 - [NIFJ_ECOLI]	69.6429	3.75	1	4	4	1	1.55827	4	1.09968	4	0.626699	4	0.620793	4	0.464928	4	0.144518	4	0.155553	4	0.149007	4	1174	128.743	5.78271
P10443	DNA polymerase III subunit alpha OS=Escherichia coli (strain K12) GN=dnaE PE=1 SV=1 - [DPO3A_ECOLI]	27.09	1.12	3	2	2	1	1.31633	4	1.05062	4	0.769564	4	0.828092	4	0.860267	4	0.0395358	4	0.055562	4	0.0550636	4	1160	129.822	5.31299
P30958	Transcription-repair-coupling factor OS=Escherichia coli (strain K12) GN=mfd PE=1 SV=2 - [MFD_ECOLI]	77.4118	5.4	1	6	6	1	1.37742	6	0.93889	6	0.9973	6	1.00542	6	0.766876	6	0.141859	6	0.131094	6	0.131094	6	1148	129.901	6.16357
P13009	Methionine synthase OS=Escherichia coli (strain K12) GN=metH PE=1 SV=5 - [METH_ECOLI]	64.0343	6.44	1	7	7	1	1.20964	7	0.89757	7	1	7	1	7	0.972459	7	0.337025	7	0.438587	7	0.337025	7	1227	135.912	5.07178
P39321	Uncharacterized protein ytfN OS=Escherichia coli (strain K12) GN=ytfN PE=1 SV=2 - [YTFN_ECOLI]	52.9938	1.59	1	2	2	1	1.89096	2	0.98363	2	1.54533	2	1.23599	2	0.865234	2	0.348736	2	0.268521	2	0.276157	2	1259	136.695	5.08447
P09152	Respiratory nitrate reductase 1 alpha chain OS=Escherichia coli (strain K12) GN=narG PE=1 SV=4 - [NARG_ECOLI]	537.884	24.62	2	24	24	1	1.39958	28	0.907301	28	0.589422	28	0.567826	28	0.424776	28	0.107342	28	0.0932049	28	0.10907	28	1247	140.401	6.50732
P15254	Phosphoribosylformylglycinamidine synthase OS=Escherichia coli (strain K12) GN=purL PE=1 SV=3 - [PUR4_ECOLI]	53.4458	2.78	5	3	3	1	1.17134	3	0.937253	3	0.882451	3	1.09322	3	0.76734	3	0.258938	3	0.366573	3	0.375054	3	1295	141.314	5.41455
P09546	Bifunctional protein putA OS=Escherichia coli (strain K12) GN=putA PE=1 SV=3 - [PUTA_ECOLI]	657.482	29.47	2	34	34	1	1.48554	36	0.94705	36	1.39551	36	1.37868	36	1	36	0.164346	36	0.179096	36	0.168074	36	1320	143.725	5.98584
P43329	ATP-dependent RNA helicase hrpA OS=Escherichia coli (strain K12) GN=hrpA PE=3 SV=3 - [HRPA_ECOLI]	34.102	1.62	1	2	3	1	1.451	2	0.854737	2	0.519565	2	0.485228	2	0.429828	2	0.102029	2	0.0782589	2	0.0931487	2	1300	148.935	7.89893
A7ZUK1	DNA-directed RNA polymerase subunit beta OS=Escherichia coli O139:H28 (strain E24377A / ETEC) GN=rpoB PE=3 SV=1 - [RPOB_ECO24]	1968.94	51.79	3	67	68	1	1.44214	93	0.950603	93	1.17226	93	1.16901	93	0.975422	93	0.190434	93	0.250527	93	0.257052	93	1342	150.538	5.26221
A7ZUK2	DNA-directed RNA polymerase subunit beta' OS=Escherichia coli O139:H28 (strain E24377A / ETEC) GN=rpoC PE=3 SV=1 - [RPOC_ECO24]	2321.87	57.29	5	74	74	1	1.37044	107	0.921772	107	1.11409	107	1.14286	107	0.919502	107	0.17792	107	0.194612	107	0.187908	107	1407	155.063	7.07861
P09831	Glutamate synthase [NADPH] large chain OS=Escherichia coli (strain K12) GN=gltB PE=1 SV=2 - [GLTB_ECOLI]	144.314	8.7	1	12	13	1	1.48	11	0.946201	11	2.41241	11	2.10106	11	1.81495	11	0.287378	11	0.18102	11	0.280027	11	1517	166.605	6.7124
A7ZK14	Chromosome partition protein mukB OS=Escherichia coli O139:H28 (strain E24377A / ETEC) GN=mukB PE=3 SV=1 - [MUKB_ECO24]	163.799	5.52	13	9	9	1	1.36298	9	0.834875	9	1.07628	9	1.04868	9	0.856462	9	0.154189	9	0.192995	9	0.197634	9	1486	170.083	5.33838
P76578	Uncharacterized lipoprotein yfhM OS=Escherichia coli (strain K12) GN=yfhM PE=4 SV=1 - [YFHM_ECOLI]	187.837	4.23	1	6	6	1	1.55052	6	0.839358	6	1.06622	6	1.09115	6	0.827833	6	0.187544	6	0.213643	6	0.206953	6	1653	181.473	5.42725

## Sheet: CAU(Met) 9_plex TMT
Accession	Description	Score	Coverage	# Proteins	# Unique Peptides	# Peptides	Ecoli1_ion 126	Ecoli2_127_C/126	Ecoli2_127_C/126 Count	Ecoli3_127_N/126	Ecoli3_127_N/126 Count	NPD1_128_C/126	NPD1_128_C/126 Count	NPD2_128_N/126	NPD2_128_N/126 Count	NPD3_129_N/126	NPD3_129_N/126 Count	PD1_129_C/126	PD1_129_C/126 Count	PD2_130_C/126	PD2_130_C/126 Count	PD3_130_N/126	PD3_130_N/126 Count	# AAs	MW [kDa]	calc. pI
A7ZSI8	50S ribosomal protein L36 1 OS=Escherichia coli O139:H28 (strain E24377A / ETEC) GN=rpmJ1 PE=3 SV=1 - [RL361_ECO24]	53.5264	21.05	1	1	1	1	0.91959	3	0.839042	3	0.963525	3	1.00716	3	0.957717	3	0.0311027	3	0.0295097	3	0.0324896	3	38	4.36145	10.6821
P0ADB9	Entericidin B OS=Escherichia coli O157:H7 GN=ecnB PE=3 SV=1 - [ECNB_ECO57]	156.842	39.58	1	1	1	1	0.915176	3	1.016	3	1.23375	3	1.11894	3	0.951622	3	0.0844088	3	0.0844088	3	0.0844088	3	48	4.80653	8.20654
P68193	Stationary-phase-induced ribosome-associated protein OS=Escherichia coli O157:H7 GN=sra PE=3 SV=1 - [SRA_ECO57]	62.4976	40	1	3	3	1	0.917107	4	0.781568	4	0.517282	4	0.604718	4	0.780558	4	0.0348917	4	0.0225267	4	0.0391679	4	45	5.09277	11.0483
A7ZTQ9	50S ribosomal protein L34 OS=Escherichia coli O139:H28 (strain E24377A / ETEC) GN=rpmH PE=3 SV=1 - [RL34_ECO24]	39.3276	41.3	1	3	4	1	0.935765	4	0.829938	4	0.49545	4	0.529606	4	0.452954	4	0.010883	4	0.01	4	0.0140014	4	46	5.37708	12.9966
P56614	Uncharacterized protein ymdF OS=Escherichia coli (strain K12) GN=ymdF PE=1 SV=1 - [YMDF_ECOLI]	122.933	61.4	1	1	5	1	0.987034	2	0.814839	2	0.440325	2	0.408244	2	0.472099	2	0.1517	2	0.123057	2	0.128483	2	57	5.87977	9.87646
P21361	Uncharacterized protein yciG OS=Escherichia coli (strain K12) GN=yciG PE=1 SV=1 - [YCIG_ECOLI]	115.466	49.15	1	1	5	1	0.920754	2	0.945807	2	1.21093	2	0.973418	2	0.9976	2	0.409407	2	0.454315	2	0.373119	2	59	5.99883	9.87646
A7ZTI7	50S ribosomal protein L33 OS=Escherichia coli O139:H28 (strain E24377A / ETEC) GN=rpmG PE=3 SV=1 - [RL33_ECO24]	33.017	67.27	1	5	5	1	0.859565	6	0.928006	6	0.71254	6	0.841172	6	0.74012	6	0.0185608	6	0.0225469	6	0.0411112	6	55	6.36762	10.2427
B7UPA5	50S ribosomal protein L32 OS=Escherichia coli O127:H6 (strain E2348/69 / EPEC) GN=rpmF PE=3 SV=1 - [RL32_ECO27]	79.747	59.65	1	3	3	1	1.07537	6	0.940475	6	0.95399	6	1.34949	6	0.907454	6	0.091143	6	0.113242	6	0.0984709	6	57	6.44243	11.0337
P0AFW3	Ribosome modulation factor OS=Escherichia coli O157:H7 GN=rmf PE=4 SV=1 - [RMF_ECO57]	118.115	54.55	1	4	4	1	0.873194	6	0.871249	6	0.86442	6	0.844572	6	0.905815	6	0.106053	6	0.0813604	6	0.0667379	6	55	6.50326	10.8579
A7ZSJ1	50S ribosomal protein L30 OS=Escherichia coli O139:H28 (strain E24377A / ETEC) GN=rpmD PE=3 SV=1 - [RL30_ECO24]	176.543	57.63	1	4	4	1	0.962914	7	0.871161	7	0.99208	7	0.939765	7	1	7	0.0363749	7	0.025046	7	0.0818128	7	59	6.53765	10.9604
P77695	Protein gnsB OS=Escherichia coli (strain K12) GN=gnsB PE=3 SV=2 - [GNSB_ECOLI]	221.54	80.7	1	5	7	1	0.895582	6	0.836057	6	0.504888	6	0.474525	6	0.71376	6	0.0260234	6	0.0177913	6	0.0310539	6	57	6.54356	8.99756
P0AC93	Protein gnsA OS=Escherichia coli O6 GN=gnsA PE=3 SV=1 - [GNSA_ECOL6]	133.726	40.35	1	1	2	1	0.94789	2	0.854062	2	0.813132	2	0.94596	2	1.07407	2	0.0603108	2	0.0349648	2	0.0539676	2	57	6.57144	5.40186
A7ZK06	UPF0434 protein ycaR OS=Escherichia coli O139:H28 (strain E24377A / ETEC) GN=ycaR PE=3 SV=1 - [YCAR_ECO24]	145.219	61.67	2	5	5	1	0.916137	6	0.855861	6	0.764999	6	0.822225	6	0.91794	6	0.103488	6	0.0874978	6	0.128842	6	60	6.85053	5.0083
A7ZQC4	Carbon storage regulator OS=Escherichia coli O139:H28 (strain E24377A / ETEC) GN=csrA PE=3 SV=1 - [CSRA_ECO24]	40.665	27.87	1	3	3	1	0.916633	3	0.962036	3	1.1597	3	1.14782	3	0.898019	3	0.0690607	3	0.0709237	3	0.0742412	3	61	6.85165	8.6167
P0A845	Sec-independent protein translocase protein tatE OS=Escherichia coli O157:H7 GN=tatE PE=3 SV=1 - [TATE_ECO57]	53.12	14.93	1	1	1	1	0.798967	1	0.804027	1	0.300081	1	0.229081	1	0.142893	1	0.0490709	1	0.0490709	1	0.0490709	1	67	7.01989	9.08545
P0ADN8	Uncharacterized lipoprotein yifL OS=Escherichia coli O157:H7 GN=yifL PE=4 SV=1 - [YIFL_ECO57]	86.7406	34.33	1	1	1	1	0.905129	3	1	3	1.3952	3	1.28376	3	1	3	0.262159	3	0.262159	3	0.262159	3	67	7.1727	8.79248
A7ZHT0	UPF0253 protein yaeP OS=Escherichia coli O139:H28 (strain E24377A / ETEC) GN=yaeP PE=3 SV=1 - [YAEP_ECO24]	229.296	89.39	3	4	4	1	0.874575	6	0.881415	6	0.973467	6	0.892629	6	0.910072	6	0.0987635	6	0.0853711	6	0.0914411	6	66	7.20958	4.56396
A7ZSK1	50S ribosomal protein L29 OS=Escherichia coli O139:H28 (strain E24377A / ETEC) GN=rpmC PE=3 SV=1 - [RL29_ECO24]	247.278	68.25	1	5	5	1	0.864863	9	0.888397	9	0.913767	9	0.904743	9	0.880437	9	0.0590513	9	0.0326644	9	0.0326644	9	63	7.26898	9.99365
P64465	Putative selenoprotein ydfZ OS=Escherichia coli O157:H7 GN=ydfZ PE=4 SV=1 - [YDFZ_ECO57]	129.229	49.25	1	3	3	1	0.930295	4	0.771124	4	0.206382	4	0.210313	4	0.219964	4	0.0384375	4	0.0384375	4	0.0384375	4	67	7.27176	8.20654
P0AAN7	Uncharacterized protein yaiA OS=Escherichia coli O157:H7 GN=yaiA PE=4 SV=1 - [YAIA_ECO57]	56.5519	46.03	1	3	3	1	0.945208	3	0.850056	3	0.524453	3	0.582926	3	0.668315	3	0.0307052	3	0.0416392	3	0.0357498	3	63	7.27664	6.53662
B7MAS7	50S ribosomal protein L35 OS=Escherichia coli O45:K1 (strain S88 / ExPEC) GN=rpmI PE=3 SV=1 - [RL35_ECO45]	49.9576	35.38	1	3	3	1	0.912433	4	0.87913	4	1.04167	4	0.960853	4	0.789427	4	0.0382412	4	0.0210242	4	0.0290144	4	65	7.28427	11.7808
P0AAS7	Uncharacterized protein ybcJ OS=Escherichia coli (strain K12) GN=ybcJ PE=1 SV=1 - [YBCJ_ECOLI]	37.7965	12.86	1	1	1	1	0.843454	2	0.80525	2	0.801147	2	0.751897	2	0.846048	2	0.0693828	2	0.0623547	2	0.0690207	2	70	7.38486	8.03076
P0A9Y8	Cold shock-like protein cspC OS=Escherichia coli O157:H7 GN=cspC PE=3 SV=2 - [CSPC_ECO57]	230.104	73.91	1	4	5	1	0.917316	9	0.791317	9	0.521079	9	0.537325	9	0.614596	9	0.0370275	9	0.01	9	0.0347885	9	69	7.39776	7.23975
P0A9Y1	Cold shock protein cspA OS=Escherichia coli O157:H7 GN=cspA PE=2 SV=2 - [CSPA_ECO57]	84.7608	54.29	3	4	4	1	0.90876	4	0.809872	4	0.384563	4	0.373529	4	0.422149	4	0.021154	4	0.0216144	4	0.0206364	4	70	7.39863	5.94775
P0A974	Cold shock-like protein cspE OS=Escherichia coli O157:H7 GN=cspE PE=3 SV=2 - [CSPE_ECO57]	127.707	95.65	1	6	7	1	0.845577	7	0.816575	7	0.525029	7	0.445157	7	0.552983	7	0.0222617	7	0.0116446	7	0.0225066	7	69	7.45881	8.54346
A7ZUF1	50S ribosomal protein L31 OS=Escherichia coli O139:H28 (strain E24377A / ETEC) GN=rpmE PE=3 SV=1 - [RL31_ECO24]	296.667	72.86	1	5	5	1	0.930841	11	0.795637	11	0.78599	11	0.731109	11	0.785261	11	0.0571966	11	0.0320006	11	0.040042	11	70	7.86592	9.31982
P0A970	Cold shock-like protein cspD OS=Escherichia coli O157:H7 GN=cspD PE=3 SV=1 - [CSPD_ECO57]	25.21	18.92	1	1	1	1	0.945031	1	0.917607	1	0.413964	1	0.301365	1	0.309719	1	0.023539	1	0.0251014	1	0.0287474	1	74	7.9639	6.25244
P76575	Uncharacterized protein yfgJ OS=Escherichia coli (strain K12) GN=yfgJ PE=1 SV=2 - [YFGJ_ECOLI]	27.88	12.68	1	1	1	1	0.716798	1	0.729812	1	0.659871	1	0.787055	1	0.818565	1	0.129197	1	0.0976287	1	0.190859	1	71	7.98876	7.03467
P0C265	Uncharacterized protein yibT OS=Escherichia coli O157:H7 GN=yibT PE=4 SV=1 - [YIBT_ECO57]	112.153	66.67	2	4	4	1	0.847132	6	0.869278	6	0.998868	6	0.917792	6	0.806445	6	0.0908812	6	0.066204	6	0.066204	6	69	7.99025	9.40771
P65293	Uncharacterized lipoprotein ygdI OS=Escherichia coli O6 GN=ygdI PE=4 SV=1 - [YGDI_ECOL6]	53.0243	36	1	2	2	1	0.902203	3	0.858263	3	0.693508	3	0.83928	3	0.687758	3	0.0334869	3	0.0122489	3	0.0122489	3	75	8.16888	5.97314
P0AD08	Uncharacterized protein yecF OS=Escherichia coli O6 GN=yecF PE=4 SV=1 - [YECF_ECOL6]	41.96	29.73	1	1	1	1	1.05618	1	0.668531	1	0.840859	1	0.669333	1	0.945352	1	0.103308	1	0.0799194	1	0.0799194	1	74	8.23312	5.31299
A7ZJV1	Translation initiation factor IF-1 OS=Escherichia coli O139:H28 (strain E24377A / ETEC) GN=infA PE=3 SV=1 - [IF1_ECO24]	204.205	47.22	1	3	3	1	0.893751	5	0.82011	5	0.689734	5	0.711418	5	0.732438	5	0.049839	5	0.0193152	5	0.0522332	5	72	8.24432	9.24658
A7ZTU9	ATP synthase subunit c OS=Escherichia coli O139:H28 (strain E24377A / ETEC) GN=atpE PE=3 SV=1 - [ATPL_ECO24]	50.6653	20.25	1	2	2	1	0.942379	2	1.04258	2	1.37737	2	1.46958	2	1.05137	2	0.0610733	2	0.0112035	2	0.0595464	2	79	8.2504	4.61475
A7ZP12	UPF0352 protein yejL OS=Escherichia coli O139:H28 (strain E24377A / ETEC) GN=yejL PE=3 SV=1 - [YEJL_ECO24]	97.6073	28	3	3	3	1	1.02448	4	0.89227	4	0.758575	4	0.749711	4	0.980173	4	0.131792	4	0.131792	4	0.131792	4	75	8.27327	5.78271
P69778	Major outer membrane lipoprotein OS=Escherichia coli O157:H7 GN=lpp PE=3 SV=1 - [LPP_ECO57]	246.115	57.69	1	5	5	1	1.03062	9	1.00717	9	1.61695	9	2.22226	9	1.5336	9	0.141044	9	0.0829607	9	0.114319	9	78	8.3183	9.24658
P68207	UPF0337 protein yjbJ OS=Escherichia coli O157:H7 GN=yjbJ PE=3 SV=1 - [YJBJ_ECO57]	257.115	72.46	2	11	11	1	0.879332	20	0.880568	20	0.581539	20	0.654869	20	0.881365	20	0.0577554	20	0.0501799	20	0.0618325	20	69	8.32009	5.5542
P64469	OriC-binding nucleoid-associated protein OS=Escherichia coli O157:H7 GN=cnu PE=3 SV=1 - [CNU_ECO57]	106.687	54.93	1	4	4	1	0.897791	6	0.811807	6	0.616686	6	0.5954	6	0.676267	6	0.0581088	6	0.0452792	6	0.0482964	6	71	8.41131	6.78564
A7ZSN0	UPF0270 protein yheU OS=Escherichia coli O139:H28 (strain E24377A / ETEC) GN=yheU PE=3 SV=1 - [YHEU_ECO24]	71.9868	27.78	2	2	3	1	0.805524	3	1.02626	3	0.910078	3	1.11012	3	0.959816	3	0.134192	3	0.0902659	3	0.109183	3	72	8.46424	4.66553
A7ZRU7	30S ribosomal protein S21 OS=Escherichia coli O139:H28 (strain E24377A / ETEC) GN=rpsU PE=3 SV=1 - [RS21_ECO24]	109.894	38.03	1	4	4	1	0.876875	6	0.75189	6	0.654516	6	0.673366	6	0.727095	6	0.0540058	6	0.0120696	6	0.0216787	6	71	8.49473	11.1509
P0AB16	Uncharacterized protein yccJ OS=Escherichia coli O157:H7 GN=yccJ PE=4 SV=1 - [YCCJ_ECO57]	217.805	84	1	5	5	1	0.924224	9	0.816447	9	0.44968	9	0.485038	9	0.534422	9	0.0442097	9	0.0202426	9	0.0442097	9	75	8.51918	4.7417
P64520	Uncharacterized protein yodD OS=Escherichia coli O6 GN=yodD PE=4 SV=1 - [YODD_ECOL6]	27.34	9.33	1	1	1	1	0.771223	1	0.812891	1	0.359592	1	0.475651	1	0.471826	1	0.028036	1	0.0176921	1	0.0176921	1	75	8.5741	4.70361
P0AA33	UPF0033 protein yedF OS=Escherichia coli O157:H7 GN=yedF PE=3 SV=1 - [YEDF_ECO57]	98.8534	59.74	1	2	2	1	0.829318	2	0.735594	2	0.766024	2	0.662955	2	0.856381	2	0.0979563	2	0.0744516	2	0.104414	2	77	8.63339	5.0083
A7ZKJ7	Acyl carrier protein OS=Escherichia coli O139:H28 (strain E24377A / ETEC) GN=acpP PE=3 SV=1 - [ACP_ECO24]	255.333	42.31	1	5	5	1	0.864725	9	0.85395	9	0.608678	9	0.750886	9	0.843089	9	0.0389363	9	0.0456254	9	0.0466028	9	78	8.63422	4.05615
P64504	Uncharacterized protein yebV OS=Escherichia coli O6 GN=yebV PE=4 SV=1 - [YEBV_ECOL6]	45.7274	38.46	1	2	2	1	0.718141	2	0.632212	2	0.635866	2	0.712562	2	0.668251	2	0.0592059	2	0.0544718	2	0.0427489	2	78	8.74719	4.66553
P30748	Molybdopterin synthase sulfur carrier subunit OS=Escherichia coli (strain K12) GN=moaD PE=1 SV=2 - [MOAD_ECOLI]	27.27	11.11	1	1	1	1	1.11011	1	0.899412	1	1.12347	1	1.23872	1	1.30639	1	0.137902	1	0.0491421	1	0.0977766	1	81	8.75244	4.56396
P64457	Uncharacterized protein ydcY OS=Escherichia coli O157:H7 GN=ydcY PE=4 SV=1 - [YDCY_ECO57]	37.1293	18.18	1	2	2	1	0.907542	4	0.912073	4	0.719578	4	0.777908	4	0.901326	4	0.0526682	4	0.0675953	4	0.0596088	4	77	8.79446	5.97314
P0ACW6	Uncharacterized protein ydcH OS=Escherichia coli (strain K12) GN=ydcH PE=4 SV=2 - [YDCH_ECOLI]	93.487	70.27	1	8	8	1	0.892481	11	0.846059	11	1.43094	11	1.34389	11	1.43517	11	0.0791248	11	0.0445825	11	0.0697379	11	74	8.87263	9.30518
P0AE65	Cation transport regulator chaB OS=Escherichia coli O157:H7 GN=chaB PE=4 SV=1 - [CHAB_ECO57]	27.38	25	1	2	2	1	0.9576	2	0.864356	2	0.586287	2	0.633951	2	0.740203	2	0.0507281	2	0.0254524	2	0.0582746	2	76	8.93936	7.06396
A7ZIH5	Exodeoxyribonuclease 7 small subunit OS=Escherichia coli O139:H28 (strain E24377A / ETEC) GN=xseB PE=3 SV=1 - [EX7S_ECO24]	161.116	82.5	3	5	5	1	0.931776	6	0.886068	6	0.855663	6	0.902942	6	1.00661	6	0.112525	6	0.112525	6	0.112525	6	80	8.94653	4.41162
A7ZV73	30S ribosomal protein S18 OS=Escherichia coli O139:H28 (strain E24377A / ETEC) GN=rpsR PE=3 SV=1 - [RS18_ECO24]	154.756	48	1	5	5	1	0.890646	8	0.828421	8	0.836384	8	0.80935	8	0.786291	8	0.0576562	8	0.0353448	8	0.0535554	8	75	8.98085	10.5942
A7ZTI8	50S ribosomal protein L28 OS=Escherichia coli O139:H28 (strain E24377A / ETEC) GN=rpmB PE=3 SV=1 - [RL28_ECO24]	97.6073	60.26	1	6	6	1	0.899871	8	0.811943	8	0.841788	8	0.758358	8	0.718729	8	0.0455655	8	0.0171873	8	0.0263088	8	78	9.00087	11.4146
P0C079	Antitoxin RelB OS=Escherichia coli (strain K12) GN=relB PE=1 SV=1 - [RELB_ECOLI]	130.368	43.04	1	3	3	1	0.997043	5	0.963876	5	0.881087	5	0.67038	5	0.805101	5	0.151124	5	0.151124	5	0.107113	5	79	9.0658	4.88135
P0AA06	Phosphocarrier protein HPr OS=Escherichia coli O157:H7 GN=ptsH PE=3 SV=1 - [PTHP_ECO57]	459.958	57.65	1	4	4	1	1	22	1	22	1	22	1	22	1	22	0.172119	22	0.138911	22	0.138911	22	85	9.11374	5.8335
P0AD11	Uncharacterized protein yecJ OS=Escherichia coli O6 GN=yecJ PE=4 SV=1 - [YECJ_ECOL6]	64.6426	72.29	1	4	4	1	0.899633	4	0.915667	4	0.635865	4	0.565405	4	0.522529	4	0.10544	4	0.0860334	4	0.107341	4	83	9.11679	5.04639
A7ZS81	50S ribosomal protein L27 OS=Escherichia coli O139:H28 (strain E24377A / ETEC) GN=rpmA PE=3 SV=1 - [RL27_ECO24]	149.884	60	2	7	7	1	0.94475	9	0.893136	9	0.988739	9	1.03935	9	0.860507	9	0.0743799	9	0.0327506	9	0.0658409	9	85	9.11888	10.5796
P0AC64	Glutaredoxin-3 OS=Escherichia coli O157:H7 GN=grxC PE=3 SV=2 - [GLRX3_ECO57]	207.727	80.72	1	5	6	1	0.911473	8	0.883186	8	0.723233	8	0.758435	8	0.875296	8	0.0565264	8	0.0396521	8	0.0780539	8	83	9.13163	7.23975
A7ZQ49	30S ribosomal protein S16 OS=Escherichia coli O139:H28 (strain E24377A / ETEC) GN=rpsP PE=3 SV=1 - [RS16_ECO24]	194.419	71.95	1	8	9	1	0.952398	13	0.906127	13	1.30606	13	1.14872	13	1.09338	13	0.0651859	13	0.0365572	13	0.0542567	13	82	9.18495	10.5503
P0ACF6	DNA-binding protein HU-beta OS=Escherichia coli O157:H7 GN=hupB PE=3 SV=1 - [DBHB_ECO57]	114.307	76.67	1	6	8	1	0.881464	10	0.812066	10	0.902148	10	0.86548	10	0.899943	10	0.0391965	10	0.0126897	10	0.0467738	10	90	9.22	9.70068
P0AB63	Protein yciN OS=Escherichia coli O157:H7 GN=yciN PE=4 SV=1 - [YCIN_ECO57]	170.01	51.81	1	5	6	1	0.978409	6	0.864215	6	0.926379	6	0.871291	6	0.971683	6	0.064521	6	0.0523396	6	0.0698453	6	83	9.37981	5.73193
B5YZ66	Cell division protein zapB OS=Escherichia coli O157:H7 (strain EC4115 / EHEC) GN=zapB PE=3 SV=1 - [ZAPB_ECO5E]	250.351	62.03	2	6	7	1	0.879738	10	0.786437	10	0.629349	10	0.720839	10	0.867521	10	0.0657378	10	0.0898012	10	0.0862715	10	79	9.39672	4.66553
P0A9W7	Uncharacterized protein yrbA OS=Escherichia coli O6 GN=yrbA PE=3 SV=1 - [YRBA_ECOL6]	33.96	10.71	1	1	1	1	0.830558	1	0.750294	1	0.737481	1	0.684347	1	0.616918	1	0.0388317	1	0.0314953	1	0.0314953	1	84	9.44573	6.27783
P0AFW8	Protein rof OS=Escherichia coli (strain K12) GN=rof PE=1 SV=1 - [ROF_ECOLI]	35.65	25	1	2	2	1	0.943046	2	0.932448	2	1.03805	2	0.592763	2	0.69692	2	0.204636	2	0.168453	2	0.17577	2	84	9.47368	4.7417
P0ACF2	DNA-binding protein HU-alpha OS=Escherichia coli O157:H7 GN=hupA PE=3 SV=1 - [DBHA_ECO57]	331.071	75.56	1	5	7	1	0.955124	13	0.866857	13	0.871909	13	0.890171	13	0.818553	13	0.0337466	13	0.0114721	13	0.0274731	13	90	9.52919	9.5835
P69430	Sec-independent protein translocase protein tatA OS=Escherichia coli O157:H7 GN=tatA PE=3 SV=1 - [TATA_ECO57]	82.5162	30.34	1	4	4	1	0.880043	4	0.918822	4	1.17886	4	1.01858	4	0.89179	4	0.0556291	4	0.0364267	4	0.0423499	4	89	9.65803	6.0874
A7ZHB2	30S ribosomal protein S20 OS=Escherichia coli O139:H28 (strain E24377A / ETEC) GN=rpsT PE=3 SV=1 - [RS20_ECO24]	225.047	54.02	1	7	7	1	0.883807	12	0.826761	12	0.653771	12	0.705664	12	0.755367	12	0.0144517	12	0.0155305	12	0.028392	12	87	9.67832	11.1802
A7ZSK0	30S ribosomal protein S17 OS=Escherichia coli O139:H28 (strain E24377A / ETEC) GN=rpsQ PE=3 SV=1 - [RS17_ECO24]	139.715	35.71	1	3	3	1	0.938363	5	0.873719	5	1.00305	5	1.13886	5	1.17185	5	0.0944668	5	0.0171773	5	0.0700896	5	84	9.69828	9.59814
A7ZJ19	UPF0250 protein ybeD OS=Escherichia coli O139:H28 (strain E24377A / ETEC) GN=ybeD PE=3 SV=1 - [YBED_ECO24]	56.6842	60.92	4	3	4	1	0.806457	3	0.672713	3	0.883001	3	0.859859	3	0.865799	3	0.0888193	3	0.114073	3	0.136762	3	87	9.82112	5.75732
P0ABF5	Ethanolamine utilization protein eutM OS=Escherichia coli O6 GN=eutM PE=3 SV=1 - [EUTM_ECOL6]	70	12.37	1	1	1	1	0.94259	1	0.866254	1	1.26627	1	1.42885	1	1.25129	1	0.168126	1	0.168126	1	0.364244	1	97	9.8592	6.52197
P64541	Uncharacterized protein yfcL OS=Escherichia coli O157:H7 GN=yfcL PE=4 SV=1 - [YFCL_ECO57]	34.94	10.87	1	1	1	1	0.752456	1	0.810213	1	0.542691	1	0.842063	1	0.658866	1	0.22667	1	0.22667	1	0.22667	1	92	9.99385	4.41162
P37188	Galactitol-specific phosphotransferase enzyme IIB component OS=Escherichia coli (strain K12) GN=gatB PE=1 SV=2 - [PTKB_ECOLI]	62.3316	44.68	2	3	3	1	0.924513	3	0.885181	3	0.457889	3	0.430717	3	0.45696	3	0.0519341	3	0.0314404	3	0.0477236	3	94	10.2153	6.26514
P0A9L7	Peptidyl-prolyl cis-trans isomerase C OS=Escherichia coli O157:H7 GN=ppiC PE=3 SV=2 - [PPIC_ECO57]	39.679	31.18	1	4	4	1	1.00437	4	0.908261	4	1.1869	4	1.03834	4	0.918364	4	0.112166	4	0.0759019	4	0.0846095	4	93	10.2255	9.14404
A7ZIE0	UPF0345 protein yaiE OS=Escherichia coli O139:H28 (strain E24377A / ETEC) GN=yaiE PE=3 SV=1 - [YAIE_ECO24]	61.6972	11.7	1	1	1	1	0.886536	2	1.11605	2	1.27507	2	1.40119	2	1.00509	2	0.725952	2	0.725952	2	0.725952	2	94	10.2279	4.50049
A7ZKU5	Cell division topological specificity factor OS=Escherichia coli O139:H28 (strain E24377A / ETEC) GN=minE PE=3 SV=1 - [MINE_ECO24]	159.6	59.09	1	6	6	1	0.970979	7	0.849317	7	1.10319	7	1.09602	7	0.980253	7	0.116667	7	0.058306	7	0.0904704	7	88	10.2285	5.23682
A7ZTK1	DNA-directed RNA polymerase subunit omega OS=Escherichia coli O139:H28 (strain E24377A / ETEC) GN=rpoZ PE=3 SV=1 - [RPOZ_ECO24]	278.304	87.91	1	6	6	1	0.921096	8	0.833635	8	0.779919	8	0.752985	8	0.845843	8	0.0373162	8	0.0142741	8	0.0391503	8	91	10.2304	4.91943
A7ZS62	30S ribosomal protein S15 OS=Escherichia coli O139:H28 (strain E24377A / ETEC) GN=rpsO PE=3 SV=1 - [RS15_ECO24]	143.783	73.03	2	6	7	1	0.881605	7	0.787604	7	0.974993	7	0.870147	7	0.948743	7	0.01	7	0.0222182	7	0.0417145	7	89	10.2625	10.4038
P0ADQ1	Protein yihD OS=Escherichia coli O157:H7 GN=yihD PE=4 SV=1 - [YIHD_ECO57]	105.93	52.81	2	6	6	1	0.926794	8	0.818579	8	0.810516	8	0.821672	8	0.921572	8	0.045138	8	0.0515265	8	0.0543529	8	89	10.2664	5.26221
P0AB66	Acylphosphatase OS=Escherichia coli O157:H7 GN=yccX PE=3 SV=1 - [ACYP_ECO57]	59.37	21.74	1	1	1	1	1.17815	1	1.04372	1	2.18006	1	1.96615	1	1.94242	1	0.13392	1	0.0822043	1	0.116183	1	92	10.2932	8.49951
P0AD34	UPF0381 protein yfcZ OS=Escherichia coli O6 GN=yfcZ PE=3 SV=1 - [YFCZ_ECOL6]	116.235	36.17	1	3	3	1	0.942236	6	0.868017	6	0.324636	6	0.351289	6	0.353704	6	0.0313651	6	0.030256	6	0.0334049	6	94	10.3107	4.36084
A7ZIA5	Transcriptional repressor frmR OS=Escherichia coli O139:H28 (strain E24377A / ETEC) GN=frmR PE=3 SV=1 - [FRMR_ECO24]	28.6	10.99	1	1	1	1	0.813086	1	0.974288	1	1.52063	1	1.54144	1	1.20778	1	0.745166	1	0.456694	1	0.578628	1	91	10.3113	6.11279
A7ZV11	10 kDa chaperonin OS=Escherichia coli O139:H28 (strain E24377A / ETEC) GN=groS PE=3 SV=1 - [CH10_ECO24]	310.751	68.04	1	7	7	1	0.921279	14	0.778525	14	0.927589	14	1.02382	14	1.08483	14	0.0510657	14	0.0343609	14	0.0565773	14	97	10.3806	5.23682
A7ZSK5	30S ribosomal protein S19 OS=Escherichia coli O139:H28 (strain E24377A / ETEC) GN=rpsS PE=3 SV=1 - [RS19_ECO24]	167.699	48.91	1	6	6	1	0.938089	8	0.899506	8	0.946666	8	0.984586	8	0.932595	8	0.0545029	8	0.0411026	8	0.0545291	8	92	10.4237	10.521
P77330	Lipoprotein bor homolog from lambdoid prophage DLP12 OS=Escherichia coli (strain K12) GN=borD PE=3 SV=1 - [BORD_ECOLI]	44.11	17.53	1	2	2	1	1.16583	2	1.03407	2	1.62647	2	1.29659	2	1.19861	2	0.190752	2	0.163787	2	0.196351	2	97	10.4405	9.21729
P76172	Uncharacterized protein ynfD OS=Escherichia coli (strain K12) GN=ynfD PE=1 SV=2 - [YNFD_ECOLI]	85.68	34.65	1	3	3	1	0.922511	4	0.932724	4	0.982659	4	0.953774	4	1.07172	4	0.131616	4	0.124957	4	0.145304	4	101	10.4701	4.94482
P0AB51	Uncharacterized protein ychH OS=Escherichia coli O157:H7 GN=ychH PE=4 SV=1 - [YCHH_ECO57]	92.4906	10.87	1	1	1	1	1.08053	2	0.951068	2	1.48795	2	1.3848	2	0.880225	2	0.200998	2	0.166709	2	0.166709	2	92	10.4794	10.3452
P32685	Uncharacterized protein yjbD OS=Escherichia coli (strain K12) GN=yjbD PE=4 SV=1 - [YJBD_ECOLI]	81.2351	12.22	1	1	1	1	0.967855	2	0.859685	2	0.861713	2	0.597903	2	0.597903	2	0.597903	2	0.597903	2	0.597903	2	90	10.5256	10.1841
P0AB56	Protein yciI OS=Escherichia coli O6 GN=yciI PE=3 SV=1 - [YCII_ECOL6]	39.3118	15.31	1	2	2	1	0.814562	3	0.811024	3	0.994583	3	0.980905	3	1.05201	3	0.151896	3	0.151896	3	0.14211	3	98	10.5954	5.38916
A7ZK01	Integration host factor subunit beta OS=Escherichia coli O139:H28 (strain E24377A / ETEC) GN=ihfB PE=3 SV=1 - [IHFB_ECO24]	171.628	61.7	3	6	6	1	0.98524	11	0.917331	11	1.88533	11	1.82437	11	1.35156	11	0.138421	11	0.0590856	11	0.0859646	11	94	10.6445	9.34912
P64602	Uncharacterized protein yrbB OS=Escherichia coli (strain K12) GN=yrbB PE=4 SV=1 - [YRBB_ECOLI]	0	9.28	1	1	1	1	0.909017	1	0.92305	1	1.2801	1	1.28884	1	1.25552	1	0.125011	1	0.0793459	1	0.109007	1	97	10.6736	4.93213
A7ZP09	50S ribosomal protein L25 OS=Escherichia coli O139:H28 (strain E24377A / ETEC) GN=rplY PE=3 SV=1 - [RL25_ECO24]	251.665	80.85	3	10	10	1	0.914695	16	0.8615	16	1.51907	16	1.17525	16	1.14843	16	0.0845501	16	0.0391776	16	0.063832	16	94	10.6867	9.59814
P0AFX2	Probable sigma(54) modulation protein OS=Escherichia coli O157:H7 GN=yhbH PE=3 SV=1 - [RP5M_ECO57]	36.38	9.47	1	1	1	1	1.00857	1	1.05158	1	1.3107	1	1.43155	1	1.25416	1	0.240694	1	0.262102	1	0.297627	1	95	10.7436	7.04932
P32162	UPF0381 protein yiiS OS=Escherichia coli (strain K12) GN=yiiS PE=1 SV=1 - [YIIS_ECOLI]	227.609	50.51	1	4	4	1	0.799576	6	0.892195	6	0.731522	6	0.706292	6	0.738261	6	0.113274	6	0.130591	6	0.121264	6	99	10.7692	4.67822
P0AGK6	RNA-binding protein yhbY OS=Escherichia coli O157:H7 GN=yhbY PE=4 SV=1 - [YHBY_ECO57]	101.806	40.21	1	5	5	1	0.831502	6	0.843751	6	0.883173	6	0.812876	6	0.810955	6	0.0619652	6	0.0479806	6	0.070217	6	97	10.7771	9.37842
A7ZP93	NADH-quinone oxidoreductase subunit K OS=Escherichia coli O139:H28 (strain E24377A / ETEC) GN=nuoK PE=3 SV=1 - [NUOK_ECO24]	54.56	12	1	1	1	1	0.952838	1	0.880452	1	1.35258	1	1.16341	1	0.740847	1	0.0585535	1	0.117719	1	0.0585535	1	100	10.838	8.83643
A7ZR88	Probable Fe(2+)-trafficking protein OS=Escherichia coli O139:H28 (strain E24377A / ETEC) GN=yggX PE=3 SV=1 - [FETP_ECO24]	206.88	79.12	2	8	8	1	0.934467	11	0.888073	11	0.854977	11	0.82204	11	0.859914	11	0.0875028	11	0.0857052	11	0.089648	11	91	10.9454	6.30322
P64583	Uncharacterized protein yqjD OS=Escherichia coli O157:H7 GN=yqjD PE=4 SV=1 - [YQJD_ECO57]	186.68	46.53	1	5	5	1	0.862031	10	0.871371	10	0.785422	10	0.823505	10	0.754442	10	0.0554577	10	0.0290097	10	0.0481084	10	101	11.0449	9.08545
P0ADG0	Acetolactate synthase isozyme 1 small subunit OS=Escherichia coli O157:H7 GN=ilvN PE=3 SV=1 - [ILVN_ECO57]	35.68	16.67	1	2	2	1	0.959714	2	1.02455	2	1.52085	2	1.72092	2	1.84599	2	0.167906	2	0.183036	2	0.220706	2	96	11.0986	6.12549
A7ZV41	Protein hfq OS=Escherichia coli O139:H28 (strain E24377A / ETEC) GN=hfq PE=3 SV=1 - [HFQ_ECO24]	89.5467	23.53	2	3	3	1	0.928866	3	0.937334	3	1.79714	3	1.73196	3	1.3236	3	1.07599	3	1.14975	3	0.996129	3	102	11.1596	7.6499
P0ADZ2	50S ribosomal protein L23 OS=Escherichia coli O157:H7 GN=rplW PE=1 SV=1 - [RL23_ECO57]	117.122	53	1	8	8	1	0.882015	11	0.864232	11	1.18999	11	1.04252	11	0.940737	11	0.0480608	11	0.0258625	11	0.053996	11	100	11.1922	9.93506
A7ZSF6	DNA-binding protein fis OS=Escherichia coli O139:H28 (strain E24377A / ETEC) GN=fis PE=3 SV=1 - [FIS_ECO24]	90.5498	32.65	1	2	2	1	0.835452	2	0.82745	2	0.549893	2	0.603639	2	0.570253	2	0.0607611	2	0.0822814	2	0.0613715	2	98	11.2328	9.34912
Q46868	Uncharacterized protein yqiC OS=Escherichia coli (strain K12) GN=yqiC PE=1 SV=2 - [YQIC_ECOLI]	71.0506	35.42	1	4	5	1	0.859412	4	0.8504	4	1.04109	4	1.02315	4	1.01033	4	0.0727847	4	0.0607764	4	0.067853	4	96	11.2691	6.15088
P0ACX3	Putative monooxygenase ydhR OS=Escherichia coli (strain K12) GN=ydhR PE=1 SV=1 - [YDHR_ECOLI]	158.47	45.54	1	4	4	1	1.02686	5	0.924342	5	2.11004	5	2.01871	5	1.9782	5	0.331223	5	0.477547	5	0.482542	5	101	11.2808	5.14795
P0AEH7	Protein elaB OS=Escherichia coli O157:H7 GN=elaB PE=3 SV=1 - [ELAB_ECO57]	135.168	39.6	1	6	6	1	0.842694	8	0.841523	8	0.742867	8	0.801049	8	0.696088	8	0.0257892	8	0.0136314	8	0.0252646	8	101	11.2988	5.56689
A7ZSJ8	50S ribosomal protein L24 OS=Escherichia coli O139:H28 (strain E24377A / ETEC) GN=rplX PE=3 SV=1 - [RL24_ECO24]	420.998	73.08	2	9	9	1	0.867977	18	0.824647	18	1.02181	18	0.971694	18	0.866771	18	0.0783223	18	0.0404818	18	0.0538248	18	104	11.3093	10.2134
A7ZMI0	Integration host factor subunit alpha OS=Escherichia coli O139:H28 (strain E24377A / ETEC) GN=ihfA PE=3 SV=1 - [IHFA_ECO24]	106.726	57.58	2	7	7	1	0.891389	8	0.869053	8	0.803487	8	0.887708	8	0.817694	8	0.0671988	8	0.0664485	8	0.0664485	8	99	11.347	9.34912
P0AGA1	Protein-export membrane protein secG OS=Escherichia coli O157:H7 GN=secG PE=3 SV=1 - [SECG_ECO57]	145.547	27.27	1	2	2	1	1.01244	3	0.788965	3	1.28105	3	1.21357	3	0.908853	3	0.052404	3	0.0237554	3	0.0651297	3	110	11.3579	6.59521
P08245	Uncharacterized protein yciH OS=Escherichia coli (strain K12) GN=yciH PE=1 SV=1 - [YCIH_ECOLI]	31.43	8.33	1	1	1	1	0.784524	1	0.41586	1	0.505506	1	0.449573	1	0.51683	1	0.194136	1	0.194136	1	0.194136	1	108	11.3891	9.29053
P69830	N,N'-diacetylchitobiose-specific phosphotransferase enzyme IIB component OS=Escherichia coli O157:H7 GN=chbB PE=2 SV=1 - [PTQB_ECO57]	35.72	11.32	1	1	2	1	1.01625	1	0.844065	1	1.65038	1	1.41699	1	0.997449	1	0.238215	1	0.219034	1	0.139243	1	106	11.4192	8.104
A7ZJT5	UPF0145 protein ybjQ OS=Escherichia coli O139:H28 (strain E24377A / ETEC) GN=ybjQ PE=3 SV=1 - [YBJQ_ECO24]	60.0734	28.97	2	4	4	1	1.08575	5	0.87333	5	1.90883	5	1.69063	5	1.4505	5	0.459955	5	0.523855	5	0.457423	5	107	11.4298	4.97021
P23857	Thiosulfate sulfurtransferase pspE OS=Escherichia coli (strain K12) GN=pspE PE=1 SV=1 - [PSPE_ECOLI]	86.8093	63.46	1	6	6	1	0.884983	7	0.847831	7	0.4753	7	0.536709	7	0.502976	7	0.0542426	7	0.0446665	7	0.0455403	7	104	11.468	8.14795
P0ADU3	Probable quinol monooxygenase ygiN OS=Escherichia coli O157:H7 GN=ygiN PE=3 SV=1 - [YGIN_ECO57]	46.7505	27.88	1	4	4	1	0.90582	5	0.850345	5	1.54973	5	1.40496	5	1.17761	5	0.306238	5	0.286446	5	0.284175	5	104	11.5248	6.23975
A7ZS83	50S ribosomal protein L21 OS=Escherichia coli O139:H28 (strain E24377A / ETEC) GN=rplU PE=3 SV=1 - [RL21_ECO24]	128.379	35.92	1	4	4	1	0.938762	9	0.907621	9	1.35432	9	1.25942	9	1.11945	9	0.0698965	9	0.0417749	9	0.0564871	9	103	11.5572	9.84717
A7ZSJ6	30S ribosomal protein S14 OS=Escherichia coli O139:H28 (strain E24377A / ETEC) GN=rpsN PE=3 SV=1 - [RS14_ECO24]	244.082	49.5	2	9	9	1	0.905972	12	0.848351	12	0.76766	12	0.806005	12	0.839986	12	0.0421162	12	0.0172943	12	0.0266055	12	101	11.5733	11.1655
P0AAT7	Uncharacterized protein ybeB OS=Escherichia coli O6 GN=ybeB PE=3 SV=1 - [YBEB_ECOL6]	62.1859	17.14	1	2	2	1	0.746027	3	0.854264	3	0.751833	3	0.668808	3	0.727254	3	0.118305	3	0.103817	3	0.089843	3	105	11.5748	4.70361
P0AFM5	Phosphate starvation-inducible protein psiF OS=Escherichia coli O6 GN=psiF PE=4 SV=1 - [PSIF_ECOL6]	255.947	60.38	1	7	7	1	0.901904	10	0.836894	10	0.621202	10	0.642715	10	0.706357	10	0.0426132	10	0.0295833	10	0.0474017	10	106	11.6789	9.72998
A7ZSL0	30S ribosomal protein S10 OS=Escherichia coli O139:H28 (strain E24377A / ETEC) GN=rpsJ PE=3 SV=1 - [RS10_ECO24]	201.085	55.34	1	7	7	1	0.937194	12	0.896925	12	1.33707	12	1.19843	12	1.0533	12	0.0833919	12	0.0424295	12	0.0668296	12	103	11.7284	9.68604
P0AA27	Thioredoxin-1 OS=Escherichia coli O157:H7 GN=trxA PE=1 SV=2 - [THIO_ECO57]	379.843	58.72	1	7	7	1	0.848832	14	0.779975	14	0.81774	14	0.845016	14	0.939659	14	0.01	14	0.0612416	14	0.0741742	14	109	11.7991	4.88135
Q47710	Uncharacterized protein yqjK OS=Escherichia coli (strain K12) GN=yqjK PE=4 SV=1 - [YQJK_ECOLI]	27.23	11.11	1	1	1	1	0.88153	1	1.02247	1	1.08812	1	0.986117	1	0.787053	1	0.154929	1	0.154929	1	0.154929	1	99	11.8033	11.9419
P0AB47	Uncharacterized protein ymgD OS=Escherichia coli O6 GN=ymgD PE=4 SV=2 - [YMGD_ECOL6]	73.6545	48.62	1	4	4	1	0.890557	4	0.85713	4	0.349366	4	0.309387	4	0.28593	4	0.0437739	4	0.0547816	4	0.0438782	4	109	11.8441	5.47803
P0AET0	Chaperone-like protein hdeA OS=Escherichia coli O157:H7 GN=hdeA PE=2 SV=1 - [HDEA_ECO57]	467.225	65.45	1	4	5	1	0.877264	23	0.883416	23	0.373889	23	0.41565	23	0.432918	23	0.0622164	23	0.0517314	23	0.0438147	23	110	11.8502	5.24951
P0ADZ9	UPF0092 membrane protein yajC OS=Escherichia coli O157:H7 GN=yajC PE=3 SV=1 - [YAJC_ECO57]	86.579	15.45	1	3	3	1	0.95778	4	0.925535	4	1.60328	4	1.37156	4	1.11182	4	0.0406982	4	0.0119568	4	0.0291061	4	110	11.8794	9.5835
A7ZR09	UPF0267 protein yqfB OS=Escherichia coli O139:H28 (strain E24377A / ETEC) GN=yqfB PE=3 SV=1 - [YQFB_ECO24]	62.5426	19.42	6	2	2	1	0.776714	2	0.726511	2	0.683606	2	0.624507	2	0.962435	2	0.0709598	2	0.04659	2	0.0717962	2	103	11.8829	4.70361
P0AF71	Uncharacterized protein yjeI OS=Escherichia coli O6 GN=yjeI PE=4 SV=1 - [YJEI_ECOL6]	108.866	16.24	1	1	1	1	0.988115	2	0.942396	2	1.42744	2	1.32019	2	1.2112	2	0.110722	2	0.0585348	2	0.0585348	2	117	11.9508	5.78271
P0ABE3	Protein bolA OS=Escherichia coli O6 GN=bolA PE=3 SV=1 - [BOLA_ECOL6]	125.025	42.86	1	4	4	1	1.1635	5	0.898229	5	0.825422	5	0.824155	5	0.936885	5	0.280676	5	0.280676	5	0.295104	5	105	11.9861	6.68311
B7UKF1	UPF0133 protein ybaB OS=Escherichia coli O127:H6 (strain E2348/69 / EPEC) GN=ybaB PE=3 SV=1 - [YBAB_ECO27]	241.151	45.87	3	4	4	1	0.896554	9	0.879585	9	0.81666	9	0.756886	9	0.759869	9	0.0971001	9	0.0935686	9	0.0971001	9	109	12.0069	5.07178
P0ADB2	Osmotically-inducible lipoprotein E OS=Escherichia coli O157:H7 GN=osmE PE=4 SV=1 - [OSME_ECO57]	267.023	66.96	1	5	5	1	0.91505	11	0.924133	11	0.860498	11	1.0247	11	0.607714	11	0.0918664	11	0.0491155	11	0.0552544	11	112	12.0129	7.86963
P76402	UPF0339 protein yegP OS=Escherichia coli (strain K12) GN=yegP PE=1 SV=2 - [YEGP_ECOLI]	146.128	43.64	2	5	5	1	1.21931	6	0.928855	6	1.78444	6	1.56315	6	1.26134	6	0.530103	6	0.530103	6	0.530103	6	110	12.017	9.43701
P0AET3	Protein hdeB OS=Escherichia coli O6 GN=hdeB PE=3 SV=1 - [HDEB_ECOL6]	248.652	67.59	1	7	7	1	0.87367	13	0.810249	13	0.393475	13	0.399876	13	0.42338	13	0.0253197	13	0.0247202	13	0.0265979	13	108	12.035	6.01123
A7ZHP8	Iron--sulfur cluster insertion protein erpA OS=Escherichia coli O139:H28 (strain E24377A / ETEC) GN=erpA PE=3 SV=1 - [ERPA_ECO24]	79.8761	33.33	1	3	3	1	0.887438	3	0.840379	3	0.472782	3	0.464191	3	0.658104	3	0.0459712	3	0.0645714	3	0.0661306	3	114	12.0928	4.31006
A7ZUF7	Met repressor OS=Escherichia coli O139:H28 (strain E24377A / ETEC) GN=metJ PE=3 SV=1 - [METJ_ECO24]	43.41	21.9	1	3	3	1	0.904889	3	0.851171	3	0.796688	3	0.798562	3	0.739427	3	0.0531143	3	0.0415909	3	0.072217	3	105	12.1331	5.5415
A7ZSK4	50S ribosomal protein L22 OS=Escherichia coli O139:H28 (strain E24377A / ETEC) GN=rplV PE=3 SV=1 - [RL22_ECO24]	540.491	71.82	1	12	12	1	0.88906	20	0.801393	20	0.644666	20	0.769926	20	0.743688	20	0.0238865	20	0.0145428	20	0.038703	20	110	12.2188	10.228
A7ZU09	Protein cyaY OS=Escherichia coli O139:H28 (strain E24377A / ETEC) GN=cyaY PE=3 SV=1 - [CYAY_ECO24]	23.73	11.32	6	1	1	1	1.1184	1	0.898634	1	0.610855	1	0.510799	1	0.672425	1	0.0711198	1	0.0594797	1	0.0647679	1	106	12.2238	4.41162
P0A9I9	Nitrite reductase [NAD(P)H] small subunit OS=Escherichia coli O157:H7 GN=nirD PE=3 SV=1 - [NIRD_ECO57]	93.5	22.22	1	2	2	1	0.80332	3	0.895819	3	0.581122	3	0.473961	3	0.496707	3	0.143878	3	0.131942	3	0.102997	3	108	12.2762	5.23682
A7ZUK0	50S ribosomal protein L7/L12 OS=Escherichia coli O139:H28 (strain E24377A / ETEC) GN=rplL PE=3 SV=1 - [RL7_ECO24]	733.201	72.73	2	13	13	1	0.905791	40	0.853993	40	0.679807	40	0.739538	40	0.816729	40	0.0970482	40	0.0999838	40	0.10925	40	121	12.2875	4.65283
P0A938	Small protein A OS=Escherichia coli O6 GN=smpA PE=3 SV=1 - [SMPA_ECOL6]	91.85	17.7	1	1	1	1	0.853747	1	0.808804	1	1.21292	1	1.02222	1	1.09003	1	0.0983415	1	0.0983415	1	0.0983415	1	113	12.2942	8.51416
P0A9R5	2Fe-2S ferredoxin OS=Escherichia coli O157:H7 GN=fdx PE=3 SV=2 - [FER_ECO57]	90.4514	21.62	1	2	2	1	0.765121	3	0.663742	3	0.735804	3	0.702307	3	0.770787	3	0.371561	3	0.371561	3	0.371561	3	111	12.3228	4.58936
A7ZV06	Divalent-cation tolerance protein cutA OS=Escherichia coli O139:H28 (strain E24377A / ETEC) GN=cutA PE=3 SV=1 - [CUTA_ECO24]	65.1654	34.82	2	2	2	1	1.10933	2	0.936536	2	1.73374	2	1.77787	2	1.59794	2	0.302089	2	0.216667	2	0.193529	2	112	12.3232	4.95752
P0AFJ3	Protein phnA OS=Escherichia coli O157:H7 GN=phnA PE=4 SV=1 - [PHNA_ECO57]	82.9995	38.74	1	4	4	1	0.88116	5	0.828793	5	0.808647	5	0.865194	5	1.02304	5	0.132229	5	0.167848	5	0.132229	5	111	12.337	5.12256
P64506	Uncharacterized protein yebY OS=Escherichia coli (strain K12) GN=yebY PE=4 SV=1 - [YEBY_ECOLI]	80.3194	30.97	1	3	3	1	0.99338	3	0.859993	3	1.24601	3	1.38231	3	1.47661	3	0.087159	3	0.0822339	3	0.135764	3	113	12.3705	7.95752
Q8FJ69	Sulfurtransferase tusE OS=Escherichia coli O6 GN=tusE PE=3 SV=1 - [TUSE_ECOL6]	64.19	10.09	2	1	1	1	0.830925	1	1.05475	1	0.928789	1	0.764564	1	0.954865	1	0.140719	1	0.140719	1	0.140719	1	109	12.3864	7.18115
B7MK76	UPF0745 protein ycgL OS=Escherichia coli O45:K1 (strain S88 / ExPEC) GN=ycgL PE=3 SV=1 - [YCGL_ECO45]	80.0715	48.15	4	4	4	1	0.993445	5	0.976131	5	1.82479	5	1.73537	5	1.52546	5	0.210121	5	0.155541	5	0.165843	5	108	12.4065	9.12939
P0A9Z3	Nitrogen regulatory protein P-II 1 OS=Escherichia coli O157:H7 GN=glnB PE=3 SV=1 - [GLNB_ECO57]	114.23	56.25	1	6	6	1	0.881423	7	0.858353	7	1.20745	7	1.17387	7	1.00312	7	0.118117	7	0.141298	7	0.144485	7	112	12.4176	5.33838
P64535	Uncharacterized protein yohN OS=Escherichia coli O6 GN=yohN PE=4 SV=1 - [YOHN_ECOL6]	57.3409	16.07	1	2	2	1	0.860581	2	0.807627	2	0.844175	2	0.920888	2	0.941253	2	0.0538502	2	0.0613999	2	0.0578502	2	112	12.4583	7.48877
P0AEB8	UPF0076 protein yoaB OS=Escherichia coli O6 GN=yoaB PE=3 SV=1 - [YOAB_ECOL6]	145.09	45.61	1	5	5	1	0.858031	7	0.869769	7	0.940904	7	0.898281	7	0.910869	7	0.107024	7	0.0627498	7	0.0678092	7	114	12.4854	5.16064
P0AB53	Protein ychN OS=Escherichia coli O157:H7 GN=ychN PE=3 SV=1 - [YCHN_ECO57]	124.461	23.93	3	3	3	1	1.03084	4	0.966763	4	1.63944	4	1.63497	4	1.17777	4	0.201407	4	0.131446	4	0.153224	4	117	12.6847	5.10986
P0AAR8	Uncharacterized protein ybaV OS=Escherichia coli (strain K12) GN=ybaV PE=4 SV=1 - [YBAV_ECOLI]	28.5709	12.2	1	2	2	1	1.14897	2	1.25166	2	0.917919	2	1.11594	2	0.913724	2	0.529557	2	0.52915	2	0.563621	2	123	12.6957	8.68994
A7ZSJ3	50S ribosomal protein L18 OS=Escherichia coli O139:H28 (strain E24377A / ETEC) GN=rplR PE=3 SV=1 - [RL18_ECO24]	79.7713	64.96	1	9	9	1	0.902047	9	0.881601	9	1.1313	9	1.08768	9	0.967229	9	0.0677881	9	0.0206023	9	0.0508261	9	117	12.7619	10.4185
A7ZNH9	UPF0265 protein yeeX OS=Escherichia coli O139:H28 (strain E24377A / ETEC) GN=yeeX PE=3 SV=1 - [YEEX_ECO24]	106.318	24.77	1	5	5	1	0.914841	7	0.804583	7	0.835556	7	0.911745	7	0.914619	7	0.0516518	7	0.0536924	7	0.0485687	7	109	12.7698	9.30518
P0AD51	Ribosome-associated inhibitor A OS=Escherichia coli O157:H7 GN=raiA PE=2 SV=2 - [RAIA_ECO57]	281.06	74.34	1	7	7	1	0.969737	13	0.871494	13	0.674428	13	0.750063	13	0.729257	13	0.0369975	13	0.0289804	13	0.0588244	13	113	12.7766	6.68311
P0AE50	UPF0131 protein ytfP OS=Escherichia coli O157:H7 GN=ytfP PE=3 SV=1 - [YTFP_ECO57]	42.14	11.5	1	1	1	1	0.458454	1	0.708878	1	1.22576	1	1.47615	1	0.885057	1	0.188922	1	0.188922	1	0.188922	1	113	12.8584	6.94678
P0AC45	Succinate dehydrogenase hydrophobic membrane anchor subunit OS=Escherichia coli O6 GN=sdhD PE=3 SV=1 - [DHSD_ECOL6]	74.0962	17.39	2	3	3	1	0.853728	3	0.863779	3	1.36388	3	1.36669	3	1.36942	3	0.109175	3	0.0877072	3	0.10077	3	115	12.8591	8.51416
P0AAV6	Uncharacterized protein ybgS OS=Escherichia coli (strain K12) GN=ybgS PE=4 SV=1 - [YBGS_ECOLI]	249.458	25.4	1	5	5	1	0.875476	8	0.837045	8	0.580406	8	0.710403	8	0.853532	8	0.140179	8	0.290668	8	0.162495	8	126	12.8639	4.88135
P0AC71	Glutaredoxin-4 OS=Escherichia coli O157:H7 GN=grxD PE=3 SV=1 - [GLRX4_ECO57]	360.819	58.26	1	6	6	1	0.914441	11	0.811453	11	1.08559	11	1.10779	11	1.10127	11	0.141426	11	0.0988867	11	0.104922	11	115	12.8705	4.75439
P38521	Uncharacterized protein yggL OS=Escherichia coli (strain K12) GN=yggL PE=4 SV=2 - [YGGL_ECOLI]	176.676	44.44	1	5	5	1	0.943015	8	0.834535	8	0.920807	8	0.952033	8	0.941376	8	0.141556	8	0.141556	8	0.126695	8	108	12.8724	4.95752
A7ZM42	UPF0482 protein ynfB OS=Escherichia coli O139:H28 (strain E24377A / ETEC) GN=ynfB PE=3 SV=1 - [YNFB_ECO24]	78.4623	27.43	4	2	2	1	0.845206	2	0.747887	2	0.804036	2	0.894855	2	0.967193	2	0.0711038	2	0.0434793	2	0.0662791	2	113	12.9346	8.96826
P33219	Protein yebF OS=Escherichia coli (strain K12) GN=yebF PE=1 SV=2 - [YEBF_ECOLI]	209.289	60.17	2	7	7	1	1.04761	9	0.851296	9	0.84352	9	0.875688	9	0.952243	9	0.143682	9	0.0737385	9	0.0921327	9	118	12.9536	8.6167
P0AF42	Inner membrane protein yijD OS=Escherichia coli O157:H7 GN=yijD PE=3 SV=1 - [YIJD_ECO57]	21.59	5.04	1	1	1	1	0.988053	1	0.939981	1	0.743627	1	0.627757	1	0.454245	1	0.0389442	1	0.0121227	1	0.032537	1	119	13.015	9.34912
P0A7T1	30S ribosomal protein S13 OS=Escherichia coli O157:H7 GN=rpsM PE=3 SV=2 - [RS13_ECO57]	387.587	66.95	1	9	9	1	0.903843	16	0.917398	16	1.02687	16	1.04721	16	0.991044	16	0.0602543	16	0.0570222	16	0.0627103	16	118	13.0913	10.7847
A7ZV24	Fumarate reductase subunit D OS=Escherichia coli O139:H28 (strain E24377A / ETEC) GN=frdD PE=3 SV=1 - [FRDD_ECO24]	22.93	5.88	3	1	1	1	0.934136	1	0.870782	1	0.982051	1	0.92058	1	0.845468	1	0.077519	1	0.0631721	1	0.0667677	1	119	13.1121	8.92432
A7ZQ46	50S ribosomal protein L19 OS=Escherichia coli O139:H28 (strain E24377A / ETEC) GN=rplS PE=3 SV=1 - [RL19_ECO24]	239.41	74.78	1	9	9	1	0.977885	15	0.920152	15	1.24164	15	1.28635	15	1.15212	15	0.0704464	15	0.0260215	15	0.0564289	15	115	13.1252	10.6235
P0ADN4	UPF0438 protein yifE OS=Escherichia coli O157:H7 GN=yifE PE=3 SV=2 - [YIFE_ECO57]	185.383	75	1	10	10	1	0.905431	14	0.829709	14	0.618885	14	0.626496	14	0.67624	14	0.0724594	14	0.0641041	14	0.071739	14	112	13.1254	6.55127
P11289	Uncharacterized protein yfiL OS=Escherichia coli (strain K12) GN=yfiL PE=4 SV=3 - [YFIL_ECOLI]	51.1	8.26	1	1	1	1	1.01794	1	0.711634	1	0.635331	1	1.16017	1	0.926598	1	0.300059	1	0.300059	1	0.300059	1	121	13.1953	5.03369
P0ACE8	HIT-like protein hinT OS=Escherichia coli O157:H7 GN=hinT PE=4 SV=1 - [HINT_ECO57]	213.239	37.82	1	4	4	1	0.895413	5	0.87983	5	0.755766	5	0.740782	5	0.993753	5	0.0844007	5	0.0741652	5	0.0895996	5	119	13.2329	6.17627
P77667	Protein sufA OS=Escherichia coli (strain K12) GN=sufA PE=1 SV=1 - [SUFA_ECOLI]	38.4	31.15	1	2	2	1	1.01818	2	0.631983	2	0.452027	2	0.497867	2	0.445977	2	0.109219	2	0.109219	2	0.109219	2	122	13.2915	5.021
P76243	Uncharacterized protein yeaO OS=Escherichia coli (strain K12) GN=yeaO PE=1 SV=2 - [YEAO_ECOLI]	45.54	10.43	1	1	1	1	0.887131	1	0.910243	1	0.979799	1	0.936803	1	0.996504	1	0.0744264	1	0.10255	1	0.0971157	1	115	13.3779	6.78564
P76569	Uncharacterized protein yfgD OS=Escherichia coli (strain K12) GN=yfgD PE=1 SV=1 - [YFGD_ECOLI]	76.1194	36.13	1	3	3	1	0.949845	3	0.837773	3	0.692608	3	0.68902	3	0.806375	3	0.0311402	3	0.0311402	3	0.0311402	3	119	13.3901	6.13818
P76001	Uncharacterized protein ycgJ OS=Escherichia coli (strain K12) GN=ycgJ PE=4 SV=1 - [YCGJ_ECOLI]	36.41	11.48	1	2	2	1	1.006	2	0.824711	2	1.30618	2	1.42885	2	1.38595	2	0.147502	2	0.129442	2	0.169929	2	122	13.4053	5.51611
A7ZMI4	50S ribosomal protein L20 OS=Escherichia coli O139:H28 (strain E24377A / ETEC) GN=rplT PE=3 SV=1 - [RL20_ECO24]	186.519	58.47	1	11	11	1	0.935957	17	0.952017	17	1.07799	17	0.836767	17	0.860529	17	0.0504553	17	0.0191026	17	0.0300941	17	118	13.4887	11.4731
P0AF51	Uncharacterized protein yjbR OS=Escherichia coli O157:H7 GN=yjbR PE=4 SV=1 - [YJBR_ECO57]	87.7612	30.51	1	4	4	1	0.933799	5	0.891263	5	1.00158	5	0.893341	5	0.822776	5	0.145439	5	0.131783	5	0.105723	5	118	13.511	6.52197
A7ZSJ9	50S ribosomal protein L14 OS=Escherichia coli O139:H28 (strain E24377A / ETEC) GN=rplN PE=3 SV=1 - [RL14_ECO24]	252.711	60.16	2	8	8	1	0.897083	11	0.894413	11	1.07601	11	1.10938	11	1.06261	11	0.0575726	11	0.0269303	11	0.0567289	11	123	13.5325	10.4185
P24178	Protein yffB OS=Escherichia coli (strain K12) GN=yffB PE=1 SV=1 - [YFFB_ECOLI]	35.4421	21.19	1	3	3	1	1.0363	3	1.03443	3	1.1201	3	1.10126	3	1.07518	3	0.156514	3	0.15894	3	0.221321	3	118	13.5919	6.55127
P0AF94	UPF0076 protein yjgF OS=Escherichia coli O6 GN=yjgF PE=3 SV=2 - [YJGF_ECOL6]	463.669	92.19	1	8	9	1	0.86971	16	0.809034	16	0.3951	16	0.404427	16	0.421713	16	0.0482143	16	0.0700298	16	0.105576	16	128	13.6031	5.50342
P0ADL0	Uncharacterized protein yibL OS=Escherichia coli O157:H7 GN=yibL PE=4 SV=1 - [YIBL_ECO57]	23.089	21.67	4	2	3	1	1.00481	2	0.951383	2	0.756656	2	0.873415	2	0.802223	2	0.029407	2	0.0207145	2	0.0340131	2	120	13.6873	9.49561
P0AEQ2	Protein glcG OS=Escherichia coli O6 GN=glcG PE=3 SV=1 - [GLCG_ECOL6]	49.73	23.13	1	2	2	1	0.771459	2	0.660007	2	0.981932	2	0.896199	2	0.894414	2	0.258182	2	0.288641	2	0.243882	2	134	13.7281	6.06201
A7ZSL7	30S ribosomal protein S12 OS=Escherichia coli O139:H28 (strain E24377A / ETEC) GN=rpsL PE=3 SV=1 - [RS12_ECO24]	231.755	31.45	3	6	6	1	0.996619	11	0.875703	11	0.852968	11	0.899226	11	0.998391	11	0.0606842	11	0.0370816	11	0.0572532	11	124	13.7285	10.8726
P65871	6-carboxy-5,6,7,8-tetrahydropterin synthase OS=Escherichia coli O157:H7 GN=queD PE=3 SV=1 - [QUED_ECO57]	31.89	8.26	1	1	1	1	1	1	1	1	1	1	1	1	1	1	1	1	1	1	1	1	121	13.7639	6.50732
B7LF90	Glycine cleavage system H protein OS=Escherichia coli (strain 55989 / EAEC) GN=gcvH PE=3 SV=1 - [GCSH_ECO55]	141.394	24.03	6	2	2	1	1	5	1	5	1	5	1	5	1.02249	5	0.535305	5	0.535305	5	0.535305	5	129	13.8026	4.09424
A7ZSI6	30S ribosomal protein S11 OS=Escherichia coli O139:H28 (strain E24377A / ETEC) GN=rpsK PE=3 SV=1 - [RS11_ECO24]	252.513	42.64	1	7	7	1	0.948493	12	0.915841	12	1.44585	12	1.23428	12	1.00906	12	0.0973447	12	0.0758943	12	0.0889755	12	129	13.8364	11.3267
P0ACD6	NifU-like protein OS=Escherichia coli O157:H7 GN=nifU PE=3 SV=1 - [NIFU_ECO57]	95.2371	51.56	1	5	5	1	0.870095	6	0.869116	6	0.491772	6	0.624424	6	0.814546	6	0.092524	6	0.101128	6	0.096393	6	128	13.8399	4.93213
P42616	Protein yqjC OS=Escherichia coli (strain K12) GN=yqjC PE=1 SV=3 - [YQJC_ECOLI]	89.5166	27.87	1	5	5	1	0.856097	7	0.719313	7	0.632636	7	0.645165	7	0.710575	7	0.0744585	7	0.0719964	7	0.106254	7	122	13.8972	8.70459
A7ZHK8	UPF0231 protein yacL OS=Escherichia coli O139:H28 (strain E24377A / ETEC) GN=yacL PE=3 SV=1 - [YACL_ECO24]	44.7539	19.17	4	2	2	1	1.01101	2	0.805322	2	1.11487	2	1.06327	2	1.02417	2	0.271186	2	0.338133	2	0.274475	2	120	13.9325	4.51318
P0AGL3	Protein tdcF OS=Escherichia coli O6 GN=tdcF PE=3 SV=1 - [TDCF_ECOL6]	69.6074	22.48	1	3	4	1	0.849363	3	0.750019	3	0.230063	3	0.164212	3	0.187384	3	0.0222856	3	0.0222856	3	0.0365116	3	129	13.9983	5.21143
P0ADU6	Protein ygiW OS=Escherichia coli O157:H7 GN=ygiW PE=3 SV=1 - [YGIW_ECO57]	229.63	30.77	1	6	6	1	0.880122	11	0.771879	11	0.471588	11	0.525735	11	0.599629	11	0.0302577	11	0.020144	11	0.0361941	11	130	14.0021	5.26221
P0AC21	D-erythro-7,8-dihydroneopterin triphosphate epimerase OS=Escherichia coli O157:H7 GN=folX PE=3 SV=2 - [FOLX_ECO57]	70.1241	20.83	1	3	3	1	0.99786	3	1.0438	3	1.87495	3	1.60158	3	1.17844	3	0.144566	3	0.0959017	3	0.115542	3	120	14.0734	7.06396
P31130	Uncharacterized protein ydeI OS=Escherichia coli (strain K12) GN=ydeI PE=4 SV=1 - [YDEI_ECOLI]	178.336	59.23	1	9	9	1	0.904076	11	0.827887	11	0.582914	11	0.675553	11	0.821178	11	0.0634482	11	0.0613889	11	0.0694151	11	130	14.1122	6.94678
A7ZSJ5	30S ribosomal protein S8 OS=Escherichia coli O139:H28 (strain E24377A / ETEC) GN=rpsH PE=3 SV=1 - [RS8_ECO24]	294.824	64.62	1	9	9	1	0.969121	15	0.992585	15	1.3285	15	1.25217	15	1.13934	15	0.0629942	15	0.0583164	15	0.0546299	15	130	14.1175	9.42236
P69412	Protein rcsF OS=Escherichia coli O6 GN=rcsF PE=3 SV=1 - [RCSF_ECOL6]	190.446	70.15	1	6	6	1	0.879814	6	0.80499	6	1.17837	6	1.18201	6	0.958696	6	0.0795313	6	0.0677186	6	0.0585869	6	134	14.1542	9.12939
P0A8Z1	Acyl-CoA thioester hydrolase yciA OS=Escherichia coli O6 GN=yciA PE=3 SV=1 - [YCIA_ECOL6]	32.34	12.88	1	2	2	1	1.01916	2	0.873076	2	1.64873	2	1.48211	2	1.16781	2	0.193491	2	0.147018	2	0.166292	2	132	14.2213	7.88428
P25738	Acidic protein msyB OS=Escherichia coli (strain K12) GN=msyB PE=4 SV=1 - [MSYB_ECOLI]	360.296	61.29	1	4	4	1	0.954388	7	1	7	0.713386	7	0.692034	7	0.726162	7	0.0485942	7	0.0485942	7	0.11681	7	124	14.2503	3.71338
P64591	Inner membrane protein yhaH OS=Escherichia coli O157:H7 GN=yhaH PE=3 SV=1 - [YHAH_ECO57]	25.13	4.96	1	1	1	1	0.988498	1	1.02393	1	1.86553	1	1.37085	1	1.2046	1	0.0245638	1	0.0395419	1	0.0381111	1	121	14.2716	9.70068
A7ZQ24	Autonomous glycyl radical cofactor OS=Escherichia coli O139:H28 (strain E24377A / ETEC) GN=grcA PE=3 SV=1 - [GRCA_ECO24]	653.154	96.06	2	14	15	1	0.865836	33	0.826125	33	0.260428	33	0.243746	33	0.25024	33	0.0234384	33	0.0163205	33	0.017637	33	127	14.2754	5.17334
P69055	Succinate dehydrogenase cytochrome b556 subunit OS=Escherichia coli O157:H7 GN=sdhC PE=3 SV=1 - [DHSC_ECO57]	25.35	9.3	1	1	1	1	1.18871	1	1.02543	1	1.63666	1	1.7398	1	1.43302	1	0.209034	1	0.136426	1	0.30462	1	129	14.2898	9.86182
A7ZSI3	50S ribosomal protein L17 OS=Escherichia coli O139:H28 (strain E24377A / ETEC) GN=rplQ PE=3 SV=1 - [RL17_ECO24]	379.512	64.57	2	12	12	1	0.899041	19	0.838723	19	0.893139	19	0.920808	19	0.98421	19	0.0454226	19	0.0228853	19	0.0626167	19	127	14.3557	11.0483
P0ADX3	Protein yhfA OS=Escherichia coli O157:H7 GN=yhfA PE=4 SV=1 - [YHFA_ECO57]	70.0363	23.13	1	3	3	1	1.00876	4	1.05899	4	1.86976	4	1.61657	4	1.31419	4	0.297016	4	0.256423	4	0.304267	4	134	14.5073	5.80811
P75874	Uncharacterized protein yccU OS=Escherichia coli (strain K12) GN=yccU PE=1 SV=2 - [YCCU_ECOLI]	54.3876	41.61	1	4	5	1	0.947961	4	0.923726	4	1.41387	4	1.48388	4	1.09878	4	0.175124	4	0.131344	4	0.122844	4	137	14.6918	7.34229
A7ZSC4	30S ribosomal protein S9 OS=Escherichia coli O139:H28 (strain E24377A / ETEC) GN=rpsI PE=3 SV=1 - [RS9_ECO24]	239.422	54.62	1	8	8	1	0.93348	12	0.935269	12	1.32577	12	1.27991	12	0.967702	12	0.0688851	12	0.0321597	12	0.0526364	12	130	14.847	10.9458
A7ZUJ6	50S ribosomal protein L11 OS=Escherichia coli O139:H28 (strain E24377A / ETEC) GN=rplK PE=3 SV=1 - [RL11_ECO24]	566.581	62.68	1	11	11	1	0.958687	28	0.925503	28	1.26154	28	1.11162	28	1.01233	28	0.14027	28	0.127728	28	0.11092	28	142	14.8659	9.62744
P19931	Hydrogenase-1 operon protein hyaE OS=Escherichia coli (strain K12) GN=hyaE PE=1 SV=1 - [HYAE_ECOLI]	39.59	6.82	1	1	1	1	1	1	1	1	1	1	1	1	1	1	1	1	1	1	1	1	132	14.8804	4.64014
P76002	Uncharacterized protein ycgK OS=Escherichia coli (strain K12) GN=ycgK PE=1 SV=1 - [YCGK_ECOLI]	63.0753	27.82	1	3	3	1	0.970552	3	0.788841	3	0.882969	3	0.772591	3	0.738128	3	0.0912928	3	0.0393394	3	0.0549637	3	133	14.8967	9.49561
P0AC82	Lactoylglutathione lyase OS=Escherichia coli O157:H7 GN=gloA PE=3 SV=1 - [LGUL_ECO57]	53.3055	19.26	1	4	4	1	0.914468	5	0.899711	5	1.15069	5	1.0251	5	1.03992	5	0.0993172	5	0.0719678	5	0.0990494	5	135	14.9105	5.021
P0AFW6	Regulator of nucleoside diphosphate kinase OS=Escherichia coli O157:H7 GN=rnk PE=3 SV=1 - [RNK_ECO57]	33.36	13.97	1	1	1	1	0.846058	1	0.854462	1	0.95796	1	1.01147	1	0.789633	1	0.197455	1	0.108457	1	0.124559	1	136	14.9176	4.61475
P77781	Esterase ydiI OS=Escherichia coli (strain K12) GN=ydiI PE=1 SV=1 - [YDII_ECOLI]	43.6	13.24	1	1	1	1	0.789183	1	1.01725	1	2.59409	1	1.73205	1	1.27433	1	0.555635	1	0.520783	1	0.491288	1	136	14.9357	7.43018
A7ZSH9	Large-conductance mechanosensitive channel OS=Escherichia coli O139:H28 (strain E24377A / ETEC) GN=mscL PE=3 SV=1 - [MSCL_ECO24]	22.7634	19.85	4	2	2	1	1.16574	2	1.20874	2	1.42993	2	1.57463	2	1.05841	2	0.0783085	2	0.0597769	2	0.0939065	2	136	14.9472	7.25439
P0ADW5	Putative cytochrome d ubiquinol oxidase subunit 3 OS=Escherichia coli O157:H7 GN=yhcB PE=3 SV=2 - [YHCB_ECO57]	311.026	58.33	1	6	6	1	0.84979	12	0.848134	12	1.37144	12	1.13769	12	1.07851	12	0.137329	12	0.0964736	12	0.126169	12	132	14.9515	5.88428
C4ZUF6	50S ribosomal protein L15 OS=Escherichia coli (strain K12 / BW2952) GN=rplO PE=3 SV=1 - [RL15_ECOBW]	427.42	63.19	3	12	12	1	0.89482	21	0.868382	21	1.14544	21	1.04243	21	0.966007	21	0.0592903	21	0.0340606	21	0.0516843	21	144	14.9713	11.1802
P31063	Uncharacterized lipoprotein yedD OS=Escherichia coli (strain K12) GN=yedD PE=4 SV=1 - [YEDD_ECOLI]	231.874	62.77	1	7	7	1	0.897369	9	0.867321	9	1.1291	9	1.09746	9	1.12425	9	0.133208	9	0.131633	9	0.133208	9	137	14.9737	4.98291
A7ZV25	Fumarate reductase subunit C OS=Escherichia coli O139:H28 (strain E24377A / ETEC) GN=frdC PE=3 SV=1 - [FRDC_ECO24]	76.7066	27.48	3	6	6	1	0.910583	8	0.940876	8	1.28681	8	1.18138	8	0.825681	8	0.0825385	8	0.0434897	8	0.0890859	8	131	15.0052	9.74463
Q8CVI9	Zinc resistance-associated protein OS=Escherichia coli O6 GN=zraP PE=3 SV=2 - [ZRAP_ECOL6]	21.74	7.91	2	1	1	1	0.918283	1	0.800887	1	1.52352	1	1.24404	1	1.1675	1	0.350688	1	0.378631	1	0.31379	1	139	15.0313	9.11475
A7ZTU3	ATP synthase epsilon chain OS=Escherichia coli O139:H28 (strain E24377A / ETEC) GN=atpC PE=3 SV=1 - [ATPE_ECO24]	102.856	51.08	2	5	5	1	0.910534	5	0.8167	5	0.770588	5	1.02894	5	0.891734	5	0.139018	5	0.127381	5	0.101488	5	139	15.0587	5.71924
P0C0L2	Peroxiredoxin osmC OS=Escherichia coli (strain K12) GN=osmC PE=1 SV=2 - [OSMC_ECOLI]	540.025	60.84	1	10	10	1	0.910701	19	0.822817	19	1.0097	19	0.912773	19	0.869712	19	0.231567	19	0.304062	19	0.193075	19	143	15.0787	5.85889
A7ZHQ5	UPF0325 protein yaeH OS=Escherichia coli O139:H28 (strain E24377A / ETEC) GN=yaeH PE=3 SV=1 - [YAEH_ECO24]	331.078	80.47	2	13	13	1	0.950092	18	0.862072	18	0.932268	18	0.873694	18	0.966035	18	0.0464908	18	0.0394453	18	0.0601415	18	128	15.0869	7.18115
A7ZS64	Ribosome-binding factor A OS=Escherichia coli O139:H28 (strain E24377A / ETEC) GN=rbfA PE=3 SV=1 - [RBFA_ECO24]	154.127	63.16	2	9	9	1	0.977622	10	0.913783	10	1.38277	10	1.33329	10	1.03246	10	0.115911	10	0.073159	10	0.0845157	10	133	15.1448	6.20166
A7ZV71	30S ribosomal protein S6 OS=Escherichia coli O139:H28 (strain E24377A / ETEC) GN=rpsF PE=3 SV=1 - [RS6_ECO24]	258.691	51.91	2	1	8	1	0.810507	1	0.664096	1	0.324634	1	0.241337	1	0.362079	1	0.241337	1	0.241337	1	0.241337	1	131	15.1774	5.38916
A7ZSK2	50S ribosomal protein L16 OS=Escherichia coli O139:H28 (strain E24377A / ETEC) GN=rplP PE=3 SV=1 - [RL16_ECO24]	281.833	45.59	1	6	7	1	0.911311	16	0.922124	16	1.20777	16	1.08855	16	1.02454	16	0.0651975	16	0.045162	16	0.0493087	16	136	15.2715	11.2241
B7L894	D-ribose pyranase OS=Escherichia coli (strain 55989 / EAEC) GN=rbsD PE=3 SV=1 - [RBSD_ECO55]	267.881	43.88	7	6	6	1	0.890226	11	0.83635	11	1.23311	11	1.13624	11	1.04311	11	0.109918	11	0.11412	11	0.0966962	11	139	15.2738	6.25244
P0ACG2	DNA-binding protein stpA OS=Escherichia coli O157:H7 GN=stpA PE=3 SV=1 - [STPA_ECO57]	124.011	48.51	1	6	7	1	0.880341	6	0.807316	6	0.634945	6	0.705537	6	0.741765	6	0.0473535	6	0.0197632	6	0.0436062	6	134	15.338	8.39697
A7ZMP8	Peptide methionine sulfoxide reductase msrB OS=Escherichia coli O139:H28 (strain E24377A / ETEC) GN=msrB PE=3 SV=1 - [MSRB_ECO24]	97.3484	55.47	4	6	6	1	0.785334	6	0.79841	6	0.791688	6	0.852997	6	0.858631	6	0.161519	6	0.169887	6	0.193993	6	137	15.4412	5.93506
A7ZPW1	Nucleoside diphosphate kinase OS=Escherichia coli O139:H28 (strain E24377A / ETEC) GN=ndk PE=3 SV=1 - [NDK_ECO24]	168.033	44.76	3	6	6	1	0.864301	8	0.919115	8	0.72241	8	0.689331	8	0.620392	8	0.0567428	8	0.050311	8	0.0496888	8	143	15.4538	5.80811
A7ZQP8	L-fucose mutarotase OS=Escherichia coli O139:H28 (strain E24377A / ETEC) GN=fucU PE=3 SV=1 - [FUCM_ECO24]	22.71	8.57	1	1	1	1	1.0043	1	0.857471	1	1.93473	1	2.02635	1	1.27409	1	1.84657	1	1.86113	1	1.38842	1	140	15.4632	5.85889
P0ACG0	DNA-binding protein H-NS OS=Escherichia coli O157:H7 GN=hns PE=3 SV=2 - [HNS_ECO57]	921.6	79.56	1	14	15	1	0.896819	45	0.818875	45	0.719089	45	0.737827	45	0.829668	45	0.0496253	45	0.048375	45	0.0671428	45	137	15.53	5.46533
P0AGG6	Thioredoxin-2 OS=Escherichia coli O157:H7 GN=trxC PE=3 SV=1 - [THIO2_ECO57]	51.12	9.35	1	1	1	1	1.0093	1	1	1	1.70717	1	1	1	1.11716	1	1	1	1	1	1	1	139	15.5447	5.17334
P0AG29	Uncharacterized protein yibN OS=Escherichia coli O157:H7 GN=yibN PE=3 SV=1 - [YIBN_ECO57]	256.969	48.95	1	5	5	1	0.876005	8	0.987176	8	1.48899	8	1.32219	8	1.00359	8	0.0966062	8	0.0843623	8	0.107477	8	143	15.5865	9.33447
P0A906	Outer membrane lipoprotein slyB OS=Escherichia coli O157:H7 GN=slyB PE=3 SV=1 - [SLYB_ECO57]	437.897	42.58	1	6	6	1	0.959101	12	0.898821	12	1.85305	12	1.73271	12	1.4628	12	0.122305	12	0.102497	12	0.09351	12	155	15.5921	9.30518
P0AF91	Uncharacterized protein yjgD OS=Escherichia coli O157:H7 GN=yjgD PE=4 SV=1 - [YJGD_ECO57]	78.3592	15.22	1	3	3	1	0.902779	4	0.785591	4	0.457793	4	0.571212	4	0.617588	4	0.0730147	4	0.0637223	4	0.0637223	4	138	15.593	3.80225
P40711	Uncharacterized protein yaeJ OS=Escherichia coli (strain K12) GN=yaeJ PE=3 SV=2 - [YAEJ_ECOLI]	31.45	4.29	1	1	1	1	0.921557	1	0.934949	1	2.34196	1	2.25941	1	1.97707	1	0.687705	1	0.672907	1	0.63724	1	140	15.6136	10.7847
A7ZHZ9	Sigma factor-binding protein crl OS=Escherichia coli O139:H28 (strain E24377A / ETEC) GN=crl PE=3 SV=1 - [CRL_ECO24]	74.2562	27.82	8	4	4	1	1.02913	5	0.929419	5	1.38252	5	1.11819	5	0.965645	5	0.139205	5	0.0898522	5	0.1241	5	133	15.6459	5.93506
P06966	HTH-type transcriptional regulator dicA OS=Escherichia coli (strain K12) GN=dicA PE=4 SV=1 - [DICA_ECOLI]	23.83	5.93	1	1	1	1	0.98503	1	0.838795	1	1.77548	1	1.5676	1	1.71011	1	0.247431	1	0.136006	1	0.134951	1	135	15.6464	9.70068
A7ZIG9	N utilization substance protein B homolog OS=Escherichia coli O139:H28 (strain E24377A / ETEC) GN=nusB PE=3 SV=1 - [NUSB_ECO24]	135.579	30.94	1	5	5	1	0.884024	6	0.807022	6	1.15665	6	1.06872	6	0.876857	6	0.0903908	6	0.066277	6	0.0793197	6	139	15.6793	7.18115
P02358	30S ribosomal protein S6 OS=Escherichia coli (strain K12) GN=rpsF PE=1 SV=1 - [RS6_ECOLI]	341.401	53.33	2	1	8	1	1.08158	2	1.06638	2	2.28075	2	2.549	2	2.23182	2	0.695847	2	0.695847	2	0.695847	2	135	15.6936	4.99561
A7ZV74	50S ribosomal protein L9 OS=Escherichia coli O139:H28 (strain E24377A / ETEC) GN=rplI PE=3 SV=1 - [RL9_ECO24]	386.876	70.47	1	12	12	1	0.935197	20	0.880278	20	1.08681	20	1.0194	20	0.929345	20	0.0647924	20	0.0299737	20	0.0423894	20	149	15.7595	6.58057
A7ZTP1	Small heat shock protein ibpA OS=Escherichia coli O139:H28 (strain E24377A / ETEC) GN=ibpA PE=3 SV=1 - [IBPA_ECO24]	40.07	18.25	1	3	3	1	0.993856	3	0.918227	3	1.09978	3	1.05146	3	1.0645	3	0.0978332	3	0.05647	3	0.0978332	3	137	15.7641	5.8335
P03817	Protein mioC OS=Escherichia coli (strain K12) GN=mioC PE=1 SV=4 - [MIOC_ECOLI]	45.6786	22.45	2	2	2	1	0.980494	2	1.03121	2	1.37273	2	1.15472	2	1.02566	2	0.24544	2	0.199347	2	0.195246	2	147	15.7979	4.41162
P39177	Universal stress protein G OS=Escherichia coli (strain K12) GN=uspG PE=1 SV=2 - [USPG_ECOLI]	349.161	51.41	3	5	5	1	0.948374	13	0.827253	13	1	13	0.92437	13	0.818348	13	0.154602	13	0.121877	13	0.133056	13	142	15.9253	6.52197
P0AGF3	Uncharacterized sufE-like protein ygdK OS=Escherichia coli O157:H7 GN=ygdK PE=3 SV=1 - [YGDK_ECO57]	25.95	16.33	1	2	2	1	1.14698	2	1.14688	2	1.33003	2	1.60304	2	1.32905	2	0.328792	2	0.331253	2	0.294003	2	147	15.9303	6.55127
A7ZU92	D-tyrosyl-tRNA(Tyr) deacylase OS=Escherichia coli O139:H28 (strain E24377A / ETEC) GN=dtd PE=3 SV=1 - [DTD_ECO24]	62.22	6.9	3	1	1	1	1.20754	1	1.20829	1	2.15549	1	1.90716	1	1.67901	1	0.183018	1	0.169298	1	0.169298	1	145	15.94	4.88135
P37903	Universal stress protein F OS=Escherichia coli (strain K12) GN=uspF PE=1 SV=2 - [USPF_ECOLI]	256.932	38.89	2	6	6	1	1.01506	9	0.982874	9	0.869327	9	0.915651	9	0.797398	9	0.182524	9	0.127922	9	0.175176	9	144	16.0065	5.96045
A7ZSC5	50S ribosomal protein L13 OS=Escherichia coli O139:H28 (strain E24377A / ETEC) GN=rplM PE=3 SV=1 - [RL13_ECO24]	345.565	67.61	1	10	10	1	0.977527	18	0.931726	18	1	18	0.959551	18	0.966973	18	0.105891	18	0.0333068	18	0.0489081	18	142	16.0085	9.90576
P0ADE7	Uncharacterized protein ygaU OS=Escherichia coli O6 GN=ygaU PE=3 SV=2 - [YGAU_ECOL6]	686.997	91.95	1	15	15	1	0.996	29	0.979417	29	1.31181	29	1.31429	29	1.27438	29	0.0901637	29	0.0488438	29	0.0833728	29	149	16.0533	5.99854
P0AED2	Universal stress protein A OS=Escherichia coli O157:H7 GN=uspA PE=3 SV=2 - [USPA_ECO57]	75.3716	16.67	1	3	3	1	0.882837	5	0.849423	5	1.04621	5	0.967047	5	0.962336	5	0.161999	5	0.141042	5	0.190454	5	144	16.0561	5.2876
P0AEM2	FKBP-type 16 kDa peptidyl-prolyl cis-trans isomerase OS=Escherichia coli O157:H7 GN=fkpB PE=3 SV=2 - [FKBX_ECO57]	43.2079	19.46	1	2	2	1	0.943384	2	0.885737	2	0.738719	2	0.857039	2	0.829746	2	0.166495	2	0.184993	2	0.16979	2	149	16.0709	4.43701
A7ZTJ1	Deoxyuridine 5'-triphosphate nucleotidohydrolase OS=Escherichia coli O139:H28 (strain E24377A / ETEC) GN=dut PE=3 SV=1 - [DUT_ECO24]	69.8129	19.87	6	2	2	1	1	3	1	3	0.879917	3	0.998048	3	0.736052	3	0.145873	3	0.145716	3	0.13463	3	151	16.1462	5.10986
A7ZIG8	6,7-dimethyl-8-ribityllumazine synthase OS=Escherichia coli O139:H28 (strain E24377A / ETEC) GN=ribH PE=3 SV=1 - [RISB_ECO24]	155.774	34.62	2	5	5	1	0.988182	6	0.851149	6	0.982445	6	1.02903	6	0.830808	6	0.0652501	6	0.0362673	6	0.058882	6	156	16.1466	5.24951
P16681	Protein phnB OS=Escherichia coli (strain K12) GN=phnB PE=1 SV=1 - [PHNB_ECOLI]	143.566	34.69	1	3	3	1	0.980318	3	0.972844	3	1.76167	3	1.29704	3	1.2856	3	0.27221	3	0.650835	3	0.524086	3	147	16.1607	5.19873
P0AB12	Inner membrane protein yccF OS=Escherichia coli (strain K12) GN=yccF PE=1 SV=1 - [YCCF_ECOLI]	40.27	7.43	1	1	1	1	0.733588	1	0.821385	1	0.700452	1	0.715676	1	0.581396	1	0.252934	1	0.165827	1	0.18875	1	148	16.2649	9.20264
P0AAB8	Universal stress protein D OS=Escherichia coli (strain K12) GN=uspD PE=2 SV=1 - [USPD_ECOLI]	111.144	47.18	2	7	7	1	0.936738	11	0.910349	11	1.47504	11	1.27847	11	1.25156	11	0.181314	11	0.127576	11	0.145387	11	142	16.2825	6.87354
A7ZMA4	Transcriptional regulator slyA OS=Escherichia coli O139:H28 (strain E24377A / ETEC) GN=slyA PE=3 SV=1 - [SLYA_ECO24]	63.6109	22.92	2	3	3	1	0.877926	3	0.765896	3	0.774895	3	0.752707	3	0.795767	3	0.0506369	3	0.0235715	3	0.0411237	3	144	16.3429	7.13721
A7ZPA2	NADH-quinone oxidoreductase subunit A OS=Escherichia coli O139:H28 (strain E24377A / ETEC) GN=nuoA PE=3 SV=1 - [NUOA_ECO24]	75.0106	17.69	1	2	2	1	1.08528	2	1.13559	2	1.81876	2	1.54513	2	1.03491	2	0.0796312	2	0.0740043	2	0.0740043	2	147	16.4466	9.83252
P0A946	Ribosomal-protein-alanine acetyltransferase OS=Escherichia coli O157:H7 GN=rimI PE=3 SV=1 - [RIMI_ECO57]	26.06	6.08	1	1	1	1	0.859446	1	1.14967	1	1.16122	1	0.449846	1	0.741513	1	0.449846	1	0.449846	1	0.449846	1	148	16.5994	4.97021
P0ADX7	Uncharacterized protein yhhA OS=Escherichia coli (strain K12) GN=yhhA PE=4 SV=1 - [YHHA_ECOLI]	200.293	28.77	1	3	3	1	0.829147	5	0.725239	5	0.674235	5	0.79781	5	0.650455	5	0.169637	5	0.221231	5	0.174359	5	146	16.6134	10.8872
A7ZS68	Ribosome maturation factor rimP OS=Escherichia coli O139:H28 (strain E24377A / ETEC) GN=rimP PE=3 SV=1 - [RIMP_ECO24]	39.91	11.33	2	2	2	1	0.852582	2	0.910369	2	1.03771	2	1.03805	2	1.27886	2	0.0361797	2	0.165853	2	0.118133	2	150	16.6405	4.70361
P0ABE0	Biotin carboxyl carrier protein of acetyl-CoA carboxylase OS=Escherichia coli O157:H7 GN=accB PE=3 SV=1 - [BCCP_ECO57]	102.911	31.41	1	5	5	1	0.996684	8	0.89435	8	0.827217	8	0.721714	8	0.894013	8	2.52528	8	2.20098	8	2.65356	8	156	16.6764	4.65283
P0A9B1	Ferric uptake regulation protein OS=Escherichia coli O157:H7 GN=fur PE=3 SV=1 - [FUR_ECO57]	139.092	37.16	1	5	5	1	0.942524	8	0.801019	8	0.871145	8	0.978983	8	1.0284	8	0.0945955	8	0.0816511	8	0.0998705	8	148	16.7844	6.11279
P0AF68	UPF0079 ATP-binding protein yjeE OS=Escherichia coli O157:H7 GN=yjeE PE=3 SV=1 - [YJEE_ECO57]	137.666	19.61	1	2	2	1	0.944227	4	0.86731	4	1.12063	4	1.09928	4	1.09442	4	0.181132	4	0.105077	4	0.16413	4	153	16.8424	4.65283
P0AD60	Inhibitor of vertebrate lysozyme OS=Escherichia coli O157:H7 GN=ivy PE=3 SV=1 - [IVY_ECO57]	270.845	58.6	1	7	7	1	0.855306	11	0.759273	11	0.641095	11	0.698608	11	0.766189	11	0.0889946	11	0.102935	11	0.0970647	11	157	16.8613	6.771
P0ACI8	Regulatory protein asnC OS=Escherichia coli O157:H7 GN=asnC PE=3 SV=1 - [ASNC_ECO57]	27.59	5.26	1	1	1	1	1.28166	1	1.34759	1	2.26106	1	0.918336	1	1.56838	1	0.715023	1	0.715023	1	0.715023	1	152	16.8769	6.78564
A7ZK67	Methylglyoxal synthase OS=Escherichia coli O139:H28 (strain E24377A / ETEC) GN=mgsA PE=3 SV=1 - [MGSA_ECO24]	67.3438	21.71	2	1	2	1	0.982366	2	0.580904	2	1.14505	2	1.04098	2	0.923926	2	0.138915	2	0.137771	2	0.137771	2	152	16.9078	6.63916
A7ZHZ7	Xanthine phosphoribosyltransferase OS=Escherichia coli O139:H28 (strain E24377A / ETEC) GN=gpt PE=3 SV=1 - [XGPT_ECO24]	27.46	16.45	5	3	4	1	0.880515	3	0.864191	3	0.876779	3	0.731938	3	0.768476	3	0.102657	3	0.0967727	3	0.0731779	3	152	16.9598	5.84619
P30749	Molybdopterin synthase catalytic subunit OS=Escherichia coli (strain K12) GN=moaE PE=1 SV=3 - [MOAE_ECOLI]	39.99	5.33	1	1	1	1	0.907898	1	0.876953	1	0.700711	1	0.72491	1	0.678492	1	0.170841	1	0.0689997	1	0.13096	1	150	16.9705	5.37646
A7ZSD1	Arginine repressor OS=Escherichia coli O139:H28 (strain E24377A / ETEC) GN=argR PE=3 SV=1 - [ARGR_ECO24]	31.6448	26.28	2	4	4	1	0.863938	4	0.841646	4	0.919172	4	0.907649	4	0.856364	4	0.210803	4	0.212449	4	0.172466	4	156	16.9839	5.03369
A7ZHS0	(3R)-hydroxymyristoyl-[acyl-carrier-protein] dehydratase OS=Escherichia coli O139:H28 (strain E24377A / ETEC) GN=fabZ PE=3 SV=1 - [FABZ_ECO24]	208.593	46.36	2	7	7	1	0.973898	9	0.970994	9	1.2533	9	1.28	9	1.08484	9	0.139422	9	0.137395	9	0.151414	9	151	17.0219	7.38623
P12994	UPF0098 protein ybhB OS=Escherichia coli (strain K12) GN=ybhB PE=1 SV=2 - [YBHB_ECOLI]	87.5321	27.22	1	3	3	1	0.886777	4	0.826862	4	1.08887	4	1.03186	4	0.900954	4	0.321244	4	0.213596	4	0.219796	4	158	17.0743	5.65576
P0AAR3	Cys-tRNA(Pro)/Cys-tRNA(Cys) deacylase ybaK OS=Escherichia coli (strain K12) GN=ybaK PE=1 SV=1 - [YBAK_ECOLI]	28.06	11.32	1	1	2	1	0.960795	1	0.84881	1	1.0268	1	0.941946	1	0.839254	1	0.0829458	1	0.0447921	1	0.0513734	1	159	17.0822	9.0415
P0AE93	Protein creA OS=Escherichia coli O157:H7 GN=creA PE=4 SV=1 - [CREA_ECO57]	103.633	29.3	1	3	3	1	0.845045	4	0.811357	4	1.43943	4	1.48765	4	1.33221	4	0.363528	4	0.363528	4	0.363528	4	157	17.097	8.95361
A7ZIG6	Transcriptional repressor nrdR OS=Escherichia coli O139:H28 (strain E24377A / ETEC) GN=nrdR PE=3 SV=1 - [NRDR_ECO24]	58.7772	24.83	1	3	3	1	0.940942	3	0.925634	3	1.16163	3	1.17508	3	1	3	0.499136	3	0.499136	3	0.499136	3	149	17.2178	7.79639
A7ZTU8	ATP synthase subunit b OS=Escherichia coli O139:H28 (strain E24377A / ETEC) GN=atpF PE=3 SV=1 - [ATPF_ECO24]	437.743	60.9	1	10	10	1	0.879218	16	0.865769	16	1.12318	16	1.06538	16	0.928562	16	0.0543653	16	0.0346667	16	0.046642	16	156	17.2533	6.23975
A7ZTG3	Protein-export protein secB OS=Escherichia coli O139:H28 (strain E24377A / ETEC) GN=secB PE=3 SV=1 - [SECB_ECO24]	142.874	20	2	3	3	1	0.871764	5	0.86038	5	1.03796	5	1.06997	5	0.84395	5	0.114674	5	0.0927542	5	0.104375	5	155	17.2662	4.37354
A7ZJ25	Ribosomal RNA large subunit methyltransferase H OS=Escherichia coli O139:H28 (strain E24377A / ETEC) GN=rlmH PE=3 SV=1 - [RLMH_ECO24]	44.06	14.19	1	2	2	1	1.01895	2	0.993809	2	1.67441	2	1.43052	2	1.06085	2	0.216317	2	0.16129	2	0.259131	2	155	17.3302	8.66064
P18390	Uncharacterized protein yjjA OS=Escherichia coli (strain K12) GN=yjjA PE=4 SV=3 - [YJJA_ECOLI]	33	6.71	1	1	1	1	1.03536	1	0.865866	1	1.10596	1	1.06566	1	0.969443	1	0.13469	1	0.0806074	1	0.117593	1	164	17.3418	5.93506
A7ZUE4	Regulator of ribonuclease activity A OS=Escherichia coli O139:H28 (strain E24377A / ETEC) GN=rraA PE=3 SV=1 - [RRAA_ECO24]	89.0075	12.42	1	2	2	1	0.826757	2	0.83256	2	1.01376	2	1.08095	2	1.0929	2	0.170979	2	0.142565	2	0.115098	2	161	17.3496	4.1958
P0ABS3	DnaK suppressor protein OS=Escherichia coli O157:H7 GN=dksA PE=3 SV=1 - [DKSA_ECO57]	330.438	61.59	1	8	8	1	0.942324	10	0.844578	10	0.698076	10	0.739233	10	0.819249	10	0.0965965	10	0.0644804	10	0.0603886	10	151	17.5167	5.12256
P0A6G4	Protein ygaD OS=Escherichia coli O6 GN=ygaD PE=3 SV=1 - [YGAD_ECOL6]	39.08	6.06	1	1	1	1	0.794092	1	0.822196	1	1.62221	1	1.6376	1	1.38048	1	0.218849	1	0.164443	1	0.150704	1	165	17.5707	5.12256
[truncated: 1,079 more rows]
