# Supplementary material for: Tagging and Enriching Proteins Enables Cell-Specific Proteomics
Source: Cell Chem Biol. 2016 Jul 21;23(7):805–15. doi: 10.1016/j.chembiol.2016.05.018 (PMC4959846; doi:10.1016/j.chembiol.2016.05.018)
Supplement: Table S3. Protein Identities and LFQ of SORT-E from D. melanogaster [file mmc4.xlsx]

## Sheet: ASM+1
LFQ1+	LFQ2+	LFQ3+	Protein IDs	Protein names	Gene names
3.86543e+07	9.79834e+06	104811000	P92177;P92177-2;P92177-1;P92177-4	14-3-3 protein epsilon	14-3-3epsilon
0	4.44934e+06	10873100	P29310;P29310-2;P29310-3	14-3-3 protein zeta	14-3-3zeta
0	5.59657e+06	5238870	Q9VLM8	Alanine--tRNA ligase, cytoplasmic	Aats-ala
0	260119	905940	Q7K0E6		Aats-asp
0	1.58477e+06	44726500	Q9VUK8;Q961R8		Aats-gly
0	1.24282e+06	4328380	Q9VV60		Aats-tyr
819556	0	1424780	P18091;P18091-3;P18091-4;P18091-5;P18091-2	Alpha-actinin, sarcomeric	Actn
4.16707e+07	0	3046120	P35421	Phosphoribosylformylglycinamidine synthase	ade2
1.57954e+08	4.23701e+06	39862900	Q86BM5;Q9VLL3;Q8IPF5		Akap200
7.97998e+06	5.75376e+06	151690000	Q9VLC5		Aldh
0	1.28142e+06	2860480	Q9VB05		ALiX
2.1365e+07	3.45874e+07	1072400	P13395	Spectrin alpha chain	alpha-Spec
9.45695e+06	0	89733000	P06606	Tubulin alpha-4 chain	alphaTub67C
0	5.17787e+06	11356800	Q960Y8;Q9VEH0		alt
1.56874e+06	0	5406030	Q7KVR8;Q7KVR7;Q86B59;Q9W388		AP-1gamma
2.36522e+06	0	28184100	Q8IP89;Q960Z4;Q8IP90;Q0E8R3;Q86BL5;Q7K108;Q8SYC0		aret
0	821365	50354500	P48610-2;P48610-3;P48610-4;A8JNP2;A8JNP1;P48610	Arginine kinase	Argk
4.74482e+07	7.73895e+07	1069180000	Q05825;Q8IM98	ATP synthase subunit beta, mitochondrial	ATPsyn-beta
3.20264e+06	0	5838700	Q94546	Another transcription unit protein	Atu
2.52839e+08	6.36006e+07	0	Q8SWR8;Q8SWR8-3;Q8SWR8-2	Ataxin-2 homolog	Atx2
6.07241e+06	0	2477370	Q24253		Bap
0	494536	23037000	Q9V397;Q8IPE8		BcDNA.GH12558
7.71391e+06	0	9331000	Q9V3Y5		BcDNA.LD23634
940211	0	6430060	Q9VHP0	ATP-dependent RNA helicase bel	bel
1.14574e+06	0	2088800	P45437	Coatomer subunit beta	betaCop
1.43315e+07	1.3242e+07	286832000	A1ZBL0;Q24560;A1ZBL1;P61857;P08841;CON__ENSEMBL:ENSBTAP00000025008;Q9VAX7;Q8MST5	Tubulin beta-1 chain;Tubulin beta-2 chain	betaTub56D;betaTub85D
0	1.38784e+06	3753470	Q9Y118		BG:DS07295.3
0	5.64887e+06	3580780	E2QCR4;Q24009	Protein bicaudal C	BicC
1.78627e+07	0	32565400	P16568	Protein bicaudal D	BicD
2.75379e+06	0	15868300	Q8IR86;Q9VYV8		bif
0	1.79199e+06	16384900	A1ZBW0;A1ZBW1;E1JGN7;A1ZBW3;A1ZBW4		bl
1.25542e+08	2.90303e+07	486094000	P35381	ATP synthase subunit alpha, mitochondrial	blw
5.63258e+06	0	954240000	Q8MQJ9	Brain tumor protein	brat
7.71011e+06	0	16034900	Q9VJ86		bsf
2.63764e+07	0	48086500	Q7KRX5;Q9VB04		btz
2.24635e+07	0	79450000	Q24523;Q24523-1;Q24523-3;Q24522-4;Q24522-3;Q24522;Q24522-2	Protein bunched, class 2/F/G isoform	bun
1.08378e+06	0	1900360	Q9W3D1		Caf1-180
1.459e+07	0	25780300	Q9VKH9		cana
1.56374e+09	7.13436e+08	0	Q9I7D3	Caprin homolog	Capr
0	2.03465e+06	18906300	Q9VPX6;Q9VPX7	Adenylyl cyclase-associated protein	capt
538582	0	17695	A1Z850	Superoxide dismutase [Cu-Zn]	CCS
9.23812e+06	1.40578e+07	53266500	Q7KKI0;A1Z8U4		Cct5
0	2.16521e+06	22668800	A4V303;P48605	T-complex protein 1 subunit gamma	Cctgamma
3.3461e+06	0	81935000	E2QC90;Q7JUY7	PTB domain-containing adapter protein ced-6	ced-6
2.74146e+06	0	15253700	Q9VIK6		Cen
2.52975e+07	0	103047000	Q7KQM6;Q7KQM6-2	PERQ amino acid-rich with GYF domain-containing protein CG11148	CG11148
0	277438	4313400	Q9W5A7		CG11381-RA
2.9699e+07	0	54144300	Q9I7T7;Q9I7T7-2;Q9I7T7-3	La-related protein CG11505	CG11505
2.46035e+06	0	10084200	Q9VNC4;Q8T3H9		CG12168
0	599992	1766030	A9UN61		CG13114-RB
4.61966e+06	0	160580000	Q0KHX7;Q9W5E8		CG13366-RB
2.47056e+07	7.14885e+06	0	Q9W0L7		CG13903
0	1.12369e+06	2296840	Q9VI14;Q6NN86		CG15187
7.10412e+06	1.83647e+06	0	A1ZBW7	WASH complex subunit FAM21 homolog	CG16742
0	1.05675e+06	28550900	Q7KW39;Q7KW39-2	Probable methylmalonate-semialdehyde dehydrogenase [acylating], mitochondrial	CG17896
0	2.09324e+06	3368750	P08120	Collagen alpha-1(IV) chain	Cg25C
1.24614e+07	0	15393700	Q8IRB5	Claspin homolog	CG32251
3.82106e+06	0	126819000	Q9W016;Q7KV98;E1JIB9;E1JIC0;Q9W013;Q8IRF0		CG32306
1.43413e+07	0	25114600	Q8SY41	Breast carcinoma-amplified sequence 3 homolog	CG43154
3.62384e+06	0	99337000	Q9W3V2		CG4557-RA
4.86336e+06	0	266756000	Q9W247		CG4752-RA
1.81195e+06	0	6620670	Q9VTU0	Protein KRI1 homolog	CG5645
0	3.19183e+06	610183	Q9VF51		CG6045-RA
0	1.56837e+06	84308000	Q9I7K6	Protein NASP homolog	CG8223
0	3.90671e+06	13605900	A1ZAB5	Protein KIAA0664 homolog	CG8443
2.75857e+06	0	16604700	A1Z909		CG8545-RA
1.54713e+07	0	29419600	Q86BI7		CG9692-RB
0	377226	1313760	Q7KSF4;Q9VEN1		cher
5.25633e+07	6.1537e+07	0	Q9VJE5;E1JHJ9;Q9VJE5-2;Q9VJE5-3;Q7KT48;B7YZW8;B7YZW7;Q0E8Q1;Q0E8Q0	Restin homolog	CLIP-190
3.66267e+07	0	235179	A8DQW8		clos
2.9528e+07	1.06838e+07	0	Q9VKI0		cmet
3.70209e+07	0	243782000	P54623;P54623-2;A1Z9D3;P54623-3;A1Z9D4;E1JH56	Centrosomin	cnn
0	4.52098e+06	15745100	Q9VKX1;Q8IPB9		Cnot4
1.6522e+06	0	5721870	Q400N2;Q400N1		cp309
0	2.9073e+06	26023200	E1JJF7;P07183	Chorion protein S38	Cp38
1.16708e+06	0	2349830	Q494K2		Ctf4
1.11452e+08	0	4566800	Q9VMA3	Protein cup	cup
0	6.07775e+07	192520000	P84029	Cytochrome c-2	Cyt-c-p
0	1.1221e+06	2808960	Q9W384		dalao
1.26444e+07	0	1317400	Q9VIF7;Q1WWC9;Q8INU2		Dap160
2.38797e+06	0	4353510	Q8T0D3;A1ZAK3;A1ZAK4;Q8IFW6		Dek
0	1.98474e+06	3123680	Q9VFQ9		Dip-B
1.75445e+08	8.37425e+07	352128	Q7KN75;REV__Q9VMF3;REV__B7Z025;REV__B7Z026		Dp1
1.25629e+07	0	15552600	Q26454	DNA replication licensing factor MCM4	dpa
0	348290	24303300	Q9VHR8;Q9VHR8-2	Dipeptidyl peptidase 3	DppIII
1.45481e+09	6.36619e+08	5930430000	P08736;A4V3Q6;P05303	Elongation factor 1-alpha 1;Elongation factor 1-alpha;Elongation factor 1-alpha 2	Ef1alpha48D;Ef1alpha100E
425606	0	11573100	Q9NJH0	Elongation factor 1-gamma	Ef1gamma
4.393e+07	4.83917e+07	23839000	P13060;A4V101;P13060-3	Elongation factor 2	Ef2b
1.85045e+07	0	33735800	O46067		EG:25E8.1
4.64768e+06	0	173068000	Q9W1K4		egl
7.71283e+07	2.59971e+07	0	A8DZ29;O61380		eIF4G
2.6921e+06	0	82656000	Q9GU68	Eukaryotic translation initiation factor 5A	eIF-5A
7.69871e+06	0	14035700	Q9VZP5		eIF5B
2.66441e+07	1.16656e+07	0	A8JNJ9;Q8MSX1-3;Q8MSX1;Q8MSX1-2	Protein encore	enc
0	8.17954e+06	163828000	P15007;E1JHR5;P15007-2	Enolase	Eno
9.44664e+07	2.48322e+07	0	A8JNK1;Q8IRB9;Q8IRC0;Q9I7T2;Q9VZI0;Q8IRC1		ens
6.42699e+07	6.81429e+06	0	Q9W111;Q8MMD2;Q8MMD3		Eps-15
2.5891e+07	2.78166e+07	128849000	Q3YMU0		ERp60
0	483393	1683500	Q8INK3;Q9VGM2;Q8INK2		fabp
1.80592e+06	0	6402130	Q9W147		Fcp1
4.0602e+06	0	40334700	P54397	39 kDa FK506-binding nuclear protein	FK506-bp1
7.33109e+06	0	194999000	Q9VL78	FK506-binding protein 59	FKBP59
1.94254e+07	9.78554e+06	0	O76904		fs(1)N
1.84399e+07	8.50614e+06	0	P07487;P07486	Glyceraldehyde-3-phosphate dehydrogenase 2;Glyceraldehyde-3-phosphate dehydrogenase 1	Gapdh2;Gapdh1
0	1.85282e+06	23341500	Q9VLB7		Gdi
5.94589e+06	0	2100560000	Q9VQ94		gho
1.39313e+07	0	25398100	P13496	Dynactin subunit 1	Gl
6.65017e+06	0	16345000	A4UZZ4;Q9XTL9	Phosphorylase;Glycogen phosphorylase	GlyP
1.78811e+07	3.51644e+06	0	Q9W289;Q9W290		GM130
0	1.98028e+06	6896680	Q9VXU2;Q9VXU1		Gmap
0	563665	4466560	Q8IPY3;Q9VQ61;Q8T0M9	Aspartate aminotransferase	Got2
4.4617e+06	0	26128200	Q9VAY2		Gp93
2.30994e+06	0	44247000	Q9V3D8;Q9VG16		grsm
3.1195e+06	0	22021300	Q86BH2;Q7KUA8;Q9VSK5;Q8IQA6		Gug
6.59587e+07	2.42754e+07	1445080	Q8SY33	Protein Gawky	gw
7.07208e+06	5.28816e+06	0	Q9W330;Q9GNH8		Hex-A
3.10099e+07	8.05049e+06	48797700	Q9VPN5		Hop
4.67445e+07	4.88623e+07	1.00944e+08	E1JHA4;P48809	Heterogeneous nuclear ribonucleoprotein 27C	Hrb27C
2.16224e+07	3.2609e+06	0	Q960X8;Q960X8-2;B7YZZ4	Hepatocyte growth factor-regulated tyrosine kinase substrate	Hrs
1.11158e+07	0	15754200	P29843	Heat shock 70 kDa protein cognate 1	Hsc70-1
2.80375e+07	2.53615e+07	247478000	P29844	Heat shock 70 kDa protein cognate 3	Hsc70-3
1.05903e+09	2.20025e+09	801820000	P11147;Q8I0E9	Heat shock 70 kDa protein cognate 4	Hsc70-4
7.2453e+07	3.38824e+07	456785000	P29845	Heat shock 70 kDa protein cognate 5	Hsc70-5
2.18347e+07	1.6431e+07	29997800	Q9VUC1		Hsc70Cb
0	2.45599e+07	97916000	P02517	Heat shock protein 26	Hsp26
4.32682e+08	2.69036e+08	356307000	O02649;Q9VMN5;Q9VPS5	60 kDa heat shock protein, mitochondrial	Hsp60
3.144e+08	2.26186e+08	233420000	P02828	Heat shock protein 83	Hsp83
0	2.04267e+06	4334260	O97477	Inositol-3-phosphate synthase	Inos
6.27332e+06	0	8132600	Q9VGZ3;Q9VCV4		Irp-1B
4.90007e+06	0	61538400	Q9V3P0	Peroxiredoxin 1	Jafrac1
2.18678e+06	0	21220500	Q9VN44		Karybeta3
1.24875e+08	3.80637e+07	0	P17210	Kinesin heavy chain	Khc
0	395191	1376340	P46824	Kinesin light chain	Klc
1.57504e+07	2.92122e+06	2572570	A4V4A1;Q960Z0	Kinesin-like protein Klp10A	Klp10A
0	1.36155e+06	3549560	Q9XZ29		Klp3A
0	471739	25232900	Q9W3X6;Q8IRQ5		l(1)G0255
0	1.27926e+06	2883510	Q9VKJ9	Coiled-coil and C2 domain-containing protein 1-like	l(2)gd1
2.58736e+06	0	4717020	Q7K126		l(2)NC136
4.76117e+06	0	251853000	Q0KIB9;Q9VNA1;A4V2F2;B7Z0T3;Q8IPN9;Q8MSQ5;Q7KNC5;Q4ABH3;Q9VNA2;Q8IPN8		l(3)82Fd
0	1.03256e+06	13654200	P08928	Lamin Dm0	Lam
3.30961e+06	0	6033720	P11046	Laminin subunit beta-1	LanB1
6.42971e+06	0	11722200	P15215	Laminin subunit gamma-1	LanB2
1.25727e+07	2.06578e+07	0	Q9VAW5;Q9VAW5-1;Q9VAW5-2	La-related protein	larp
1.49006e+06	0	3744020	Q961D9	Protein BCL9 homolog	lgs
5.4914e+08	2.01265e+08	62892900	Q86S05-2;E1JH02;Q86S05-3;Q86S05	Protein lingerer	lig
0	175464	6267800	Q8IN05;Q9VD13		lqfR
5.27903e+07	3.89648e+07	0	Q8MSS1	Protein lava lamp	lva
9.9967e+08	3.02583e+08	1859550	P23226;Q8IMF5;P23226-3	205 kDa microtubule-associated protein	Map205
4.32817e+07	3.45163e+06	0	Q9VCA8	Ankyrin repeat and KH domain-containing protein mask	mask
1.92017e+07	0	38749900	A8JNT4;Q9VUX6;A8JNT5;Q8IQN4;Q8MV37;Q9VUX7;A8JNT6		Mbs
2.59105e+06	0	2458820	Q9V461	DNA replication licensing factor Mcm6	Mcm6
0	787426	48598200	P23128;P23128-2	Putative ATP-dependent RNA helicase me31b	me31B
3.30467e+06	1.04436e+07	0	E1JHJ3;P05661-12;P05661-18;P05661-20;P05661-21;P05661-23;P05661-3;E1JHJ4;P05661;P05661-10;P05661-11;P05661-13;P05661-14;P05661-16;P05661-17;P05661-19;P05661-2;P05661-22;P05661-4;P05661-5;P05661-6;P05661-7;P05661-8;P05661-9;E1JHJ5;P05661-15;P05661-24;P05661-25;P05661-26	Myosin heavy chain, muscle	Mhc
1.08041e+07	8.00927e+06	74830000	P13469	DNA-binding protein modulo	mod
1.25684e+06	0	2693460	B7Z043;Q9VZY2		Mrtf
0	100130	14453	Q9W0G6		msd5
5.72489e+06	1.10874e+06	5003180	Q8IMS8;Q9VBQ1		msi
1.88504e+07	0	825300	Q9VSD6		msk
1.88276e+06	0	6904870	E1JIM4;Q9VEZ3		msps
4.08366e+08	7.05022e+07	1336860	A1Z8P9		Mtor
0	1.80279e+06	14046900	P17917	Proliferating cell nuclear antigen	mus209
0	3.4414e+06	6116740	Q94518	Nascent polypeptide-associated complex subunit alpha	Nacalpha
915667	0	24082100	A4V449;Q94511	NADH-ubiquinone oxidoreductase 75 kDa subunit, mitochondrial	ND75
1.96572e+09	3.85194e+09	564440	Q9W2U7		nocte
3.61579e+07	2.40501e+07	80385000	Q7KTV5		Nopp140
966710	0	1171450	Q9VVA6		nudC
7.35607e+07	1.53625e+07	0	A8JV18;Q9VXE6		Nup153
4.43276e+06	4.5079e+06	0	Q9W1X4	Nuclear pore complex protein Nup214	Nup214
1.36136e+08	3.36408e+07	3118430	Q9VBU7		Nup358
2.40241e+07	5.1449e+06	84686000	Q7K0D8		Nup50
0	7.94617e+06	17840200	Q9VDV3	Probable nucleoporin Nup58	Nup58
4.1688e+07	3.6958e+07	880740	Q9VCH5		Nup98-96
0	475179	43539300	Q7K3Z3		p47
4.0248e+06	6.98854e+06	139706000	P21187	Polyadenylate-binding protein	pAbp
2.19884e+07	0	92449000	P54399;P54399-2	Protein disulfide-isomerase	Pdi
8.80915e+07	0	608090000	Q9W0V1;Q9W0V1-1;A4V164;Q9W0V1-2;A4V166;Q9W0V1-3	3-phosphoinositide-dependent protein kinase 1	Pdk1;Pk61C
1.91306e+07	3.66226e+06	26111400	P52295	Importin subunit alpha	Pen
1.36164e+07	0	18673200	P41073;P41073-3	Zinc finger protein on ecdysone puffs	Pep
8.04134e+06	1.46183e+06	188055000	Q01604	Phosphoglycerate kinase	Pgk
7.03733e+06	0	7431900	Q9W523;P39769;Q9NF31;Q5U0W8	Polyhomeotic-proximal chromatin protein	ph-d;ph-p
1.20541e+06	0	2465820	Q9VSZ3		phol
0	419011	1459290	Q9XYZ5	DNA damage-binding protein 1	pic
0	344993	21380100	Q9VH07	RuvB-like helicase 1	pont
4.91408e+07	0	23090200	P36179	Serine/threonine-protein phosphatase PP2A 65 kDa regulatory subunit	Pp2A-29B
2.60935e+06	0	229943	Q9W2U4	Serine/threonine-protein phosphatase 4 regulatory subunit 2	PPP4R2r
3.44058e+06	0	8568700	P18053;Q9VA12	Proteasome subunit alpha type-4;Proteasome subunit alpha type-4-like	Pros29;Prosalpha3T
1.48745e+07	1.21326e+07	3930710	A1ZAK8;A1ZAK7;A1ZAK9		Psi
2.82465e+06	0	19429900	Q9W4Z1		ptr
0	338341	1967490	Q8T6B9;A4V193;Q8T6B9-2	Poly(U)-binding-splicing factor half pint	pUf68
0	1.29055e+07	20926500	P25822;P25822-2;P25822-3	Maternal protein pumilio	pum
0	1.55203e+06	1341690	Q9VEG6	Chorion peroxidase	Pxt
4.44411e+06	0	96019000	O62619;O62619-2	Pyruvate kinase	PyK
4.18086e+06	0	7622090	Q9VP57		pzg
2.3442e+07	0	2028110	Q9VCI7		RanBP3
4.19546e+06	0	7648760	Q9VGP4		Ranbp9
0	120351	1904630	Q9VB22		raps
4.92146e+07	4.4863e+06	4125660	A4V488;Q07152;Q07152-2	Inosine-5-monophosphate dehydrogenase	ras
1.17224e+07	0	21371000	Q8MQS4		Reps
0	1.89878e+06	2203250	Q94547;Q94547-2	Regulator of gene activity	Rga
5.4447e+07	3.30354e+07	0	Q9VSL8		rhea
4.63475e+07	1.43836e+07	80997000	Q9VFT4		rin
6.65723e+06	0	69362300	Q9VXF9		rngo
0	276648	501090	P48591	Ribonucleoside-diphosphate reductase large subunit	RnrL
1.01737e+07	0	93443000	Q24492	Replication protein A 70 kDa DNA-binding subunit	RpA-70
1.58731e+06	0	71841000	P19889	60S acidic ribosomal protein P0	RpLP0
2.01373e+07	0	27090700	Q9VW54		Rpn1
0	595188	16454900	Q9V3H2	26S proteasome non-ATPase regulatory subunit 14	Rpn11
1.14568e+08	4.65599e+07	12777100	Q9V3P6;Q9V3P6-2	26S proteasome non-ATPase regulatory subunit 1	Rpn2
3.32503e+06	0	15045800	Q9V3Z4		Rpn5
0	5.30323e+06	16099300	H9XVL9;P55830;P55830-2	40S ribosomal protein S3a	RpS3A
2.66284e+06	0	28952000	Q7KMQ0		Rpt1
3.50856e+06	0	53479300	Q9V405;Q9VH79		Rpt3;Rpt3R
9.00355e+06	0	10962000	Q8IMV6;Q9VC33;Q7K1P7		Saf-B
2.2514e+08	7.08632e+07	0	Q9Y125;Q8IMH4		Sap-r
5.46805e+06	0	329455000	Q59E33;Q86MQ9		scaf6
0	660224	1021650	A8JUU3;A8JUU1		Sec16
6.51224e+06	0	2.58428e+09	A1Z813		sec24
3.45019e+07	0	216972000	A1Z7J6;A1Z7J7		sec31
0	8.62297e+06	1511300	Q26365;Q26365-2	ADP,ATP carrier protein	sesB
736476	0	20689200	Q9VJD4		Sgt
0	172897	9830800	Q95U38;Q9VHJ8		skap
5.68579e+08	1.82485e+08	0	Q8INM3-2;Q8INM3;Q9VGZ8	Protein slender lobes	sle
0	3.10371e+06	10809400	Q9VS62;P91638;Q7KU82		smid
395421	0	9513700	Q9V3E9		spag
0	13151	11715	Q9VHA1;Q9VHA2		SpdS
0	4.66026e+06	10720500	Q9VQS4		Spindly
5.87313e+06	2.02863e+06	0	Q9W003		Spn
280559	0	7767900	Q9XTL2		Stam
3.58676e+06	0	35395500	Q24208;Q24208-2;P45975	Eukaryotic translation initiation factor 2 subunit 3	Su(var)3-9
2.31396e+07	0	504574	Q9VIV2		swm
0	715170	2490740	Q9VDI1		Synd
6.11477e+07	2.21799e+08	4435130	Q8IPN1;Q95TU9;Q86BB5;Q9VN51;Q86BB4		tacc
3.10061e+07	0	146790000	P51123;P51123-3;E1JJ72;P51123-2	Transcription initiation factor TFIID subunit 1	Taf1
0	1.74009e+06	3948980	Q9VMA7;Q9VMA7-2	Transport and Golgi organization protein 1	Tango1
0	1.94597e+06	51224600	Q9V3V6;O18413;Q9VA54		Tbp-1
1.81059e+07	2.56156e+07	46569600	A4V391;P12613	T-complex protein 1 subunit alpha	T-cp1
2.74494e+07	1.70097e+07	65681700	Q9VHL2		Tcp-1eta
2.21708e+07	5.25263e+07	76265000	Q9VXQ5		Tcp-1zeta
1.32118e+08	4.82853e+07	177352000	Q7KN62-3;Q7KN62;Q7KN62-2;Q8IGZ2	Transitional endoplasmic reticulum ATPase TER94	TER94
0	270116	579786	Q960X4	Histone acetyltransferase Tip60	Tip60
7.49291e+06	0	8617000	Q9VQM0;Q8IPZ2;Q0E8U3;Q8IPZ1;Q9VQL8;A8DYU0		toc
4.18064e+07	1.33045e+07	8906800	Q9V6K1;Q9V6K1-2	Tripeptidyl-peptidase 2	TppII
1.83383e+08	1.75828e+07	264992000	Q9VTZ0		tral
0	556047	1936550	Q9W4Y3;E1JJC0;Q8IRV8;Q8MPN3;Q9W4Y4;A8JUV8;Q8IRV9;Q8IRV7		trol
0	604483	2721810	Q9VWV6		Tsf1
1.007e+07	5.27139e+06	273672000	P45594	Cofilin/actin-depolymerizing factor homolog	tsr
1.29724e+07	0	12200300	Q9W0S7		Tudor-SN
7.92786e+08	1.86331e+08	14011200	E1JJD4;Q9W4M7;E1JJD6;E1JJD7		tyf
1.45129e+08	1.98306e+07	50944600	Q8T0L3		Uba1
0	4.21029e+06	40722500	A4V1F9;P0CG69;Q9W418;P15357;P18101	Polyubiquitin;Ubiquitin;Ubiquitin-40S ribosomal protein S27a;Ubiquitin;40S ribosomal protein S27a;Ubiquitin-60S ribosomal protein L40;Ubiquitin;60S ribosomal protein L40	Ubi-p63E;Ubi-p5E;RpS27A;RpL40
3.18711e+07	0	23762900	B7Z0E2;Q9VSK3		Unr
1.30397e+06	0	3015950	Q9W148		uri
0	357613	72443000	P09052	ATP-dependent RNA helicase vasa, isoform A	vas
0	5.23757e+06	6760390	A4V0N4;Q27331;Q9VK47	V-type proton ATPase catalytic subunit A isoform 2	Vha68-2;Vha68-3
954764	0	1740620	O46037	Vinculin	Vinc
0	2.65881e+06	6069770	Q9VMV5		vkg
0	400108	820330	Q7KMH9		wde
0	1.20271e+06	2444400	P98163;P98163-2	Putative vitellogenin receptor	yl
783972	2.84211e+06	3387500	P02843	Vitellogenin-1	Yp1
5.61057e+07	5.82676e+07	71586000	P02844	Vitellogenin-2	Yp2
2.76997e+07	1.36786e+07	90804000	P06607;Q9VX69;Q4V566;Q9VPH3	Vitellogenin-3	Yp3
7.92405e+06	3.84304e+06	0	Q99323;Q99323-1;Q59E59;Q99323-4;Q99323-2;Q59E58	Myosin heavy chain, non-muscle	zip
5.32676e+07	1.88804e+07	134281000	Q7K3J0
2.13949e+07	1.04331e+07	0	Q9VGL0
0	7.71223e+06	35793100	Q9W392;A4V464
5.62606e+06	7.02094e+06	0	Q9W1R3
9.11269e+06	6.16734e+06	0	Q9VLS7
0	3.74753e+06	25111100	Q9VM14;Q7KTK9
1.19613e+07	3.10627e+06	16190300	Q9VJD1
5.93069e+06	2.58265e+06	77889000	Q9VRP2;Q8IQ61
0	1.91686e+06	33462800	Q9VVL7	Dihydrolipoyl dehydrogenase
0	1.09362e+06	1381660	A1ZBJ2
1.85007e+06	782537	7491400	Q9VH64
0	618013	2152360	Q9VC18
0	352838	1246420	Q7JWF1
0	286807	1545600	Q7K581
0	197226	12702900	Q9VJ39;Q7KT44
0	150530	950460	Q9VV75
2.86006e+07	0	116599000	P23226-2
7.27299e+06	0	89635000	Q9VHN7;Q7KSU6
1.95997e+06	0	61570600	Q9VFF0
459408	0	33426400	Q9VKW5
6.32328e+07	0	25776100	Q9VZU7	Ubiquitin carboxyl-terminal hydrolase
3.16555e+06	0	23988300	Q9VV52
8.20099e+06	0	20066200	Q9VK69	T-complex protein 1 subunit delta
2.77307e+06	0	18192300	A1ZBE9
1.32944e+07	0	17042200	E1JGL8;A1ZBB4;A8E6M1;Q8MRW8
9.59488e+06	0	11780300	Q9VYW4
7.6178e+06	0	8932000	Q9VQK5;Q7KU25
2.06651e+06	0	8160600	A8DYW2;Q9VMA9
6.81796e+06	0	6483400	B7Z0D3;Q9VS82;B7Z0D4;Q9VS83
2.46274e+06	0	4489800	Q9VEP9
1.31315e+06	0	3236240	Q9VV40
1.31287e+06	0	3088890	Q9W2N6
1.28187e+07	0	3086020	B7Z001;Q9VQL7
5.32155e+06	0	2152360	P18171;P18169;P18170	Defective chorion-1 protein, FC177 isoform;Defective chorion-1 protein, FC125 isoform;Defective chorion-1 protein, FC106 isoform;Defective chorion-1 protein, FC106 isoform;FC106 S80;FC106 S60
771500	0	1339170	Q2PDZ3;Q9VVC8
723607	0	1161930	Q9VUH8
8.59738e+06	0	314587	Q9W3M7;P19109;P19109-2;P19109-4;E1JJ68;P19109-3

## Sheet: ASM-1
LFQ1-	LFQ2-	LFQ3-	Protein IDs	Protein names	Gene names
1.18507e+06	0	935270	P84029	Cytochrome c-2	Cyt-c-p
2.66804e+07	0	65300000	P02843	Vitellogenin-1	Yp1
238354	68103.9	239450	Q7KTV5		Nopp140
8.99996e+06	0	8010400	P13060;A4V101;P13060-3	Elongation factor 2	Ef2b
844366	431983	1665300	E1JHA4;P48809	Heterogeneous nuclear ribonucleoprotein 27C	Hrb27C
1.66207e+07	0	14364000	P02844	Vitellogenin-2	Yp2
3.94034e+08	5.72942e+07	528520000	P02828	Heat shock protein 83	Hsp83
1.5313e+08	2.2661e+08	339960000	P11147;Q8I0E9	Heat shock 70 kDa protein cognate 4	Hsc70-4
4.28373e+07	1.4489e+07	29762000	P08736;A4V3Q6;P05303	Elongation factor 1-alpha 1;Elongation factor 1-alpha;Elongation factor 1-alpha 2	Ef1alpha48D;Ef1alpha100E
5.33183e+06	543065	1308700	Q9W2U7		nocte
0	5.70304e+06	0	P84040	Histone H4	His4
3.36848e+06	0	0	Q00174	Laminin subunit alpha	LanA
1.47847e+06	0	0	Q0E993		Aats-val
0	2.29156e+06	#N/A	Q6NR09;Q29QP1		CG13290
1.09669e+07	0	#N/A	Q9VIV8
0	1.70863e+09	#N/A	Q9VME1
0	3.82271e+07	881460	Q9VVK7		NUCB1
